# Supplementary material for: Direct interaction with ACR11 is necessary for post-transcriptional control of GLU1-encoded ferredoxin-dependent glutamate synthase in leaves
Source: Sci Rep. 2016 Jul 14;6:29668. doi: 10.1038/srep29668 (PMC4944146; doi:10.1038/srep29668)
Supplement: Supplementary Table 1 [file srep29668-s2.xls]

## Sheet: Information
This file (Table S1) contains 57 sheets of Mascot results from the BN-PAGE coupled with LC-MS/MS analysis of intact chloroplasts.
Each gel number (name of worksheet) is corresponding to Fig. 1a and 1c
More information at: http://www.matrixscience.com/help/export_help.html
Mascot report heading
prot_hit_num	protein hit number
prot_acc	protein accession number
prot_desc	Fasta title / description line
prot_score	protein score
prot_mass	protein mass
prot_matches	number of assigned peptide matches
prot_cover	percentage of protein sequence covered by assigned peptide matches
prot_pi	calculated pI value for protein
pep_rank	rank of peptide match
pep_isbold	bold red peptide
pep_exp_mz	m/z value
pep_exp_mr	observed relative molecular mass
pep_exp_z	observed charge state
pep_calc_mr	calculated relative molecular mass
pep_delta	(pep_calc_mr -- pep_exp_mr)
pep_miss	number of missed enzyme cleavage sites
pep_score	peptide match score
pep_expect	peptide match expectation value
pep_res_before	residue located before the peptide
pep_seq	peptide sequence
pep_var_mod	variable modifications used to get the match as comma separated string
pep_var_mod_pos	the position of any modification within the peptide sequence

## Sheet: gel_01
prot_hit_num	prot_acc	prot_desc	prot_score	prot_mass	prot_matches	prot_cover	prot_pi	pep_rank	pep_isbold	pep_exp_mz	pep_exp_mr	pep_exp_z	pep_calc_mr	pep_delta	pep_miss	pep_score	pep_expect	pep_res_before	pep_seq	pep_var_mod	pep_var_mod_pos
1	AT3G25860.1	| Symbols: LTA2, PLE2 | LTA2; dihydrolipoyllysine-residue acetyltransferase | chr3:9460632-9462585 FORWARD	384	50106	12	19.4	8.33	1	1	490.146	978.278	2	977.555	0.7231	1	44.57	0.0064	R	KTVATPYAK
1	AT3G25860.1	| Symbols: LTA2, PLE2 | LTA2; dihydrolipoyllysine-residue acetyltransferase | chr3:9460632-9462585 FORWARD	384	50106	12	19.4	8.33	1	1	502.9	1003.79	2	1003.57	0.2121	0	75.23	5.3e-06	K	GVTMTALLAK
1	AT3G25860.1	| Symbols: LTA2, PLE2 | LTA2; dihydrolipoyllysine-residue acetyltransferase | chr3:9460632-9462585 FORWARD	384	50106	12	19.4	8.33	1	1	511.127	1020.24	2	1019.57	0.6701	0	69.34	1.9e-05	K	GVTMTALLAK	Oxidation (M)	0.0001000000.0
1	AT3G25860.1	| Symbols: LTA2, PLE2 | LTA2; dihydrolipoyllysine-residue acetyltransferase | chr3:9460632-9462585 FORWARD	384	50106	12	19.4	8.33	1	1	547.039	1092.06	2	1091.62	0.4412	0	45.14	0.0045	K	LDLYLLSQK
1	AT3G25860.1	| Symbols: LTA2, PLE2 | LTA2; dihydrolipoyllysine-residue acetyltransferase | chr3:9460632-9462585 FORWARD	384	50106	12	19.4	8.33	1	1	558.068	1114.12	2	1113.59	0.5301	0	45.08	0.0041	K	IIENPDSLTL
1	AT3G25860.1	| Symbols: LTA2, PLE2 | LTA2; dihydrolipoyllysine-residue acetyltransferase | chr3:9460632-9462585 FORWARD	384	50106	12	19.4	8.33	1	1	686.183	1370.35	2	1369.68	0.6746	0	65.4	3.6e-05	K	NTMLVNVTADHR
1	AT3G25860.1	| Symbols: LTA2, PLE2 | LTA2; dihydrolipoyllysine-residue acetyltransferase | chr3:9460632-9462585 FORWARD	384	50106	12	19.4	8.33	1	1	694.067	1386.12	2	1385.67	0.4475	0	57.81	0.0002	K	NTMLVNVTADHR	Oxidation (M)	0.001000000000.0
1	AT3G25860.1	| Symbols: LTA2, PLE2 | LTA2; dihydrolipoyllysine-residue acetyltransferase | chr3:9460632-9462585 FORWARD	384	50106	12	19.4	8.33	1	1	463.134	1386.38	3	1385.67	0.7077	0	58.31	0.00018	K	NTMLVNVTADHR	Oxidation (M)	0.001000000000.0
1	AT3G25860.1	| Symbols: LTA2, PLE2 | LTA2; dihydrolipoyllysine-residue acetyltransferase | chr3:9460632-9462585 FORWARD	384	50106	12	19.4	8.33	1	1	705.74	1409.46	2	1408.7	0.7628	0	36.63	0.028	K	NMIESLSVPTFR	Oxidation (M)	0.010000000000.0
1	AT3G25860.1	| Symbols: LTA2, PLE2 | LTA2; dihydrolipoyllysine-residue acetyltransferase | chr3:9460632-9462585 FORWARD	384	50106	12	19.4	8.33	1	1	765.925	1529.84	2	1529.79	0.0422	0	64.04	6.6e-05	R	ITASDVETAAGIAPSK
1	AT3G25860.1	| Symbols: LTA2, PLE2 | LTA2; dihydrolipoyllysine-residue acetyltransferase | chr3:9460632-9462585 FORWARD	384	50106	12	19.4	8.33	1	1	821.844	1641.67	2	1640.78	0.8949	0	74.25	5e-06	R	EIFMPALSSTMTEGK
1	AT3G25860.1	| Symbols: LTA2, PLE2 | LTA2; dihydrolipoyllysine-residue acetyltransferase | chr3:9460632-9462585 FORWARD	384	50106	12	19.4	8.33	1	1	829.846	1657.68	2	1656.77	0.904	0	81.03	1.1e-06	R	EIFMPALSSTMTEGK	Oxidation (M)	0.000000000010000.0
2	AT1G34430.1	| Symbols: EMB3003 | EMB3003 (embryo defective 3003); acyltransferase/ dihydrolipoyllysine-residue acetyltransferase/ protein binding | chr1:12588027-12590084 REVERSE	372	48334	9	14.8	8.8	1	1	477.1	952.186	2	951.503	0.6831	0	51.69	0.00092	K	VDIYSLSR
2	AT1G34430.1	| Symbols: EMB3003 | EMB3003 (embryo defective 3003); acyltransferase/ dihydrolipoyllysine-residue acetyltransferase/ protein binding | chr1:12588027-12590084 REVERSE	372	48334	9	14.8	8.8	1	1	502.879	1003.74	2	1003.58	0.1612	1	43.91	0.008	K	RIVASPYAK
2	AT1G34430.1	| Symbols: EMB3003 | EMB3003 (embryo defective 3003); acyltransferase/ dihydrolipoyllysine-residue acetyltransferase/ protein binding | chr1:12588027-12590084 REVERSE	372	48334	9	14.8	8.8	1	0	502.9	1003.79	2	1003.57	0.2121	0	75.23	5.3e-06	K	GVTMTALLAK
2	AT1G34430.1	| Symbols: EMB3003 | EMB3003 (embryo defective 3003); acyltransferase/ dihydrolipoyllysine-residue acetyltransferase/ protein binding | chr1:12588027-12590084 REVERSE	372	48334	9	14.8	8.8	1	0	511.127	1020.24	2	1019.57	0.6701	0	69.34	1.9e-05	K	GVTMTALLAK	Oxidation (M)	0.0001000000.0
2	AT1G34430.1	| Symbols: EMB3003 | EMB3003 (embryo defective 3003); acyltransferase/ dihydrolipoyllysine-residue acetyltransferase/ protein binding | chr1:12588027-12590084 REVERSE	372	48334	9	14.8	8.8	1	1	675.76	1349.51	2	1348.68	0.8247	0	60.38	0.00015	R	NMVESLGVPTFR
2	AT1G34430.1	| Symbols: EMB3003 | EMB3003 (embryo defective 3003); acyltransferase/ dihydrolipoyllysine-residue acetyltransferase/ protein binding | chr1:12588027-12590084 REVERSE	372	48334	9	14.8	8.8	1	1	676.683	1351.35	2	1350.69	0.6627	0	84.91	4e-07	K	AVAASAVHPASEGGK
2	AT1G34430.1	| Symbols: EMB3003 | EMB3003 (embryo defective 3003); acyltransferase/ dihydrolipoyllysine-residue acetyltransferase/ protein binding | chr1:12588027-12590084 REVERSE	372	48334	9	14.8	8.8	1	1	683.401	1364.79	2	1364.68	0.1108	0	78.31	2.8e-06	R	NMVESLGVPTFR	Oxidation (M)	0.010000000000.0
2	AT1G34430.1	| Symbols: EMB3003 | EMB3003 (embryo defective 3003); acyltransferase/ dihydrolipoyllysine-residue acetyltransferase/ protein binding | chr1:12588027-12590084 REVERSE	372	48334	9	14.8	8.8	1	0	821.844	1641.67	2	1640.78	0.8949	0	74.25	5e-06	R	EIFMPALSSTMTEGK
2	AT1G34430.1	| Symbols: EMB3003 | EMB3003 (embryo defective 3003); acyltransferase/ dihydrolipoyllysine-residue acetyltransferase/ protein binding | chr1:12588027-12590084 REVERSE	372	48334	9	14.8	8.8	1	0	829.846	1657.68	2	1656.77	0.904	0	81.03	1.1e-06	R	EIFMPALSSTMTEGK	Oxidation (M)	0.000000000010000.0
3	ATCG00270.1	| Symbols: PSBD | PSII D2 protein | chrC:32711-33772 FORWARD	122	39750	3	9.1	5.46	1	1	521.354	1040.69	2	1040.6	0.0948	0	51.86	0.0011	K	NILLNEGIR
3	ATCG00270.1	| Symbols: PSBD | PSII D2 protein | chrC:32711-33772 FORWARD	122	39750	3	9.1	5.46	1	1	614.632	1227.25	2	1226.59	0.6557	0	65.49	3.5e-05	R	AYDFVSQEIR
3	ATCG00270.1	| Symbols: PSBD | PSII D2 protein | chrC:32711-33772 FORWARD	122	39750	3	9.1	5.46	1	1	774.648	1547.28	2	1546.68	0.5979	0	62.79	5.9e-05	R	AAEDPEFETFYTK
4	ATCG00280.1	| Symbols: PSBC | chloroplast gene encoding a CP43 subunit of the photosystem II reaction center. promoter contains a blue-light responsive element. | chrC:33720-35141 FORWARD	93	52063	1	3	6.71	1	1	749.24	1496.47	2	1495.7	0.7681	0	92.59	6.6e-08	R	SPTGEVIFGGETMR	Oxidation (M)	0.00000000000010.0
5	ATCG00340.1	| Symbols: PSAB | Encodes the D1 subunit of photosystem I and II reaction centers. | chrC:37375-39579 REVERSE	78	82537	2	3.4	6.89	1	1	661.218	1320.42	2	1319.65	0.7747	0	62.9	7.4e-05	R	FSQGLAQDPTTR
5	ATCG00340.1	| Symbols: PSAB | Encodes the D1 subunit of photosystem I and II reaction centers. | chrC:37375-39579 REVERSE	78	82537	2	3.4	6.89	1	1	738.217	1474.42	2	1473.6	0.8205	0	41.85	0.0078	K	DFGYSFPCDGPGR
6	AT5G01530.1	| Symbols: | chlorophyll A-B binding protein CP29 (LHCB4) | chr5:209084-210243 FORWARD	75	31177	1	4.5	5.76	1	1	710.527	1419.04	2	1418.71	0.3317	0	75.47	3.3e-06	K	FFDPLGLAADPEK
7	ATCG00020.1	| Symbols: PSBA | Encodes chlorophyll binding protein D1, a part of the photosystem II reaction center core | chrC:383-1444 REVERSE	72	39025	1	3.1	5.12	1	1	658.133	1314.25	2	1313.71	0.5427	0	71.95	8.3e-06	R	VINTWADIINR
8	AT1G29910.1	| Symbols: CAB3, AB180, LHCB1.2 | CAB3 (CHLOROPHYLL A/B BINDING PROTEIN 3); chlorophyll binding | chr1:10472443-10473246 REVERSE	71	28266	3	8.2	5.29	1	1	492.121	982.228	2	981.524	0.7033	0	38.76	0.018	R	ELEVIHSR
8	AT1G29910.1	| Symbols: CAB3, AB180, LHCB1.2 | CAB3 (CHLOROPHYLL A/B BINDING PROTEIN 3); chlorophyll binding | chr1:10472443-10473246 REVERSE	71	28266	3	8.2	5.29	1	1	627.21	1252.41	2	1251.67	0.7373	1	49.63	0.0016	R	NRELEVIHSR
8	AT1G29910.1	| Symbols: CAB3, AB180, LHCB1.2 | CAB3 (CHLOROPHYLL A/B BINDING PROTEIN 3); chlorophyll binding | chr1:10472443-10473246 REVERSE	71	28266	3	8.2	5.29	1	1	633.539	1265.06	2	1264.55	0.5166	0	42.83	0.0069	K	GPSGSPWYGSDR
9	ATCG00680.1	| Symbols: PSBB | encodes for CP47, subunit of the photosystem II reaction center. | chrC:72371-73897 FORWARD	67	56172	1	2.6	6.4	1	1	743.687	1485.36	2	1484.73	0.6287	0	67.24	2.1e-05	K	LAFYDYIGNNPAK
10	AT1G31330.1	| Symbols: PSAF | PSAF (photosystem I subunit F) | chr1:11215011-11215939 REVERSE	67	24329	2	9.5	9.58	1	1	590.363	1178.71	2	1178.62	0.0872	0	45.8	0.0052	R	GFIWPVAAYR
10	AT1G31330.1	| Symbols: PSAF | PSAF (photosystem I subunit F) | chr1:11215011-11215939 REVERSE	67	24329	2	9.5	9.58	1	1	613.617	1225.22	2	1224.71	0.5121	0	50.93	0.00096	K	EIIIDVPLASR
11	AT3G47470.1	| Symbols: LHCA4, CAB4 | LHCA4 (LIGHT-HARVESTING CHLOROPHYLL-PROTEIN COMPLEX I SUBUNIT A4); chlorophyll binding | chr3:17493622-17494773 REVERSE	66	27773	1	4.8	6.22	1	1	658.63	1315.25	2	1314.66	0.589	0	65.97	3.3e-05	K	NPGSVNQDPIFK
12	ATCG00480.1	| Symbols: ATPB | chloroplast-encoded gene for beta subunit of ATP synthase | chrC:52660-54156 REVERSE	62	53957	2	4	5.38	1	1	488.237	974.46	2	974.555	-0.0953	0	44.92	0.0085	K	IGLFGGAGVGK
12	ATCG00480.1	| Symbols: ATPB | chloroplast-encoded gene for beta subunit of ATP synthase | chrC:52660-54156 REVERSE	62	53957	2	4	5.38	1	1	523.744	1045.47	2	1044.6	0.8769	0	49.85	0.0024	K	VVDLLAPYR
13	AT4G02510.1	| Symbols: TOC159, TOC86, PPI2, TOC160, ATTOC159 | TOC159 (TRANSLOCON AT THE OUTER ENVELOPE MEMBRANE OF CHLOROPLASTS 159); transmembrane receptor | chr4:1104766-1109360 FORWARD	58	161006	1	0.7	4.43	1	1	552.96	1103.91	2	1103.62	0.283	0	58.03	0.00023	K	ITFIDTPGLK
14	AT5G64040.1	| Symbols: PSAN | PSAN; calmodulin binding | chr5:25628724-25629409 REVERSE	54	18702	1	5.8	9.11	1	1	504.184	1006.35	2	1006.52	-0.1659	0	53.61	0.00095	R	LATSGANFAR
15	AT3G08940.1	| Symbols: LHCB4.2 | LHCB4.2 (light harvesting complex PSII); chlorophyll binding | chr3:2717717-2718400 FORWARD	47	25157	1	4.4	7.71	1	1	561.644	1121.27	2	1120.59	0.6862	0	47.48	0.0026	K	NLYGEVIGTR
16	AT4G10340.1	| Symbols: LHCB5 | LHCB5 (LIGHT HARVESTING COMPLEX OF PHOTOSYSTEM II 5); chlorophyll binding | chr4:6408200-6409496 FORWARD	44	30195	1	3.6	6	1	1	579.894	1157.77	2	1157.64	0.1284	0	44.39	0.0068	R	IFLPDGLLDR
17	AT1G15820.1	| Symbols: LHCB6, CP24 | LHCB6 (LIGHT HARVESTING COMPLEX PSII SUBUNIT 6); chlorophyll binding | chr1:5446685-5447676 REVERSE	41	27505	1	3.9	6.75	1	1	532.764	1063.51	2	1063.57	-0.0574	0	40.54	0.02	R	FFDPLGLAGK
18	AT1G67090.1	| Symbols: RBCS1A | RBCS1A (RIBULOSE BISPHOSPHATE CARBOXYLASE SMALL CHAIN 1A); copper ion binding / ribulose-bisphosphate carboxylase | chr1:25048465-25049249 REVERSE	39	20488	1	4.4	7.59	1	1	468.592	935.17	2	934.487	0.6824	0	38.77	0.022	R	IIGFDNTR
19	AT4G12800.1	| Symbols: PSAL | PSAL (photosystem I subunit L) | chr4:7521469-7522493 FORWARD	38	23094	1	6.8	9.85	1	1	764.592	1527.17	2	1526.79	0.3748	0	37.92	0.017	K	EGEPSIAPSLTLTGR
20	AT5G58510.1	| Symbols: | unknown protein | chr5:23648287-23654421 REVERSE	37	109691	1	0.8	5	1	1	509.177	1016.34	2	1015.54	0.7986	1	36.54	0.047	R	QEVSLRER

## Sheet: gel_02
prot_hit_num	prot_acc	prot_desc	prot_score	prot_mass	prot_matches	prot_cover	prot_pi	pep_rank	pep_isbold	pep_exp_mz	pep_exp_mr	pep_exp_z	pep_calc_mr	pep_delta	pep_miss	pep_score	pep_expect	pep_res_before	pep_seq	pep_var_mod	pep_var_mod_pos
1	AT3G25860.1	| Symbols: LTA2, PLE2 | LTA2; dihydrolipoyllysine-residue acetyltransferase | chr3:9460632-9462585 FORWARD	414	50106	13	21.3	8.33	1	1	502.822	1003.63	2	1003.57	0.0551	0	39.32	0.029	K	GVTMTALLAK
1	AT3G25860.1	| Symbols: LTA2, PLE2 | LTA2; dihydrolipoyllysine-residue acetyltransferase | chr3:9460632-9462585 FORWARD	414	50106	13	21.3	8.33	1	1	510.916	1019.82	2	1019.57	0.2491	0	67.36	3e-05	K	GVTMTALLAK	Oxidation (M)	0.0001000000.0
1	AT3G25860.1	| Symbols: LTA2, PLE2 | LTA2; dihydrolipoyllysine-residue acetyltransferase | chr3:9460632-9462585 FORWARD	414	50106	13	21.3	8.33	1	1	558.246	1114.48	2	1113.59	0.8851	0	56.72	0.00043	K	IIENPDSLTL
1	AT3G25860.1	| Symbols: LTA2, PLE2 | LTA2; dihydrolipoyllysine-residue acetyltransferase | chr3:9460632-9462585 FORWARD	414	50106	13	21.3	8.33	1	1	645.755	1289.5	2	1288.7	0.7932	1	41.42	0.013	K	IVSWIKTEGEK
1	AT3G25860.1	| Symbols: LTA2, PLE2 | LTA2; dihydrolipoyllysine-residue acetyltransferase | chr3:9460632-9462585 FORWARD	414	50106	13	21.3	8.33	1	1	686.175	1370.34	2	1369.68	0.6586	0	60.05	0.00012	K	NTMLVNVTADHR
1	AT3G25860.1	| Symbols: LTA2, PLE2 | LTA2; dihydrolipoyllysine-residue acetyltransferase | chr3:9460632-9462585 FORWARD	414	50106	13	21.3	8.33	1	1	694.107	1386.2	2	1385.67	0.5277	0	56.28	0.00028	K	NTMLVNVTADHR	Oxidation (M)	0.001000000000.0
1	AT3G25860.1	| Symbols: LTA2, PLE2 | LTA2; dihydrolipoyllysine-residue acetyltransferase | chr3:9460632-9462585 FORWARD	414	50106	13	21.3	8.33	1	1	705.697	1409.38	2	1408.7	0.6768	0	53.92	0.00047	K	NMIESLSVPTFR	Oxidation (M)	0.010000000000.0
1	AT3G25860.1	| Symbols: LTA2, PLE2 | LTA2; dihydrolipoyllysine-residue acetyltransferase | chr3:9460632-9462585 FORWARD	414	50106	13	21.3	8.33	1	1	765.808	1529.6	2	1529.79	-0.1918	0	37.33	0.028	R	ITASDVETAAGIAPSK
1	AT3G25860.1	| Symbols: LTA2, PLE2 | LTA2; dihydrolipoyllysine-residue acetyltransferase | chr3:9460632-9462585 FORWARD	414	50106	13	21.3	8.33	1	1	777.177	1552.34	2	1551.87	0.4738	0	33.9	0.044	K	SSIAPPPPPPPPVTAK
1	AT3G25860.1	| Symbols: LTA2, PLE2 | LTA2; dihydrolipoyllysine-residue acetyltransferase | chr3:9460632-9462585 FORWARD	414	50106	13	21.3	8.33	1	1	821.576	1641.14	2	1640.78	0.3589	0	76.88	2.1e-06	R	EIFMPALSSTMTEGK
1	AT3G25860.1	| Symbols: LTA2, PLE2 | LTA2; dihydrolipoyllysine-residue acetyltransferase | chr3:9460632-9462585 FORWARD	414	50106	13	21.3	8.33	1	1	829.691	1657.37	2	1656.77	0.593	0	83.66	4.3e-07	R	EIFMPALSSTMTEGK	Oxidation (M)	0.000000000010000.0
1	AT3G25860.1	| Symbols: LTA2, PLE2 | LTA2; dihydrolipoyllysine-residue acetyltransferase | chr3:9460632-9462585 FORWARD	414	50106	13	21.3	8.33	1	1	829.7	1657.39	2	1656.77	0.6118	0	69.03	1.3e-05	R	EIFMPALSSTMTEGK	Oxidation (M)	0.000100000000000.0
1	AT3G25860.1	| Symbols: LTA2, PLE2 | LTA2; dihydrolipoyllysine-residue acetyltransferase | chr3:9460632-9462585 FORWARD	414	50106	13	21.3	8.33	1	1	837.678	1673.34	2	1672.77	0.572	0	80.01	1e-06	R	EIFMPALSSTMTEGK	2 Oxidation (M)	0.000100000010000.0
2	AT1G34430.1	| Symbols: EMB3003 | EMB3003 (embryo defective 3003); acyltransferase/ dihydrolipoyllysine-residue acetyltransferase/ protein binding | chr1:12588027-12590084 REVERSE	363	48334	10	14.2	8.8	1	1	477.006	951.997	2	951.503	0.4941	0	51.29	0.001	K	VDIYSLSR
2	AT1G34430.1	| Symbols: EMB3003 | EMB3003 (embryo defective 3003); acyltransferase/ dihydrolipoyllysine-residue acetyltransferase/ protein binding | chr1:12588027-12590084 REVERSE	363	48334	10	14.2	8.8	1	0	502.822	1003.63	2	1003.57	0.0551	0	39.32	0.029	K	GVTMTALLAK
2	AT1G34430.1	| Symbols: EMB3003 | EMB3003 (embryo defective 3003); acyltransferase/ dihydrolipoyllysine-residue acetyltransferase/ protein binding | chr1:12588027-12590084 REVERSE	363	48334	10	14.2	8.8	1	0	510.916	1019.82	2	1019.57	0.2491	0	67.36	3e-05	K	GVTMTALLAK	Oxidation (M)	0.0001000000.0
2	AT1G34430.1	| Symbols: EMB3003 | EMB3003 (embryo defective 3003); acyltransferase/ dihydrolipoyllysine-residue acetyltransferase/ protein binding | chr1:12588027-12590084 REVERSE	363	48334	10	14.2	8.8	1	1	528.559	1055.1	2	1054.5	0.605	0	35.31	0.038	K	HPVVNSSCR
2	AT1G34430.1	| Symbols: EMB3003 | EMB3003 (embryo defective 3003); acyltransferase/ dihydrolipoyllysine-residue acetyltransferase/ protein binding | chr1:12588027-12590084 REVERSE	363	48334	10	14.2	8.8	1	1	683.454	1364.89	2	1364.68	0.217	0	77.97	2.5e-06	R	NMVESLGVPTFR	Oxidation (M)	0.010000000000.0
2	AT1G34430.1	| Symbols: EMB3003 | EMB3003 (embryo defective 3003); acyltransferase/ dihydrolipoyllysine-residue acetyltransferase/ protein binding | chr1:12588027-12590084 REVERSE	363	48334	10	14.2	8.8	1	1	471.893	1412.66	3	1411.66	0.9939	0	40.01	0.017	K	NQMQVNVTADHR
2	AT1G34430.1	| Symbols: EMB3003 | EMB3003 (embryo defective 3003); acyltransferase/ dihydrolipoyllysine-residue acetyltransferase/ protein binding | chr1:12588027-12590084 REVERSE	363	48334	10	14.2	8.8	1	0	821.576	1641.14	2	1640.78	0.3589	0	76.88	2.1e-06	R	EIFMPALSSTMTEGK
2	AT1G34430.1	| Symbols: EMB3003 | EMB3003 (embryo defective 3003); acyltransferase/ dihydrolipoyllysine-residue acetyltransferase/ protein binding | chr1:12588027-12590084 REVERSE	363	48334	10	14.2	8.8	1	0	829.691	1657.37	2	1656.77	0.593	0	83.66	4.3e-07	R	EIFMPALSSTMTEGK	Oxidation (M)	0.000000000010000.0
2	AT1G34430.1	| Symbols: EMB3003 | EMB3003 (embryo defective 3003); acyltransferase/ dihydrolipoyllysine-residue acetyltransferase/ protein binding | chr1:12588027-12590084 REVERSE	363	48334	10	14.2	8.8	1	0	829.7	1657.39	2	1656.77	0.6118	0	69.03	1.3e-05	R	EIFMPALSSTMTEGK	Oxidation (M)	0.000100000000000.0
2	AT1G34430.1	| Symbols: EMB3003 | EMB3003 (embryo defective 3003); acyltransferase/ dihydrolipoyllysine-residue acetyltransferase/ protein binding | chr1:12588027-12590084 REVERSE	363	48334	10	14.2	8.8	1	0	837.678	1673.34	2	1672.77	0.572	0	80.01	1e-06	R	EIFMPALSSTMTEGK	2 Oxidation (M)	0.000100000010000.0
3	ATCG00680.1	| Symbols: PSBB | encodes for CP47, subunit of the photosystem II reaction center. | chrC:72371-73897 FORWARD	176	56172	4	9.1	6.4	1	1	603.935	1205.85	2	1205.65	0.2032	0	66.52	3.5e-05	R	VHTVVLNDPGR
3	ATCG00680.1	| Symbols: PSBB | encodes for CP47, subunit of the photosystem II reaction center. | chrC:72371-73897 FORWARD	176	56172	4	9.1	6.4	1	1	646.095	1290.18	2	1289.66	0.5143	0	72.91	6.8e-06	R	AQLGEIFELDR
3	ATCG00680.1	| Symbols: PSBB | encodes for CP47, subunit of the photosystem II reaction center. | chrC:72371-73897 FORWARD	176	56172	4	9.1	6.4	1	1	680.201	1358.39	2	1357.65	0.7346	0	39.98	0.012	R	QGMFVIPFMTR	2 Oxidation (M)	0.00100000100.0
3	ATCG00680.1	| Symbols: PSBB | encodes for CP47, subunit of the photosystem II reaction center. | chrC:72371-73897 FORWARD	176	56172	4	9.1	6.4	1	1	743.349	1484.68	2	1484.73	-0.0473	0	89.32	1.9e-07	K	LAFYDYIGNNPAK
4	AT1G15820.1	| Symbols: LHCB6, CP24 | LHCB6 (LIGHT HARVESTING COMPLEX PSII SUBUNIT 6); chlorophyll binding | chr1:5446685-5447676 REVERSE	152	27505	3	15.9	6.75	1	1	532.278	1062.54	2	1063.57	-1.0286	0	49.15	0.0028	R	FFDPLGLAGK
4	AT1G15820.1	| Symbols: LHCB6, CP24 | LHCB6 (LIGHT HARVESTING COMPLEX PSII SUBUNIT 6); chlorophyll binding | chr1:5446685-5447676 REVERSE	152	27505	3	15.9	6.75	1	1	799.172	1596.33	2	1595.75	0.5831	1	57.93	0.00017	R	DGVYEPDFEKLER
4	AT1G15820.1	| Symbols: LHCB6, CP24 | LHCB6 (LIGHT HARVESTING COMPLEX PSII SUBUNIT 6); chlorophyll binding | chr1:5446685-5447676 REVERSE	152	27505	3	15.9	6.75	1	1	959.393	1916.77	2	1916.83	-0.0571	0	105.93	2.9e-09	K	TAENFANYTGDQGYPGGR
5	ATCG00020.1	| Symbols: PSBA | Encodes chlorophyll binding protein D1, a part of the photosystem II reaction center core | chrC:383-1444 REVERSE	144	39025	3	10.2	5.12	1	1	658.161	1314.31	2	1313.71	0.5985	0	75.57	3.6e-06	R	VINTWADIINR
5	ATCG00020.1	| Symbols: PSBA | Encodes chlorophyll binding protein D1, a part of the photosystem II reaction center core | chrC:383-1444 REVERSE	144	39025	3	10.2	5.12	1	1	730.639	1459.26	2	1458.73	0.5383	0	66.53	2.6e-05	R	LIFQYASFNNSR
5	ATCG00020.1	| Symbols: PSBA | Encodes chlorophyll binding protein D1, a part of the photosystem II reaction center core | chrC:383-1444 REVERSE	144	39025	3	10.2	5.12	1	1	750.706	1499.4	2	1498.62	0.7797	0	63.69	4.6e-05	R	ETTENESANEGYR
6	AT4G10340.1	| Symbols: LHCB5 | LHCB5 (LIGHT HARVESTING COMPLEX OF PHOTOSYSTEM II 5); chlorophyll binding | chr4:6408200-6409496 FORWARD	143	30195	5	17.9	6	1	1	485.843	969.672	2	969.513	0.1586	0	51.31	0.0013	K	DPEQGALLK
6	AT4G10340.1	| Symbols: LHCB5 | LHCB5 (LIGHT HARVESTING COMPLEX OF PHOTOSYSTEM II 5); chlorophyll binding | chr4:6408200-6409496 FORWARD	143	30195	5	17.9	6	1	1	575.595	1149.18	2	1148.56	0.6198	0	76.7	3e-06	K	AVSETSDELAK
6	AT4G10340.1	| Symbols: LHCB5 | LHCB5 (LIGHT HARVESTING COMPLEX OF PHOTOSYSTEM II 5); chlorophyll binding | chr4:6408200-6409496 FORWARD	143	30195	5	17.9	6	1	1	576.621	1151.23	2	1150.55	0.6762	0	59.86	0.00013	R	ITNGLDFEDK
6	AT4G10340.1	| Symbols: LHCB5 | LHCB5 (LIGHT HARVESTING COMPLEX OF PHOTOSYSTEM II 5); chlorophyll binding | chr4:6408200-6409496 FORWARD	143	30195	5	17.9	6	1	1	579.531	1157.05	2	1157.64	-0.5978	0	43.67	0.0058	R	IFLPDGLLDR
6	AT4G10340.1	| Symbols: LHCB5 | LHCB5 (LIGHT HARVESTING COMPLEX OF PHOTOSYSTEM II 5); chlorophyll binding | chr4:6408200-6409496 FORWARD	143	30195	5	17.9	6	1	1	624.619	1247.22	2	1246.65	0.577	0	42.7	0.0078	K	YQAFELIHAR
7	AT5G01530.1	| Symbols: | chlorophyll A-B binding protein CP29 (LHCB4) | chr5:209084-210243 FORWARD	135	31177	4	10	5.76	1	1	508.503	1014.99	2	1014.55	0.4448	0	64.45	5.4e-05	K	NLAGDVIGTR
7	AT5G01530.1	| Symbols: | chlorophyll A-B binding protein CP29 (LHCB4) | chr5:209084-210243 FORWARD	135	31177	4	10	5.76	1	1	531.445	1060.87	2	1060.51	0.3598	1	43.29	0.0071	R	NAELDSEKR
7	AT5G01530.1	| Symbols: | chlorophyll A-B binding protein CP29 (LHCB4) | chr5:209084-210243 FORWARD	135	31177	4	10	5.76	1	1	557.804	1113.59	2	1113.64	-0.0457	0	72.13	1.2e-05	K	TAQLQLAEIK
7	AT5G01530.1	| Symbols: | chlorophyll A-B binding protein CP29 (LHCB4) | chr5:209084-210243 FORWARD	135	31177	4	10	5.76	1	1	558.351	1114.69	2	1113.64	1.0473	0	57.98	0.00031	K	TAQLQLAEIK
8	ATCG00280.1	| Symbols: PSBC | chloroplast gene encoding a CP43 subunit of the photosystem II reaction center. promoter contains a blue-light responsive element. | chrC:33720-35141 FORWARD	134	52063	3	4.7	6.71	1	1	491.628	981.241	2	980.544	0.6963	0	36.56	0.033	R	APWLEPLR
8	ATCG00280.1	| Symbols: PSBC | chloroplast gene encoding a CP43 subunit of the photosystem II reaction center. promoter contains a blue-light responsive element. | chrC:33720-35141 FORWARD	134	52063	3	4.7	6.71	1	1	749.174	1496.33	2	1495.7	0.6349	0	97.44	2e-08	R	SPTGEVIFGGETMR	Oxidation (M)	0.00000000000010.0
8	ATCG00280.1	| Symbols: PSBC | chloroplast gene encoding a CP43 subunit of the photosystem II reaction center. promoter contains a blue-light responsive element. | chrC:33720-35141 FORWARD	134	52063	3	4.7	6.71	1	1	499.904	1496.69	3	1495.7	0.9922	0	64.49	5.8e-05	R	SPTGEVIFGGETMR	Oxidation (M)	0.00000000000010.0
9	AT1G15980.1	| Symbols: NDF1 | NDF1 (NDH-DEPENDENT CYCLIC ELECTRON FLOW 1) | chr1:5489314-5491199 FORWARD	119	51275	3	7.2	6.49	1	1	496.534	991.054	2	990.517	0.5368	0	58.16	0.00026	K	SNCVIIASK
9	AT1G15980.1	| Symbols: NDF1 | NDF1 (NDH-DEPENDENT CYCLIC ELECTRON FLOW 1) | chr1:5489314-5491199 FORWARD	119	51275	3	7.2	6.49	1	1	646.113	1290.21	2	1289.72	0.4878	0	66.39	3.1e-05	K	GYTVELASLPLK
9	AT1G15980.1	| Symbols: NDF1 | NDF1 (NDH-DEPENDENT CYCLIC ELECTRON FLOW 1) | chr1:5489314-5491199 FORWARD	119	51275	3	7.2	6.49	1	1	673.185	1344.35	2	1343.71	0.6463	0	59.72	0.00014	K	FIVIHGIESDSK
10	AT1G29910.1	| Symbols: CAB3, AB180, LHCB1.2 | CAB3 (CHLOROPHYLL A/B BINDING PROTEIN 3); chlorophyll binding | chr1:10472443-10473246 REVERSE	114	28266	5	12	5.29	1	1	491.841	981.668	2	981.524	0.1433	0	35.16	0.055	R	ELEVIHSR
10	AT1G29910.1	| Symbols: CAB3, AB180, LHCB1.2 | CAB3 (CHLOROPHYLL A/B BINDING PROTEIN 3); chlorophyll binding | chr1:10472443-10473246 REVERSE	114	28266	5	12	5.29	1	1	492.675	983.336	2	982.491	0.8444	0	44.45	0.006	K	FGEAVWFK
10	AT1G29910.1	| Symbols: CAB3, AB180, LHCB1.2 | CAB3 (CHLOROPHYLL A/B BINDING PROTEIN 3); chlorophyll binding | chr1:10472443-10473246 REVERSE	114	28266	5	12	5.29	1	1	627.137	1252.26	2	1251.67	0.5913	1	46.62	0.0027	R	NRELEVIHSR
10	AT1G29910.1	| Symbols: CAB3, AB180, LHCB1.2 | CAB3 (CHLOROPHYLL A/B BINDING PROTEIN 3); chlorophyll binding | chr1:10472443-10473246 REVERSE	114	28266	5	12	5.29	1	1	633.644	1265.27	2	1264.55	0.7266	0	42.49	0.0075	K	GPSGSPWYGSDR
10	AT1G29910.1	| Symbols: CAB3, AB180, LHCB1.2 | CAB3 (CHLOROPHYLL A/B BINDING PROTEIN 3); chlorophyll binding | chr1:10472443-10473246 REVERSE	114	28266	5	12	5.29	1	1	747.137	1492.26	2	1491.71	0.549	1	70.75	9.8e-06	K	GPSGSPWYGSDRVK
11	AT1G31330.1	| Symbols: PSAF | PSAF (photosystem I subunit F) | chr1:11215011-11215939 REVERSE	107	24329	4	17.2	9.58	1	1	450.61	899.205	2	898.43	0.7749	1	45.18	0.0045	R	RFDNYGK
11	AT1G31330.1	| Symbols: PSAF | PSAF (photosystem I subunit F) | chr1:11215011-11215939 REVERSE	107	24329	4	17.2	9.58	1	1	560.33	1118.65	2	1118.6	0.0485	0	42.58	0.012	R	EFLNGDLIAK
11	AT1G31330.1	| Symbols: PSAF | PSAF (photosystem I subunit F) | chr1:11215011-11215939 REVERSE	107	24329	4	17.2	9.58	1	1	590.417	1178.82	2	1178.62	0.1952	0	51.4	0.0011	R	GFIWPVAAYR
11	AT1G31330.1	| Symbols: PSAF | PSAF (photosystem I subunit F) | chr1:11215011-11215939 REVERSE	107	24329	4	17.2	9.58	1	1	613.451	1224.89	2	1224.71	0.1791	0	72.25	7.5e-06	K	EIIIDVPLASR
12	ATCG00270.1	| Symbols: PSBD | PSII D2 protein | chrC:32711-33772 FORWARD	106	39750	2	6.5	5.46	1	1	614.623	1227.23	2	1226.59	0.6377	0	71.17	9.5e-06	R	AYDFVSQEIR
12	ATCG00270.1	| Symbols: PSBD | PSII D2 protein | chrC:32711-33772 FORWARD	106	39750	2	6.5	5.46	1	1	774.624	1547.23	2	1546.68	0.5509	0	63.13	5.5e-05	R	AAEDPEFETFYTK
13	ATCG00340.1	| Symbols: PSAB | Encodes the D1 subunit of photosystem I and II reaction centers. | chrC:37375-39579 REVERSE	103	82537	3	5.6	6.89	1	1	493.125	1476.35	3	1475.75	0.6045	1	47.27	0.0023	R	FSQGLAQDPTTRR
13	ATCG00340.1	| Symbols: PSAB | Encodes the D1 subunit of photosystem I and II reaction centers. | chrC:37375-39579 REVERSE	103	82537	3	5.6	6.89	1	1	538.049	1611.12	3	1609.93	1.1942	1	35.93	0.027	R	WKDKPVALSIVQAR
13	ATCG00340.1	| Symbols: PSAB | Encodes the D1 subunit of photosystem I and II reaction centers. | chrC:37375-39579 REVERSE	103	82537	3	5.6	6.89	1	1	839.138	1676.26	2	1675.74	0.5181	0	81.06	7.9e-07	R	DYNPEQNEDNVLAR
14	AT3G08940.2	| Symbols: LHCB4.2 | LHCB4.2 (light harvesting complex PSII); chlorophyll binding | chr3:2717717-2718665 FORWARD	102	31231	4	14.6	5.85	1	1	507.555	1013.1	2	1012.59	0.504	0	52.06	0.00082	K	AQLQLAEIK
14	AT3G08940.2	| Symbols: LHCB4.2 | LHCB4.2 (light harvesting complex PSII); chlorophyll binding | chr3:2717717-2718665 FORWARD	102	31231	4	14.6	5.85	1	0	531.445	1060.87	2	1060.51	0.3598	1	43.29	0.0071	R	NAELDSEKR
14	AT3G08940.2	| Symbols: LHCB4.2 | LHCB4.2 (light harvesting complex PSII); chlorophyll binding | chr3:2717717-2718665 FORWARD	102	31231	4	14.6	5.85	1	1	561.535	1121.05	2	1120.59	0.4672	0	51.06	0.0011	K	NLYGEVIGTR
14	AT3G08940.2	| Symbols: LHCB4.2 | LHCB4.2 (light harvesting complex PSII); chlorophyll binding | chr3:2717717-2718665 FORWARD	102	31231	4	14.6	5.85	1	1	511.881	1532.62	3	1532.82	-0.203	1	51.73	0.001	K	FFDPLGLASDPVKK
15	AT4G28750.1	| Symbols: PSAE-1 | PSAE-1 (PSA E1 KNOCKOUT); catalytic | chr4:14202951-14203888 REVERSE	97	14958	2	26.6	9.92	1	1	664.411	1326.81	2	1326.68	0.1297	0	92.71	9.1e-08	K	NVGSVVAVDQDPK
15	AT4G28750.1	| Symbols: PSAE-1 | PSAE-1 (PSA E1 KNOCKOUT); catalytic | chr4:14202951-14203888 REVERSE	97	14958	2	26.6	9.92	1	1	776.32	2325.94	3	2325.23	0.7059	0	32.91	0.043	K	DSPAAAAAPDGATATKPKPPPIGPK
16	ATCG00770.1	| Symbols: RPS8 | chloroplast 30S ribosomal protein S8 | chrC:80068-80472 REVERSE	91	15527	1	9	10.94	1	1	631.709	1261.4	2	1260.69	0.7113	0	90.71	1.3e-07	R	IGSTNITESIVK
17	ATCG00660.1	| Symbols: RPL20 | encodes a chloroplast ribosomal protein L20, a constituent of the large subunit of the ribosomal complex | chrC:68512-68865 REVERSE	89	14211	1	8.5	11.89	1	1	563.044	1124.07	2	1123.71	0.365	0	88.85	1.6e-07	K	ILAQIALLNR
18	ATCG00120.1	| Symbols: ATPA | Encodes the ATPase alpha subunit, which is a subunit of ATP synthase and part of the CF1 portion which catalyzes the conversion of ADP to ATP using the proton motive force. This complex is located in the thylakoid membrane of the c	87	55351	1	2.4	5.19	1	1	627.106	1252.2	2	1251.69	0.5041	0	87.44	2.2e-07	R	VINALANPIDGR
19	AT2G05070.1	| Symbols: LHCB2.2, LHCB2 | LHCB2.2; chlorophyll binding | chr2:1799436-1800329 REVERSE	79	28659	4	12.1	5.29	1	0	491.841	981.668	2	981.524	0.1433	0	35.16	0.055	R	ELEVIHSR
19	AT2G05070.1	| Symbols: LHCB2.2, LHCB2 | LHCB2.2; chlorophyll binding | chr2:1799436-1800329 REVERSE	79	28659	4	12.1	5.29	1	0	492.675	983.336	2	982.491	0.8444	0	44.45	0.006	K	FGEAVWFK
19	AT2G05070.1	| Symbols: LHCB2.2, LHCB2 | LHCB2.2; chlorophyll binding | chr2:1799436-1800329 REVERSE	79	28659	4	12.1	5.29	1	0	627.137	1252.26	2	1251.67	0.5913	1	46.62	0.0027	K	NRELEVIHSR
19	AT2G05070.1	| Symbols: LHCB2.2, LHCB2 | LHCB2.2; chlorophyll binding | chr2:1799436-1800329 REVERSE	79	28659	4	12.1	5.29	1	1	816.579	1631.14	2	1630.81	0.3335	0	49.93	0.0011	K	STPQSIWYGPDRPK
20	AT1G78630.1	| Symbols: emb1473 | emb1473 (embryo defective 1473); structural constituent of ribosome | chr1:29575997-29577406 FORWARD	76	26886	1	4.1	9.93	1	1	548.613	1095.21	2	1094.62	0.5922	0	75.51	3.5e-06	R	LASTIANHIR
21	AT3G47470.1	| Symbols: LHCA4, CAB4 | LHCA4 (LIGHT-HARVESTING CHLOROPHYLL-PROTEIN COMPLEX I SUBUNIT A4); chlorophyll binding | chr3:17493622-17494773 REVERSE	70	27773	1	4.8	6.22	1	1	658.712	1315.41	2	1314.66	0.752	0	69.9	1.5e-05	K	NPGSVNQDPIFK
22	ATCG00480.1	| Symbols: ATPB | chloroplast-encoded gene for beta subunit of ATP synthase | chrC:52660-54156 REVERSE	69	53957	2	5	5.38	1	1	596.579	1191.14	2	1190.62	0.5256	0	55.08	0.00044	K	SAPAFIELDTK
22	ATCG00480.1	| Symbols: ATPB | chloroplast-encoded gene for beta subunit of ATP synthase | chrC:52660-54156 REVERSE	69	53957	2	5	5.38	1	1	759.732	1517.45	2	1516.74	0.712	0	43.99	0.0047	K	ESGVINEQNLAESK
23	AT1G01080.1	| Symbols: | 33 kDa ribonucleoprotein, chloroplast, putative / RNA-binding protein cp33, putative | chr1:45503-46789 REVERSE	68	32727	1	4.8	9.01	1	1	680.085	1358.16	2	1357.72	0.4355	0	67.88	2e-05	K	IAIASLDGTEVGGR
24	AT1G32990.1	| Symbols: PRPL11 | PRPL11 (PLASTID RIBOSOMAL PROTEIN L11); structural constituent of ribosome | chr1:11955827-11957139 FORWARD	62	23305	1	4.5	9.69	1	1	557.651	1113.29	2	1112.66	0.6325	0	61.71	9.1e-05	K	VGVITIDQLR
25	AT1G65260.1	| Symbols: PTAC4 | PTAC4 (PLASTID TRANSCRIPTIONALLY ACTIVE4) | chr1:24236329-24240428 FORWARD	62	36541	1	3.3	9.18	1	1	572.826	1143.64	2	1143.62	0.0131	0	61.63	0.00014	R	QATAQVLASQK
26	ATCG00580.1	| Symbols: PSBE | PSII cytochrome b559. There have been many speculations about the function of Cyt b559, but the most favored at present is that it plays a protective role by acting as an electron acceptor or electron donor under conditions when el	61	9391	1	10.8	4.83	1	1	478.241	954.468	2	953.566	0.9018	0	61.42	0.00014	R	QGIPLITGR
27	AT3G46740.1	| Symbols: TOC75-III | TOC75-III (TRANSLOCON AT THE OUTER ENVELOPE MEMBRANE OF CHLOROPLASTS 75-III); P-P-bond-hydrolysis-driven protein transmembrane transporter | chr3:17216104-17219296 REVERSE	61	89589	1	1.2	8.93	1	1	582.838	1163.66	2	1163.61	0.0496	0	60.63	0.00018	R	MAFLQANITR
28	AT2G39470.1	| Symbols: PPL2 | PPL2 (PsbP-like protein 2); calcium ion binding | chr2:16476335-16477653 FORWARD	60	27174	2	7.6	8.89	1	1	517.554	1033.09	2	1032.57	0.522	0	37.54	0.027	R	YLQLQNVR
28	AT2G39470.1	| Symbols: PPL2 | PPL2 (PsbP-like protein 2); calcium ion binding | chr2:16476335-16477653 FORWARD	60	27174	2	7.6	8.89	1	1	550.862	1099.71	2	1099.62	0.0861	0	55.25	0.00057	K	QLQVVADSLK
29	ATCG00750.1	| Symbols: RPS11 | 30S chloroplast ribosomal protein S11 | chrC:78960-79376 REVERSE	57	15128	1	6.5	12.25	1	1	496.611	991.207	2	990.586	0.6204	0	56.83	0.00035	R	SGILLSFVR
30	AT1G03130.1	| Symbols: PSAD-2 | PSAD-2 (photosystem I subunit D-2) | chr1:753528-754142 REVERSE	55	22350	2	8.3	9.78	1	1	496.032	990.05	2	989.497	0.5526	0	39.25	0.02	K	ITYQFYR
30	AT1G03130.1	| Symbols: PSAD-2 | PSAD-2 (photosystem I subunit D-2) | chr1:753528-754142 REVERSE	55	22350	2	8.3	9.78	1	1	588.665	1175.32	2	1174.61	0.703	1	50.58	0.0014	R	KEQCLALGTR
31	AT5G64940.1	| Symbols: ATATH13, ATH13, ATOSA1, OSA1 | ATATH13; transporter | chr5:25949116-25953326 FORWARD	55	86085	1	1.3	9.27	1	1	504.237	1006.46	2	1005.55	0.9091	0	55.05	0.00072	R	AFSVLDGIGK
32	AT3G01440.1	| Symbols: | oxygen evolving enhancer 3 (PsbQ) family protein | chr3:168478-169407 FORWARD	53	24880	1	4.1	7.67	1	1	577.142	1152.27	2	1151.6	0.669	0	53.22	0.0006	K	FLLQEVMTR	Oxidation (M)	0.000000100.0
33	AT1G64770.1	| Symbols: NDF2 | NDF2 (NDH-DEPENDENT CYCLIC ELECTRON FLOW 1); carbohydrate binding / catalytic | chr1:24057549-24059415 FORWARD	53	38266	1	4.9	6.38	1	1	642.011	1923.01	3	1921.95	1.0572	1	53.15	0.00063	K	AVYNTPPSKFETIDQGR
34	AT4G12800.1	| Symbols: PSAL | PSAL (photosystem I subunit L) | chr4:7521469-7522493 FORWARD	51	23094	1	6.8	9.85	1	1	764.706	1527.4	2	1526.79	0.6028	0	51.37	0.00077	K	EGEPSIAPSLTLTGR
35	ATCG01110.1	| Symbols: NDHH | Encodes the 49KDa plastid NAD(P)H dehydrogenase subunit H protein. Its transcription is regulated by an ndhF-specific plastid sigma factor, SIG4. | chrC:122011-123192 REVERSE	50	45644	2	5.3	5.4	1	1	567.694	1133.37	2	1132.61	0.76	0	43.91	0.0073	K	KPSPTFELSK
35	ATCG01110.1	| Symbols: NDHH | Encodes the 49KDa plastid NAD(P)H dehydrogenase subunit H protein. Its transcription is regulated by an ndhF-specific plastid sigma factor, SIG4. | chrC:122011-123192 REVERSE	50	45644	2	5.3	5.4	1	1	668.9	1335.78	2	1335.76	0.0298	0	36.26	0.044	R	AIIQYLPYVTR
36	AT1G35680.1	| Symbols: | 50S ribosomal protein L21, chloroplast / CL21 (RPL21) | chr1:13208777-13210246 FORWARD	50	24195	1	3.6	9.32	1	1	490.57	979.126	2	978.529	0.5969	0	49.5	0.0016	R	QYIVFPGR
37	AT1G55670.1	| Symbols: PSAG | PSAG (PHOTOSYSTEM I SUBUNIT G) | chr1:20802874-20803356 REVERSE	49	17075	1	5.6	9.57	1	1	524.656	1047.3	2	1046.44	0.8549	0	49.4	0.002	K	THFEAGDDR
38	ATCG00710.1	| Symbols: PSBH | Encodes a 8 kD phosphoprotein that is a component of the photosystem II oxygen evolving core. Its exact molecular function has not been determined but it may play a role in mediating electron transfer between the secondary quinone	49	7697	1	15.1	6.02	1	1	631.699	1261.38	2	1260.71	0.6761	0	48.74	0.002	K	LLKPLNSEYGK
39	AT1G25350.1	| Symbols: OVA9 | OVA9 (ovule abortion 9); glutamine-tRNA ligase | chr1:8889280-8894205 REVERSE	48	91703	1	1	6.11	1	1	499.677	997.34	2	997.479	-0.1394	0	48.13	0.0026	K	MYELLGEK	Oxidation (M)	0.10000000.0
40	AT4G02510.1	| Symbols: TOC159, TOC86, PPI2, TOC160, ATTOC159 | TOC159 (TRANSLOCON AT THE OUTER ENVELOPE MEMBRANE OF CHLOROPLASTS 159); transmembrane receptor | chr4:1104766-1109360 FORWARD	48	161006	2	1.4	4.43	1	1	534.649	1067.28	2	1066.61	0.6694	0	35.44	0.041	R	DLNNLPLLR
40	AT4G02510.1	| Symbols: TOC159, TOC86, PPI2, TOC160, ATTOC159 | TOC159 (TRANSLOCON AT THE OUTER ENVELOPE MEMBRANE OF CHLOROPLASTS 159); transmembrane receptor | chr4:1104766-1109360 FORWARD	48	161006	2	1.4	4.43	1	1	625.191	1248.37	2	1247.65	0.7169	0	37.87	0.024	R	QAGQLFSLDAAK
41	AT1G45474.1	| Symbols: LHCA5 | LHCA5; pigment binding | chr1:17179353-17180439 FORWARD	46	27784	1	4.3	6.66	1	1	606.703	1211.39	2	1210.64	0.7461	0	45.94	0.0037	K	TIIQTLFTSTS
42	AT5G64040.1	| Symbols: PSAN | PSAN; calmodulin binding | chr5:25628724-25629409 REVERSE	43	18702	1	5.8	9.11	1	1	504.335	1006.66	2	1006.52	0.1361	0	43.43	0.01	R	LATSGANFAR
43	AT5G66570.1	| Symbols: PSBO-1, OEE1, OEE33, OE33, PSBO1, MSP-1 | PSBO1 (PS II OXYGEN-EVOLVING COMPLEX 1); oxygen evolving/ poly(U) binding | chr5:26568744-26570124 FORWARD	42	35349	2	7.2	5.55	1	1	627.331	1252.65	2	1251.65	1.001	1	38.56	0.025	K	RLTYDEIQSK
43	AT5G66570.1	| Symbols: PSBO-1, OEE1, OEE33, OE33, PSBO1, MSP-1 | PSBO1 (PS II OXYGEN-EVOLVING COMPLEX 1); oxygen evolving/ poly(U) binding | chr5:26568744-26570124 FORWARD	42	35349	2	7.2	5.55	1	1	726.214	1450.41	2	1449.71	0.7039	0	37.57	0.021	K	QLDASGKPDSFTGK
44	ATCG00380.1	| Symbols: RPS4 | Chloroplast encoded ribosomal protein S4 | chrC:45223-45828 REVERSE	41	23340	1	5	10.33	1	1	479.028	956.041	2	955.57	0.4704	0	40.88	0.011	R	LGALPGLTSK
45	ATCG00860.1	| Symbols: YCF2.1 | Encodes an unknown protein. This gene is regulated by AtSIG6 transcriptionally. | chrC:86474-93358 FORWARD	39	271277	1	0.3	8.88	1	1	488.271	974.528	2	973.632	0.8952	0	38.59	0.037	R	IFSILLLR
46	AT1G26380.1	| Symbols: | FAD-binding domain-containing protein | chr1:9126901-9128508 REVERSE	38	60008	1	1.7	7.63	1	1	548.213	1094.41	2	1094.61	-0.2008	0	37.56	0.033	K	IFTVFQVNK
47	ATCG01100.1	| Symbols: NDHA | NADH dehydrogenase ND1 | chrC:119847-122009 REVERSE	37	40110	1	2.2	5.57	1	1	457.281	912.547	2	911.486	1.0602	0	37.4	0.036	K	YSFLGGLR
48	ATCG00065.1	| Symbols: RPS12A, RPS12 | chloroplast gene encoding ribosomal protein s12. The gene is located in three distinct loci on the chloroplast genome and is transpliced to make one transcript. | chrC:69611-69724 REVERSE	37	13870	1	8.9	11.58	1	1	566.177	1130.34	2	1129.61	0.7295	1	37.09	0.031	R	GTLDAVGVKDR
49	ATCG00350.1	| Symbols: PSAA | Encodes psaA protein comprising the reaction center for photosystem I along with psaB protein; hydrophobic protein encoded by the chloroplast genome. | chrC:39605-41857 REVERSE	36	83406	1	1.1	6.6	1	1	532.139	1062.26	2	1061.52	0.7447	0	36.29	0.037	K	YSEFLTFR
50	ATCG00810.1	| Symbols: RPL22 | encodes a chloroplast ribosomal protein L22, a constituent of the large subunit of the ribosomal complex | chrC:83467-83949 REVERSE	36	18803	1	4.4	9.7	1	1	450.481	898.948	2	898.535	0.4128	1	35.95	0.036	R	RVIDQIR
51	AT1G30380.1	| Symbols: PSAK | PSAK (photosystem I subunit K) | chr1:10722325-10723013 FORWARD	35	13312	1	6.9	10.52	1	1	467.008	932.002	2	931.487	0.5141	0	35.04	0.053	R	FGLAPSANR
52	ATCG00800.1	| Symbols: | encodes a chloroplast ribosomal protein S3, a constituent of the small subunit of the ribosomal complex | chrC:82826-83482 REVERSE	35	25344	1	5	9.51	1	1	687.612	1373.21	2	1372.71	0.4966	1	35.04	0.039	R	RVEELQMNVQK
53	AT1G55040.1	| Symbols: | zinc finger (Ran-binding) family protein | chr1:20534895-20538901 FORWARD	34	95661	1	1.3	6.59	1	1	547.027	1092.04	2	1091.51	0.5321	1	34.45	0.053	R	GSNGSSANRSR
54	AT5G16390.1	| Symbols: CAC1, CAC1A, BCCP, BCCP1 | CAC1 (CHLOROPLASTIC ACETYLCOENZYME A CARBOXYLASE 1); acetyl-CoA carboxylase/ biotin binding | chr5:5361098-5363020 REVERSE	34	29708	1	3.9	9.11	1	1	570.581	1139.15	2	1138.6	0.5456	0	34.29	0.046	R	SPAPGEPPFIK

## Sheet: gel_03
prot_hit_num	prot_acc	prot_desc	prot_score	prot_mass	prot_matches	prot_cover	prot_pi	pep_rank	pep_isbold	pep_exp_mz	pep_exp_mr	pep_exp_z	pep_calc_mr	pep_delta	pep_miss	pep_score	pep_expect	pep_res_before	pep_seq	pep_var_mod	pep_var_mod_pos
1	AT4G10340.1	| Symbols: LHCB5 | LHCB5 (LIGHT HARVESTING COMPLEX OF PHOTOSYSTEM II 5); chlorophyll binding | chr4:6408200-6409496 FORWARD	202	30195	6	22.5	6	1	1	486.064	970.113	2	969.513	0.5996	0	62.5	7.4e-05	K	DPEQGALLK
1	AT4G10340.1	| Symbols: LHCB5 | LHCB5 (LIGHT HARVESTING COMPLEX OF PHOTOSYSTEM II 5); chlorophyll binding | chr4:6408200-6409496 FORWARD	202	30195	6	22.5	6	1	1	575.589	1149.16	2	1148.56	0.6068	0	50.23	0.0013	K	AVSETSDELAK
1	AT4G10340.1	| Symbols: LHCB5 | LHCB5 (LIGHT HARVESTING COMPLEX OF PHOTOSYSTEM II 5); chlorophyll binding | chr4:6408200-6409496 FORWARD	202	30195	6	22.5	6	1	1	576.611	1151.21	2	1150.55	0.6562	0	69.79	1.3e-05	R	ITNGLDFEDK
1	AT4G10340.1	| Symbols: LHCB5 | LHCB5 (LIGHT HARVESTING COMPLEX OF PHOTOSYSTEM II 5); chlorophyll binding | chr4:6408200-6409496 FORWARD	202	30195	6	22.5	6	1	1	580.14	1158.27	2	1157.64	0.6212	0	46.5	0.0032	R	IFLPDGLLDR
1	AT4G10340.1	| Symbols: LHCB5 | LHCB5 (LIGHT HARVESTING COMPLEX OF PHOTOSYSTEM II 5); chlorophyll binding | chr4:6408200-6409496 FORWARD	202	30195	6	22.5	6	1	1	624.607	1247.2	2	1246.65	0.553	0	56.49	0.00032	K	YQAFELIHAR
1	AT4G10340.1	| Symbols: LHCB5 | LHCB5 (LIGHT HARVESTING COMPLEX OF PHOTOSYSTEM II 5); chlorophyll binding | chr4:6408200-6409496 FORWARD	202	30195	6	22.5	6	1	1	750.123	1498.23	2	1497.67	0.5598	0	76.29	2.5e-06	K	YGANCGPEAVWFK
2	AT1G34430.1	| Symbols: EMB3003 | EMB3003 (embryo defective 3003); acyltransferase/ dihydrolipoyllysine-residue acetyltransferase/ protein binding | chr1:12588027-12590084 REVERSE	146	48334	4	8	8.8	1	1	503.071	1004.13	2	1003.57	0.5541	0	51.89	0.0011	K	GVTMTALLAK
2	AT1G34430.1	| Symbols: EMB3003 | EMB3003 (embryo defective 3003); acyltransferase/ dihydrolipoyllysine-residue acetyltransferase/ protein binding | chr1:12588027-12590084 REVERSE	146	48334	4	8	8.8	1	1	510.868	1019.72	2	1019.57	0.1521	0	66.87	4.2e-05	K	GVTMTALLAK	Oxidation (M)	0.0001000000.0
2	AT1G34430.1	| Symbols: EMB3003 | EMB3003 (embryo defective 3003); acyltransferase/ dihydrolipoyllysine-residue acetyltransferase/ protein binding | chr1:12588027-12590084 REVERSE	146	48334	4	8	8.8	1	1	676.675	1351.33	2	1350.69	0.6457	0	72.83	6.4e-06	K	AVAASAVHPASEGGK
2	AT1G34430.1	| Symbols: EMB3003 | EMB3003 (embryo defective 3003); acyltransferase/ dihydrolipoyllysine-residue acetyltransferase/ protein binding | chr1:12588027-12590084 REVERSE	146	48334	4	8	8.8	1	1	683.373	1364.73	2	1364.68	0.056	0	48.29	0.0028	R	NMVESLGVPTFR	Oxidation (M)	0.010000000000.0
3	AT5G01530.1	| Symbols: | chlorophyll A-B binding protein CP29 (LHCB4) | chr5:209084-210243 FORWARD	145	31177	4	14.5	5.76	1	1	508.409	1014.8	2	1014.55	0.2568	0	69.5	1.8e-05	K	NLAGDVIGTR
3	AT5G01530.1	| Symbols: | chlorophyll A-B binding protein CP29 (LHCB4) | chr5:209084-210243 FORWARD	145	31177	4	14.5	5.76	1	1	531.685	1061.36	2	1060.51	0.841	1	37.07	0.039	R	NAELDSEKR
3	AT5G01530.1	| Symbols: | chlorophyll A-B binding protein CP29 (LHCB4) | chr5:209084-210243 FORWARD	145	31177	4	14.5	5.76	1	1	558.153	1114.29	2	1113.64	0.6513	0	58.14	0.00021	K	TAQLQLAEIK
3	AT5G01530.1	| Symbols: | chlorophyll A-B binding protein CP29 (LHCB4) | chr5:209084-210243 FORWARD	145	31177	4	14.5	5.76	1	1	710.773	1419.53	2	1418.71	0.8235	0	74.99	4.8e-06	K	FFDPLGLAADPEK
4	ATCG00270.1	| Symbols: PSBD | PSII D2 protein | chrC:32711-33772 FORWARD	144	39750	3	9.1	5.46	1	1	521.197	1040.38	2	1040.6	-0.2182	0	53.11	0.00082	K	NILLNEGIR
4	ATCG00270.1	| Symbols: PSBD | PSII D2 protein | chrC:32711-33772 FORWARD	144	39750	3	9.1	5.46	1	1	614.647	1227.28	2	1226.59	0.6867	0	71.31	9.3e-06	R	AYDFVSQEIR
4	ATCG00270.1	| Symbols: PSBD | PSII D2 protein | chrC:32711-33772 FORWARD	144	39750	3	9.1	5.46	1	1	774.664	1547.31	2	1546.68	0.6311	0	79.92	1.1e-06	R	AAEDPEFETFYTK
5	ATCG00680.1	| Symbols: PSBB | encodes for CP47, subunit of the photosystem II reaction center. | chrC:72371-73897 FORWARD	140	56172	3	6.9	6.4	1	1	646.149	1290.28	2	1289.66	0.6213	0	68.7	1.8e-05	R	AQLGEIFELDR
5	ATCG00680.1	| Symbols: PSBB | encodes for CP47, subunit of the photosystem II reaction center. | chrC:72371-73897 FORWARD	140	56172	3	6.9	6.4	1	1	679.816	1357.62	2	1357.65	-0.0354	0	50.8	0.0015	R	QGMFVIPFMTR	2 Oxidation (M)	0.00100000100.0
5	ATCG00680.1	| Symbols: PSBB | encodes for CP47, subunit of the photosystem II reaction center. | chrC:72371-73897 FORWARD	140	56172	3	6.9	6.4	1	1	743.369	1484.72	2	1484.73	-0.0071	0	84.84	5.4e-07	K	LAFYDYIGNNPAK
6	ATCG00020.1	| Symbols: PSBA | Encodes chlorophyll binding protein D1, a part of the photosystem II reaction center core | chrC:383-1444 REVERSE	140	39025	3	10.2	5.12	1	1	658.15	1314.28	2	1313.71	0.5757	0	80.7	1.1e-06	R	VINTWADIINR
6	ATCG00020.1	| Symbols: PSBA | Encodes chlorophyll binding protein D1, a part of the photosystem II reaction center core | chrC:383-1444 REVERSE	140	39025	3	10.2	5.12	1	1	730.762	1459.51	2	1458.73	0.7841	0	75.14	4.2e-06	R	LIFQYASFNNSR
6	ATCG00020.1	| Symbols: PSBA | Encodes chlorophyll binding protein D1, a part of the photosystem II reaction center core | chrC:383-1444 REVERSE	140	39025	3	10.2	5.12	1	1	750.667	1499.32	2	1498.62	0.7027	0	44.47	0.0039	R	ETTENESANEGYR
7	ATCG00340.1	| Symbols: PSAB | Encodes the D1 subunit of photosystem I and II reaction centers. | chrC:37375-39579 REVERSE	124	82537	3	5.3	6.89	1	1	661.017	1320.02	2	1319.65	0.3719	0	55.93	0.00033	R	FSQGLAQDPTTR
7	ATCG00340.1	| Symbols: PSAB | Encodes the D1 subunit of photosystem I and II reaction centers. | chrC:37375-39579 REVERSE	124	82537	3	5.3	6.89	1	1	738.08	1474.15	2	1473.6	0.5473	0	56.68	0.00025	K	DFGYSFPCDGPGR
7	ATCG00340.1	| Symbols: PSAB | Encodes the D1 subunit of photosystem I and II reaction centers. | chrC:37375-39579 REVERSE	124	82537	3	5.3	6.89	1	1	839.142	1676.27	2	1675.74	0.5251	0	74.47	3.6e-06	R	DYNPEQNEDNVLAR
8	AT3G50820.1	| Symbols: PSBO2, PSBO-2, OEC33 | PSBO2 (PHOTOSYSTEM II SUBUNIT O-2); oxygen evolving/ poly(U) binding | chr3:18891008-18892311 REVERSE	115	35226	2	8.8	5.92	1	1	602.704	1203.39	2	1202.65	0.7422	0	85.56	4.7e-07	K	NTAASVGEITLK
8	AT3G50820.1	| Symbols: PSBO2, PSBO-2, OEC33 | PSBO2 (PHOTOSYSTEM II SUBUNIT O-2); oxygen evolving/ poly(U) binding | chr3:18891008-18892311 REVERSE	115	35226	2	8.8	5.92	1	1	782.206	1562.4	2	1561.75	0.6484	0	58.36	0.00016	R	GGSTGYDNAVALPAGGR
9	ATCG00280.1	| Symbols: PSBC | chloroplast gene encoding a CP43 subunit of the photosystem II reaction center. promoter contains a blue-light responsive element. | chrC:33720-35141 FORWARD	111	52063	2	6.3	6.71	1	1	714.209	1426.4	2	1425.76	0.6462	0	70.31	1.1e-05	R	LGANVGSAQGPTGLGK
9	ATCG00280.1	| Symbols: PSBC | chloroplast gene encoding a CP43 subunit of the photosystem II reaction center. promoter contains a blue-light responsive element. | chrC:33720-35141 FORWARD	111	52063	2	6.3	6.71	1	1	749.206	1496.4	2	1495.7	0.6991	0	70.11	1.1e-05	R	SPTGEVIFGGETMR	Oxidation (M)	0.00000000000010.0
10	ATCG00660.1	| Symbols: RPL20 | encodes a chloroplast ribosomal protein L20, a constituent of the large subunit of the ribosomal complex | chrC:68512-68865 REVERSE	111	14211	2	17.9	11.89	1	1	563.189	1124.36	2	1123.71	0.6552	0	79.81	1.6e-06	K	ILAQIALLNR
10	ATCG00660.1	| Symbols: RPL20 | encodes a chloroplast ribosomal protein L20, a constituent of the large subunit of the ribosomal complex | chrC:68512-68865 REVERSE	111	14211	2	17.9	11.89	1	1	657.573	1313.13	2	1312.63	0.4974	0	64.2	4.7e-05	R	SCLYTISNDIK
11	AT1G15820.1	| Symbols: LHCB6, CP24 | LHCB6 (LIGHT HARVESTING COMPLEX PSII SUBUNIT 6); chlorophyll binding | chr1:5446685-5447676 REVERSE	106	27505	2	7	6.75	1	1	959.68	1917.34	2	1916.83	0.5159	0	70.55	7.7e-06	K	TAENFANYTGDQGYPGGR
11	AT1G15820.1	| Symbols: LHCB6, CP24 | LHCB6 (LIGHT HARVESTING COMPLEX PSII SUBUNIT 6); chlorophyll binding | chr1:5446685-5447676 REVERSE	106	27505	2	7	6.75	1	1	640.337	1917.99	3	1916.83	1.16	0	58.11	0.0002	K	TAENFANYTGDQGYPGGR
12	AT2G20260.1	| Symbols: PSAE-2 | PSAE-2 (photosystem I subunit E-2); catalytic | chr2:8736780-8737644 FORWARD	100	15180	1	9	9.94	1	1	664.7	1327.39	2	1326.68	0.7077	0	99.69	1.4e-08	K	NVGSVVAVDQDPK
13	AT1G29910.1	| Symbols: CAB3, AB180, LHCB1.2 | CAB3 (CHLOROPHYLL A/B BINDING PROTEIN 3); chlorophyll binding | chr1:10472443-10473246 REVERSE	94	28266	5	10.5	5.29	1	1	492.167	982.32	2	981.524	0.7953	0	42.02	0.01	R	ELEVIHSR
13	AT1G29910.1	| Symbols: CAB3, AB180, LHCB1.2 | CAB3 (CHLOROPHYLL A/B BINDING PROTEIN 3); chlorophyll binding | chr1:10472443-10473246 REVERSE	94	28266	5	10.5	5.29	1	1	983.391	982.384	1	982.491	-0.1075	0	40.24	0.017	K	FGEAVWFK
13	AT1G29910.1	| Symbols: CAB3, AB180, LHCB1.2 | CAB3 (CHLOROPHYLL A/B BINDING PROTEIN 3); chlorophyll binding | chr1:10472443-10473246 REVERSE	94	28266	5	10.5	5.29	1	1	492.633	983.252	2	982.491	0.7604	0	35.11	0.042	K	FGEAVWFK
13	AT1G29910.1	| Symbols: CAB3, AB180, LHCB1.2 | CAB3 (CHLOROPHYLL A/B BINDING PROTEIN 3); chlorophyll binding | chr1:10472443-10473246 REVERSE	94	28266	5	10.5	5.29	1	1	492.742	983.469	2	982.491	0.9774	0	46.05	0.0048	K	FGEAVWFK
13	AT1G29910.1	| Symbols: CAB3, AB180, LHCB1.2 | CAB3 (CHLOROPHYLL A/B BINDING PROTEIN 3); chlorophyll binding | chr1:10472443-10473246 REVERSE	94	28266	5	10.5	5.29	1	1	633.625	1265.23	2	1264.55	0.6874	0	50.52	0.0012	K	GPSGSPWYGSDR
14	ATCG00830.1	| Symbols: RPL2.1 | encodes a chloroplast ribosomal protein L2, a constituent of the large subunit of the ribosomal complex | chrC:84337-85843 REVERSE	87	30131	2	6.6	10.85	1	1	498.049	994.083	2	993.549	0.5332	0	61.48	9.8e-05	K	YSETLILR
14	ATCG00830.1	| Symbols: RPL2.1 | encodes a chloroplast ribosomal protein L2, a constituent of the large subunit of the ribosomal complex | chrC:84337-85843 REVERSE	87	30131	2	6.6	10.85	1	1	610.218	1218.42	2	1218.62	-0.2028	0	59.91	0.00018	R	IVTIEYDPNR
15	ATCG00750.1	| Symbols: RPS11 | 30S chloroplast ribosomal protein S11 | chrC:78960-79376 REVERSE	82	15128	1	10.9	12.25	1	1	723.801	1445.59	2	1444.74	0.8454	0	81.9	1.1e-06	R	GTPFAAQTAAGNAIR
16	AT3G08940.2	| Symbols: LHCB4.2 | LHCB4.2 (light harvesting complex PSII); chlorophyll binding | chr3:2717717-2718665 FORWARD	80	31231	3	9.8	5.85	1	1	507.379	1012.74	2	1012.59	0.152	0	53.5	0.00068	K	AQLQLAEIK
16	AT3G08940.2	| Symbols: LHCB4.2 | LHCB4.2 (light harvesting complex PSII); chlorophyll binding | chr3:2717717-2718665 FORWARD	80	31231	3	9.8	5.85	1	0	531.685	1061.36	2	1060.51	0.841	1	37.07	0.039	R	NAELDSEKR
16	AT3G08940.2	| Symbols: LHCB4.2 | LHCB4.2 (light harvesting complex PSII); chlorophyll binding | chr3:2717717-2718665 FORWARD	80	31231	3	9.8	5.85	1	1	561.589	1121.16	2	1120.59	0.5752	0	57.85	0.00023	K	NLYGEVIGTR
17	ATCG00770.1	| Symbols: RPS8 | chloroplast 30S ribosomal protein S8 | chrC:80068-80472 REVERSE	79	15527	1	9	10.94	1	1	631.894	1261.77	2	1260.69	1.0803	0	79.47	2.3e-06	R	IGSTNITESIVK
18	AT3G47520.1	| Symbols: MDH | MDH (MALATE DEHYDROGENASE); L-malate dehydrogenase/ binding / catalytic/ malate dehydrogenase/ oxidoreductase/ oxidoreductase, acting on the CH-OH group of donors, NAD or NADP as acceptor | chr3:17513657-17514868 FORWARD	76	42607	1	4	8.66	1	1	742.793	1483.57	2	1483.71	-0.137	0	75.71	3.9e-06	K	AGAGSATLSMAYAAAR	Oxidation (M)	0.0000000001000000.0
19	ATCG00350.1	| Symbols: PSAA | Encodes psaA protein comprising the reaction center for photosystem I along with psaB protein; hydrophobic protein encoded by the chloroplast genome. | chrC:39605-41857 REVERSE	75	83406	2	2	6.6	1	1	455.155	908.296	2	907.44	0.8557	0	56.71	0.00042	R	YNDLLDR
19	ATCG00350.1	| Symbols: PSAA | Encodes psaA protein comprising the reaction center for photosystem I along with psaB protein; hydrophobic protein encoded by the chloroplast genome. | chrC:39605-41857 REVERSE	75	83406	2	2	6.6	1	1	532.119	1062.22	2	1061.52	0.7055	0	49.44	0.0018	K	YSEFLTFR
20	ATCG00810.1	| Symbols: RPL22 | encodes a chloroplast ribosomal protein L22, a constituent of the large subunit of the ribosomal complex | chrC:83467-83949 REVERSE	75	18803	2	12.5	9.7	1	1	450.538	899.061	2	898.535	0.5258	1	40.69	0.012	R	RVIDQIR
20	ATCG00810.1	| Symbols: RPL22 | encodes a chloroplast ribosomal protein L22, a constituent of the large subunit of the ribosomal complex | chrC:83467-83949 REVERSE	75	18803	2	12.5	9.7	1	1	673.679	1345.34	2	1344.68	0.6641	0	67.17	2.5e-05	K	LVYSAAANASHNK
21	AT1G78630.1	| Symbols: emb1473 | emb1473 (embryo defective 1473); structural constituent of ribosome | chr1:29575997-29577406 FORWARD	71	26886	1	4.1	9.93	1	1	548.779	1095.54	2	1094.62	0.9232	0	71.38	1.4e-05	R	LASTIANHIR
22	AT4G12800.1	| Symbols: PSAL | PSAL (photosystem I subunit L) | chr4:7521469-7522493 FORWARD	70	23094	1	6.8	9.85	1	1	764.703	1527.39	2	1526.79	0.5966	0	69.88	1.1e-05	K	EGEPSIAPSLTLTGR
23	AT1G31330.1	| Symbols: PSAF | PSAF (photosystem I subunit F) | chr1:11215011-11215939 REVERSE	69	24329	2	9.5	9.58	1	1	590.591	1179.17	2	1178.62	0.5442	0	36.53	0.031	R	GFIWPVAAYR
23	AT1G31330.1	| Symbols: PSAF | PSAF (photosystem I subunit F) | chr1:11215011-11215939 REVERSE	69	24329	2	9.5	9.58	1	1	613.393	1224.77	2	1224.71	0.0629	0	62.53	9.2e-05	K	EIIIDVPLASR
24	AT3G47470.1	| Symbols: LHCA4, CAB4 | LHCA4 (LIGHT-HARVESTING CHLOROPHYLL-PROTEIN COMPLEX I SUBUNIT A4); chlorophyll binding | chr3:17493622-17494773 REVERSE	66	27773	1	4.8	6.22	1	1	658.738	1315.46	2	1314.66	0.805	0	66.04	3.9e-05	K	NPGSVNQDPIFK
25	AT1G32990.1	| Symbols: PRPL11 | PRPL11 (PLASTID RIBOSOMAL PROTEIN L11); structural constituent of ribosome | chr1:11955827-11957139 FORWARD	61	23305	1	4.5	9.69	1	1	557.689	1113.36	2	1112.66	0.7075	0	60.86	0.00013	K	VGVITIDQLR
26	AT1G65260.1	| Symbols: PTAC4 | PTAC4 (PLASTID TRANSCRIPTIONALLY ACTIVE4) | chr1:24236329-24240428 FORWARD	60	36541	2	5.5	9.18	1	1	775.785	774.778	1	774.351	0.4269	0	36.21	0.049	K	GDEDLAR
26	AT1G65260.1	| Symbols: PTAC4 | PTAC4 (PLASTID TRANSCRIPTIONALLY ACTIVE4) | chr1:24236329-24240428 FORWARD	60	36541	2	5.5	9.18	1	1	587.687	1173.36	2	1172.62	0.7437	0	57.47	0.00029	K	GVVDNLVSNTR
27	AT1G61520.1	| Symbols: LHCA3 | LHCA3; chlorophyll binding | chr1:22700152-22701149 FORWARD	59	29163	1	2.9	8.61	1	1	499.446	996.878	2	996.528	0.3496	0	58.67	0.00017	K	QYFLGLEK
28	AT5G64040.1	| Symbols: PSAN | PSAN; calmodulin binding | chr5:25628724-25629409 REVERSE	55	18702	1	5.8	9.11	1	1	504.584	1007.15	2	1006.52	0.6341	0	54.89	0.00047	R	LATSGANFAR
29	AT1G55670.1	| Symbols: PSAG | PSAG (PHOTOSYSTEM I SUBUNIT G) | chr1:20802874-20803356 REVERSE	55	17075	1	5.6	9.57	1	1	524.341	1046.67	2	1046.44	0.2249	0	54.51	0.00084	K	THFEAGDDR
30	AT1G44575.1	| Symbols: NPQ4, PSBS | NPQ4 (NONPHOTOCHEMICAL QUENCHING); chlorophyll binding / xanthophyll binding | chr1:16871768-16873194 FORWARD	53	27990	1	3.8	9.25	1	1	562.751	1123.49	2	1122.57	0.9159	0	53.48	0.00083	K	EQGPLFGFTK
31	ATCG00800.1	| Symbols: | encodes a chloroplast ribosomal protein S3, a constituent of the small subunit of the ribosomal complex | chrC:82826-83482 REVERSE	52	25344	1	4.6	9.51	1	1	518.893	1035.77	2	1035.5	0.2688	0	52.46	0.0009	R	ISSGMEGIAR	Oxidation (M)	0.0000100000.0
32	ATCG00580.1	| Symbols: PSBE | PSII cytochrome b559. There have been many speculations about the function of Cyt b559, but the most favored at present is that it plays a protective role by acting as an electron acceptor or electron donor under conditions when el	47	9391	1	10.8	4.83	1	1	478.178	954.341	2	953.566	0.7748	0	46.96	0.0034	R	QGIPLITGR
33	AT5G08670.1	| Symbols: | ATP binding / hydrogen ion transporting ATP synthase, rotational mechanism | chr5:2818395-2821149 REVERSE	44	59765	1	2	6.13	1	1	488.323	974.632	2	974.555	0.0767	0	43.61	0.011	K	IGLFGGAGVGK
34	AT1G35680.1	| Symbols: | 50S ribosomal protein L21, chloroplast / CL21 (RPL21) | chr1:13208777-13210246 FORWARD	43	24195	1	3.6	9.32	1	1	490.664	979.314	2	978.529	0.7849	0	43.35	0.009	R	QYIVFPGR
35	AT1G03130.1	| Symbols: PSAD-2 | PSAD-2 (photosystem I subunit D-2) | chr1:753528-754142 REVERSE	43	22350	1	3.4	9.78	1	1	496.059	990.103	2	989.497	0.6056	0	43.29	0.008	K	ITYQFYR
36	ATCG00380.1	| Symbols: RPS4 | Chloroplast encoded ribosomal protein S4 | chrC:45223-45828 REVERSE	42	23340	1	5	10.33	1	1	479.117	956.22	2	955.57	0.6494	0	42.39	0.0083	R	LGALPGLTSK
37	AT4G26910.1	| Symbols: | 2-oxoacid dehydrogenase family protein | chr4:13520127-13522889 REVERSE	42	50028	1	1.9	9.08	1	1	483.564	965.114	2	964.542	0.5721	0	42.18	0.009	K	LGLMSGFIK
38	AT4G23940.1	| Symbols: | FtsH protease, putative | chr4:12437108-12441841 FORWARD	38	105705	1	1.2	7.64	1	1	586.171	1170.33	2	1169.67	0.6621	0	37.61	0.023	K	LEVGEAQALLK
39	ATCG00780.1	| Symbols: RPL14 | encodes a chloroplast ribosomal protein L14, a constituent of the large subunit of the ribosomal complex | chrC:80696-81064 REVERSE	36	13687	1	7.4	9.39	1	1	940.417	939.41	1	939.564	-0.1543	0	35.53	0.052	K	IVSLAPEVL

## Sheet: gel_04
prot_hit_num	prot_acc	prot_desc	prot_score	prot_mass	prot_matches	prot_cover	prot_pi	pep_rank	pep_isbold	pep_exp_mz	pep_exp_mr	pep_exp_z	pep_calc_mr	pep_delta	pep_miss	pep_score	pep_expect	pep_res_before	pep_seq	pep_var_mod	pep_var_mod_pos
1	AT3G03710.1	| Symbols: RIF10 | RIF10 (resistant to inhibition with FSM 10); 3~-5~-exoribonuclease/ RNA binding / nucleic acid binding / polyribonucleotide nucleotidyltransferase | chr3:919542-924906 FORWARD	346	100188	12	11.3	5.4	1	1	450.636	899.258	2	898.466	0.7915	1	41.15	0.012	R	TSGGFFKR
1	AT3G03710.1	| Symbols: RIF10 | RIF10 (resistant to inhibition with FSM 10); 3~-5~-exoribonuclease/ RNA binding / nucleic acid binding / polyribonucleotide nucleotidyltransferase | chr3:919542-924906 FORWARD	346	100188	12	11.3	5.4	1	1	457.114	912.214	2	911.49	0.7238	0	40.43	0.012	R	HILAEMAK
1	AT3G03710.1	| Symbols: RIF10 | RIF10 (resistant to inhibition with FSM 10); 3~-5~-exoribonuclease/ RNA binding / nucleic acid binding / polyribonucleotide nucleotidyltransferase | chr3:919542-924906 FORWARD	346	100188	12	11.3	5.4	1	1	459.078	916.141	2	915.564	0.5766	0	38.24	0.026	K	VLTILTEK
1	AT3G03710.1	| Symbols: RIF10 | RIF10 (resistant to inhibition with FSM 10); 3~-5~-exoribonuclease/ RNA binding / nucleic acid binding / polyribonucleotide nucleotidyltransferase | chr3:919542-924906 FORWARD	346	100188	12	11.3	5.4	1	1	491.11	980.206	2	979.534	0.6718	0	67.46	2.6e-05	K	VYSLIGSGGK
1	AT3G03710.1	| Symbols: RIF10 | RIF10 (resistant to inhibition with FSM 10); 3~-5~-exoribonuclease/ RNA binding / nucleic acid binding / polyribonucleotide nucleotidyltransferase | chr3:919542-924906 FORWARD	346	100188	12	11.3	5.4	1	1	524.165	1046.32	2	1045.57	0.7503	0	41.89	0.012	K	VSSGDELVLK
1	AT3G03710.1	| Symbols: RIF10 | RIF10 (resistant to inhibition with FSM 10); 3~-5~-exoribonuclease/ RNA binding / nucleic acid binding / polyribonucleotide nucleotidyltransferase | chr3:919542-924906 FORWARD	346	100188	12	11.3	5.4	1	1	595.622	1189.23	2	1188.64	0.5875	0	63.57	6.3e-05	K	VGGITLEIMEK
1	AT3G03710.1	| Symbols: RIF10 | RIF10 (resistant to inhibition with FSM 10); 3~-5~-exoribonuclease/ RNA binding / nucleic acid binding / polyribonucleotide nucleotidyltransferase | chr3:919542-924906 FORWARD	346	100188	12	11.3	5.4	1	1	609.399	1216.78	2	1216.65	0.1353	0	76.41	4.3e-06	R	EILVETGLMGR
1	AT3G03710.1	| Symbols: RIF10 | RIF10 (resistant to inhibition with FSM 10); 3~-5~-exoribonuclease/ RNA binding / nucleic acid binding / polyribonucleotide nucleotidyltransferase | chr3:919542-924906 FORWARD	346	100188	12	11.3	5.4	1	1	609.431	1216.85	2	1216.65	0.1983	0	93.13	7.8e-08	K	IMAIDVASLER
1	AT3G03710.1	| Symbols: RIF10 | RIF10 (resistant to inhibition with FSM 10); 3~-5~-exoribonuclease/ RNA binding / nucleic acid binding / polyribonucleotide nucleotidyltransferase | chr3:919542-924906 FORWARD	346	100188	12	11.3	5.4	1	1	617.208	1232.4	2	1232.64	-0.2416	0	67.14	3.1e-05	R	EILVETGLMGR	Oxidation (M)	0.00000000100.0
1	AT3G03710.1	| Symbols: RIF10 | RIF10 (resistant to inhibition with FSM 10); 3~-5~-exoribonuclease/ RNA binding / nucleic acid binding / polyribonucleotide nucleotidyltransferase | chr3:919542-924906 FORWARD	346	100188	12	11.3	5.4	1	1	617.765	1233.52	2	1232.64	0.8722	0	59.38	0.00024	R	EILVETGLMGR	Oxidation (M)	0.00000000100.0
1	AT3G03710.1	| Symbols: RIF10 | RIF10 (resistant to inhibition with FSM 10); 3~-5~-exoribonuclease/ RNA binding / nucleic acid binding / polyribonucleotide nucleotidyltransferase | chr3:919542-924906 FORWARD	346	100188	12	11.3	5.4	1	1	480.579	1438.72	3	1437.67	1.0431	1	40.24	0.016	R	IDNLEGSDEYKR
1	AT3G03710.1	| Symbols: RIF10 | RIF10 (resistant to inhibition with FSM 10); 3~-5~-exoribonuclease/ RNA binding / nucleic acid binding / polyribonucleotide nucleotidyltransferase | chr3:919542-924906 FORWARD	346	100188	12	11.3	5.4	1	1	772.268	1542.52	2	1541.88	0.6389	0	60.24	0.00011	R	VGLIGGEFIVNPTVK
2	AT1G35680.1	| Symbols: | 50S ribosomal protein L21, chloroplast / CL21 (RPL21) | chr1:13208777-13210246 FORWARD	197	24195	6	13.2	9.32	1	1	729.485	728.478	1	728.48	-0.0019	0	39.61	0.027	K	VLLVGTK
2	AT1G35680.1	| Symbols: | 50S ribosomal protein L21, chloroplast / CL21 (RPL21) | chr1:13208777-13210246 FORWARD	197	24195	6	13.2	9.32	1	1	490.472	978.929	2	978.529	0.3999	0	39.45	0.017	R	QYIVFPGR
2	AT1G35680.1	| Symbols: | 50S ribosomal protein L21, chloroplast / CL21 (RPL21) | chr1:13208777-13210246 FORWARD	197	24195	6	13.2	9.32	1	1	490.584	979.154	2	978.529	0.6249	0	49.59	0.0016	R	QYIVFPGR
2	AT1G35680.1	| Symbols: | 50S ribosomal protein L21, chloroplast / CL21 (RPL21) | chr1:13208777-13210246 FORWARD	197	24195	6	13.2	9.32	1	1	672.697	1343.38	2	1342.67	0.7068	0	77.47	2.3e-06	K	DANVDDQIVLNK
2	AT1G35680.1	| Symbols: | 50S ribosomal protein L21, chloroplast / CL21 (RPL21) | chr1:13208777-13210246 FORWARD	197	24195	6	13.2	9.32	1	1	793.246	1584.48	2	1583.85	0.625	1	104.01	4.4e-09	R	LKDANVDDQIVLNK
2	AT1G35680.1	| Symbols: | 50S ribosomal protein L21, chloroplast / CL21 (RPL21) | chr1:13208777-13210246 FORWARD	197	24195	6	13.2	9.32	1	1	529.289	1584.85	3	1583.85	0.9939	1	57.46	0.00029	R	LKDANVDDQIVLNK
3	AT4G10340.1	| Symbols: LHCB5 | LHCB5 (LIGHT HARVESTING COMPLEX OF PHOTOSYSTEM II 5); chlorophyll binding | chr4:6408200-6409496 FORWARD	165	30195	6	22.5	6	1	1	486.127	970.239	2	969.513	0.7256	0	53.55	0.00062	K	DPEQGALLK
3	AT4G10340.1	| Symbols: LHCB5 | LHCB5 (LIGHT HARVESTING COMPLEX OF PHOTOSYSTEM II 5); chlorophyll binding | chr4:6408200-6409496 FORWARD	165	30195	6	22.5	6	1	1	575.322	1148.63	2	1148.56	0.0728	0	68.19	3.2e-05	K	AVSETSDELAK
3	AT4G10340.1	| Symbols: LHCB5 | LHCB5 (LIGHT HARVESTING COMPLEX OF PHOTOSYSTEM II 5); chlorophyll binding | chr4:6408200-6409496 FORWARD	165	30195	6	22.5	6	1	1	576.442	1150.87	2	1150.55	0.319	0	55.26	0.00039	R	ITNGLDFEDK
3	AT4G10340.1	| Symbols: LHCB5 | LHCB5 (LIGHT HARVESTING COMPLEX OF PHOTOSYSTEM II 5); chlorophyll binding | chr4:6408200-6409496 FORWARD	165	30195	6	22.5	6	1	1	579.727	1157.44	2	1157.64	-0.2046	0	44.09	0.0075	R	IFLPDGLLDR
3	AT4G10340.1	| Symbols: LHCB5 | LHCB5 (LIGHT HARVESTING COMPLEX OF PHOTOSYSTEM II 5); chlorophyll binding | chr4:6408200-6409496 FORWARD	165	30195	6	22.5	6	1	1	624.313	1246.61	2	1246.65	-0.034	0	49.34	0.0025	K	YQAFELIHAR
3	AT4G10340.1	| Symbols: LHCB5 | LHCB5 (LIGHT HARVESTING COMPLEX OF PHOTOSYSTEM II 5); chlorophyll binding | chr4:6408200-6409496 FORWARD	165	30195	6	22.5	6	1	1	750.238	1498.46	2	1497.67	0.7898	0	58.21	0.00017	K	YGANCGPEAVWFK
4	ATCG00660.1	| Symbols: RPL20 | encodes a chloroplast ribosomal protein L20, a constituent of the large subunit of the ribosomal complex | chrC:68512-68865 REVERSE	157	14211	4	24.8	11.89	1	1	827.537	826.53	1	826.434	0.096	0	35.01	0.06	R	LFASSFR
4	ATCG00660.1	| Symbols: RPL20 | encodes a chloroplast ribosomal protein L20, a constituent of the large subunit of the ribosomal complex | chrC:68512-68865 REVERSE	157	14211	4	24.8	11.89	1	1	563.186	1124.36	2	1123.71	0.6492	0	82.89	7.9e-07	K	ILAQIALLNR
4	ATCG00660.1	| Symbols: RPL20 | encodes a chloroplast ribosomal protein L20, a constituent of the large subunit of the ribosomal complex | chrC:68512-68865 REVERSE	157	14211	4	24.8	11.89	1	1	627.26	1252.5	2	1251.8	0.702	1	79.6	1.9e-06	R	KILAQIALLNR
4	ATCG00660.1	| Symbols: RPL20 | encodes a chloroplast ribosomal protein L20, a constituent of the large subunit of the ribosomal complex | chrC:68512-68865 REVERSE	157	14211	4	24.8	11.89	1	1	657.663	1313.31	2	1312.63	0.6776	0	62.27	7.4e-05	R	SCLYTISNDIK
5	ATCG00020.1	| Symbols: PSBA | Encodes chlorophyll binding protein D1, a part of the photosystem II reaction center core | chrC:383-1444 REVERSE	148	39025	4	13.3	5.12	1	1	644.067	1286.12	2	1285.59	0.529	0	62.63	6.8e-05	R	ANLGMEVMHER
5	ATCG00020.1	| Symbols: PSBA | Encodes chlorophyll binding protein D1, a part of the photosystem II reaction center core | chrC:383-1444 REVERSE	148	39025	4	13.3	5.12	1	1	658.208	1314.4	2	1313.71	0.6915	0	69.93	1.4e-05	R	VINTWADIINR
5	ATCG00020.1	| Symbols: PSBA | Encodes chlorophyll binding protein D1, a part of the photosystem II reaction center core | chrC:383-1444 REVERSE	148	39025	4	13.3	5.12	1	1	730.77	1459.53	2	1458.73	0.8001	0	66.16	3.4e-05	R	LIFQYASFNNSR
5	ATCG00020.1	| Symbols: PSBA | Encodes chlorophyll binding protein D1, a part of the photosystem II reaction center core | chrC:383-1444 REVERSE	148	39025	4	13.3	5.12	1	1	750.636	1499.26	2	1498.62	0.6397	0	45.51	0.003	R	ETTENESANEGYR
6	ATCG00280.1	| Symbols: PSBC | chloroplast gene encoding a CP43 subunit of the photosystem II reaction center. promoter contains a blue-light responsive element. | chrC:33720-35141 FORWARD	142	52063	2	6.3	6.71	1	1	714.275	1426.54	2	1425.76	0.778	0	84.36	5.4e-07	R	LGANVGSAQGPTGLGK
6	ATCG00280.1	| Symbols: PSBC | chloroplast gene encoding a CP43 subunit of the photosystem II reaction center. promoter contains a blue-light responsive element. | chrC:33720-35141 FORWARD	142	52063	2	6.3	6.71	1	1	749.188	1496.36	2	1495.7	0.6631	0	87.88	1.8e-07	R	SPTGEVIFGGETMR	Oxidation (M)	0.00000000000010.0
7	ATCG00680.1	| Symbols: PSBB | encodes for CP47, subunit of the photosystem II reaction center. | chrC:72371-73897 FORWARD	139	56172	3	6.9	6.4	1	1	646.013	1290.01	2	1289.66	0.3503	0	72.59	7.3e-06	R	AQLGEIFELDR
7	ATCG00680.1	| Symbols: PSBB | encodes for CP47, subunit of the photosystem II reaction center. | chrC:72371-73897 FORWARD	139	56172	3	6.9	6.4	1	1	680.13	1358.24	2	1357.65	0.5924	0	41.92	0.0078	R	QGMFVIPFMTR	2 Oxidation (M)	0.00100000100.0
7	ATCG00680.1	| Symbols: PSBB | encodes for CP47, subunit of the photosystem II reaction center. | chrC:72371-73897 FORWARD	139	56172	3	6.9	6.4	1	1	743.359	1484.7	2	1484.73	-0.0261	0	84.06	6.5e-07	K	LAFYDYIGNNPAK
8	AT1G15980.1	| Symbols: NDF1 | NDF1 (NDH-DEPENDENT CYCLIC ELECTRON FLOW 1) | chr1:5489314-5491199 FORWARD	126	51275	3	7.2	6.49	1	1	523.167	1044.32	2	1043.59	0.7326	0	66.62	3.6e-05	K	LADIDIGTVK
8	AT1G15980.1	| Symbols: NDF1 | NDF1 (NDH-DEPENDENT CYCLIC ELECTRON FLOW 1) | chr1:5489314-5491199 FORWARD	126	51275	3	7.2	6.49	1	1	574.743	1147.47	2	1146.58	0.894	0	64.49	7.6e-05	K	GDADSLLSLEK
8	AT1G15980.1	| Symbols: NDF1 | NDF1 (NDH-DEPENDENT CYCLIC ELECTRON FLOW 1) | chr1:5489314-5491199 FORWARD	126	51275	3	7.2	6.49	1	1	673.128	1344.24	2	1343.71	0.5333	0	60.1	0.00012	K	FIVIHGIESDSK
9	AT1G29910.1	| Symbols: CAB3, AB180, LHCB1.2 | CAB3 (CHLOROPHYLL A/B BINDING PROTEIN 3); chlorophyll binding | chr1:10472443-10473246 REVERSE	124	28266	8	12	5.29	1	1	492.084	982.153	2	981.524	0.6283	0	40.39	0.012	R	ELEVIHSR
9	AT1G29910.1	| Symbols: CAB3, AB180, LHCB1.2 | CAB3 (CHLOROPHYLL A/B BINDING PROTEIN 3); chlorophyll binding | chr1:10472443-10473246 REVERSE	124	28266	8	12	5.29	1	1	983.552	982.545	1	982.491	0.0535	0	37.3	0.035	K	FGEAVWFK
9	AT1G29910.1	| Symbols: CAB3, AB180, LHCB1.2 | CAB3 (CHLOROPHYLL A/B BINDING PROTEIN 3); chlorophyll binding | chr1:10472443-10473246 REVERSE	124	28266	8	12	5.29	1	1	492.303	982.592	2	982.491	0.1004	0	44.98	0.0059	K	FGEAVWFK
9	AT1G29910.1	| Symbols: CAB3, AB180, LHCB1.2 | CAB3 (CHLOROPHYLL A/B BINDING PROTEIN 3); chlorophyll binding | chr1:10472443-10473246 REVERSE	124	28266	8	12	5.29	1	1	492.376	982.738	2	982.491	0.2464	0	35.79	0.036	K	FGEAVWFK
9	AT1G29910.1	| Symbols: CAB3, AB180, LHCB1.2 | CAB3 (CHLOROPHYLL A/B BINDING PROTEIN 3); chlorophyll binding | chr1:10472443-10473246 REVERSE	124	28266	8	12	5.29	1	1	492.624	983.234	2	982.491	0.7424	0	54.84	0.00043	K	FGEAVWFK
9	AT1G29910.1	| Symbols: CAB3, AB180, LHCB1.2 | CAB3 (CHLOROPHYLL A/B BINDING PROTEIN 3); chlorophyll binding | chr1:10472443-10473246 REVERSE	124	28266	8	12	5.29	1	1	627.149	1252.28	2	1251.67	0.6155	1	44.22	0.0046	R	NRELEVIHSR
9	AT1G29910.1	| Symbols: CAB3, AB180, LHCB1.2 | CAB3 (CHLOROPHYLL A/B BINDING PROTEIN 3); chlorophyll binding | chr1:10472443-10473246 REVERSE	124	28266	8	12	5.29	1	1	633.575	1265.13	2	1264.55	0.5874	0	45.46	0.0038	K	GPSGSPWYGSDR
9	AT1G29910.1	| Symbols: CAB3, AB180, LHCB1.2 | CAB3 (CHLOROPHYLL A/B BINDING PROTEIN 3); chlorophyll binding | chr1:10472443-10473246 REVERSE	124	28266	8	12	5.29	1	1	498.592	1492.76	3	1491.71	1.045	1	37.03	0.035	K	GPSGSPWYGSDRVK
10	AT2G05070.1	| Symbols: LHCB2.2, LHCB2 | LHCB2.2; chlorophyll binding | chr2:1799436-1800329 REVERSE	117	28659	7	12.1	5.29	1	0	492.084	982.153	2	981.524	0.6283	0	40.39	0.012	R	ELEVIHSR
10	AT2G05070.1	| Symbols: LHCB2.2, LHCB2 | LHCB2.2; chlorophyll binding | chr2:1799436-1800329 REVERSE	117	28659	7	12.1	5.29	1	0	983.552	982.545	1	982.491	0.0535	0	37.3	0.035	K	FGEAVWFK
10	AT2G05070.1	| Symbols: LHCB2.2, LHCB2 | LHCB2.2; chlorophyll binding | chr2:1799436-1800329 REVERSE	117	28659	7	12.1	5.29	1	0	492.303	982.592	2	982.491	0.1004	0	44.98	0.0059	K	FGEAVWFK
10	AT2G05070.1	| Symbols: LHCB2.2, LHCB2 | LHCB2.2; chlorophyll binding | chr2:1799436-1800329 REVERSE	117	28659	7	12.1	5.29	1	0	492.376	982.738	2	982.491	0.2464	0	35.79	0.036	K	FGEAVWFK
10	AT2G05070.1	| Symbols: LHCB2.2, LHCB2 | LHCB2.2; chlorophyll binding | chr2:1799436-1800329 REVERSE	117	28659	7	12.1	5.29	1	0	492.624	983.234	2	982.491	0.7424	0	54.84	0.00043	K	FGEAVWFK
10	AT2G05070.1	| Symbols: LHCB2.2, LHCB2 | LHCB2.2; chlorophyll binding | chr2:1799436-1800329 REVERSE	117	28659	7	12.1	5.29	1	0	627.149	1252.28	2	1251.67	0.6155	1	44.22	0.0046	K	NRELEVIHSR
10	AT2G05070.1	| Symbols: LHCB2.2, LHCB2 | LHCB2.2; chlorophyll binding | chr2:1799436-1800329 REVERSE	117	28659	7	12.1	5.29	1	1	816.767	1631.52	2	1630.81	0.7085	0	46.46	0.0026	K	STPQSIWYGPDRPK
11	AT1G78630.1	| Symbols: emb1473 | emb1473 (embryo defective 1473); structural constituent of ribosome | chr1:29575997-29577406 FORWARD	116	26886	2	12	9.93	1	1	548.646	1095.28	2	1094.62	0.6572	0	75.56	3.6e-06	R	LASTIANHIR
11	AT1G78630.1	| Symbols: emb1473 | emb1473 (embryo defective 1473); structural constituent of ribosome | chr1:29575997-29577406 FORWARD	116	26886	2	12	9.93	1	1	715.473	2143.4	3	2143.02	0.3749	0	72.2	4.7e-06	R	HSGRPGGMTVETFDQLQQR
12	ATCG00830.1	| Symbols: RPL2.1 | encodes a chloroplast ribosomal protein L2, a constituent of the large subunit of the ribosomal complex | chrC:84337-85843 REVERSE	111	30131	3	9.5	10.85	1	1	497.823	993.632	2	993.549	0.0822	0	65.66	5.6e-05	K	YSETLILR
12	ATCG00830.1	| Symbols: RPL2.1 | encodes a chloroplast ribosomal protein L2, a constituent of the large subunit of the ribosomal complex | chrC:84337-85843 REVERSE	111	30131	3	9.5	10.85	1	1	562.268	1122.52	2	1121.64	0.8762	1	43.4	0.009	K	KYSETLILR
12	ATCG00830.1	| Symbols: RPL2.1 | encodes a chloroplast ribosomal protein L2, a constituent of the large subunit of the ribosomal complex | chrC:84337-85843 REVERSE	111	30131	3	9.5	10.85	1	1	835.789	1669.56	2	1668.93	0.634	0	71.3	7.9e-06	R	GAIIGDTIVSGTEVPIK
13	AT1G15820.1	| Symbols: LHCB6, CP24 | LHCB6 (LIGHT HARVESTING COMPLEX PSII SUBUNIT 6); chlorophyll binding | chr1:5446685-5447676 REVERSE	101	27505	2	12	6.75	1	1	799.196	1596.38	2	1595.75	0.6311	1	46.43	0.0024	R	DGVYEPDFEKLER
13	AT1G15820.1	| Symbols: LHCB6, CP24 | LHCB6 (LIGHT HARVESTING COMPLEX PSII SUBUNIT 6); chlorophyll binding | chr1:5446685-5447676 REVERSE	101	27505	2	12	6.75	1	1	959.36	1916.71	2	1916.83	-0.1231	0	79.87	1e-06	K	TAENFANYTGDQGYPGGR
14	AT2G20260.1	| Symbols: PSAE-2 | PSAE-2 (photosystem I subunit E-2); catalytic | chr2:8736780-8737644 FORWARD	100	15180	1	9	9.94	1	1	664.598	1327.18	2	1326.68	0.5029	0	99.82	1.3e-08	K	NVGSVVAVDQDPK
15	ATCG00770.1	| Symbols: RPS8 | chloroplast 30S ribosomal protein S8 | chrC:80068-80472 REVERSE	97	15527	2	14.9	10.94	1	1	482.635	963.255	2	962.482	0.7725	0	37.9	0.03	R	EGFIENVR
15	ATCG00770.1	| Symbols: RPS8 | chloroplast 30S ribosomal protein S8 | chrC:80068-80472 REVERSE	97	15527	2	14.9	10.94	1	1	631.75	1261.48	2	1260.69	0.7921	0	91.54	1.4e-07	R	IGSTNITESIVK
16	AT1G03130.1	| Symbols: PSAD-2 | PSAD-2 (photosystem I subunit D-2) | chr1:753528-754142 REVERSE	96	22350	2	10.8	9.78	1	1	496.071	990.127	2	989.497	0.6296	0	39.8	0.018	K	ITYQFYR
16	AT1G03130.1	| Symbols: PSAD-2 | PSAD-2 (photosystem I subunit D-2) | chr1:753528-754142 REVERSE	96	22350	2	10.8	9.78	1	1	842.181	1682.35	2	1681.78	0.5665	0	88.11	1.5e-07	K	EQIFEMPTGGAAIMR	2 Oxidation (M)	0.000001000000010.0
17	ATCG00810.1	| Symbols: RPL22 | encodes a chloroplast ribosomal protein L22, a constituent of the large subunit of the ribosomal complex | chrC:83467-83949 REVERSE	90	18803	3	18.8	9.7	1	1	450.717	899.42	2	898.535	0.8848	1	38.8	0.03	R	RVIDQIR
17	ATCG00810.1	| Symbols: RPL22 | encodes a chloroplast ribosomal protein L22, a constituent of the large subunit of the ribosomal complex | chrC:83467-83949 REVERSE	90	18803	3	18.8	9.7	1	1	530.589	1059.16	2	1058.54	0.6282	0	47.67	0.0026	K	AEVNQGNTVK
17	ATCG00810.1	| Symbols: RPL22 | encodes a chloroplast ribosomal protein L22, a constituent of the large subunit of the ribosomal complex | chrC:83467-83949 REVERSE	90	18803	3	18.8	9.7	1	1	673.681	1345.35	2	1344.68	0.6693	0	69.21	1.6e-05	K	LVYSAAANASHNK
18	ATCG00340.1	| Symbols: PSAB | Encodes the D1 subunit of photosystem I and II reaction centers. | chrC:37375-39579 REVERSE	86	82537	1	1.9	6.89	1	1	839.089	1676.16	2	1675.74	0.4201	0	86.48	2.3e-07	R	DYNPEQNEDNVLAR
19	ATCG01060.1	| Symbols: PSAC | Encodes the PsaC subunit of photosystem I. | chrC:117318-117563 REVERSE	83	9545	1	16	6.67	1	1	771.674	1541.33	2	1540.66	0.6676	0	83.06	5.2e-07	R	CESACPTDFLSVR
20	AT1G65260.1	| Symbols: PTAC4 | PTAC4 (PLASTID TRANSCRIPTIONALLY ACTIVE4) | chr1:24236329-24240428 FORWARD	81	36541	1	3.3	9.18	1	1	587.485	1172.96	2	1172.62	0.3409	0	81.21	1.1e-06	K	GVVDNLVSNTR
21	AT3G08940.2	| Symbols: LHCB4.2 | LHCB4.2 (light harvesting complex PSII); chlorophyll binding | chr3:2717717-2718665 FORWARD	81	31231	2	6.6	5.85	1	1	507.588	1013.16	2	1012.59	0.569	0	58.53	0.00018	K	AQLQLAEIK
21	AT3G08940.2	| Symbols: LHCB4.2 | LHCB4.2 (light harvesting complex PSII); chlorophyll binding | chr3:2717717-2718665 FORWARD	81	31231	2	6.6	5.85	1	1	561.584	1121.15	2	1120.59	0.5652	0	56.58	0.00031	K	NLYGEVIGTR
22	ATCG00490.1	| Symbols: RBCL | large subunit of RUBISCO. Protein is tyrosine-phosphorylated and its phosphorylation state is modulated in response to ABA in Arabidopsis thaliana seeds. | chrC:54958-56397 FORWARD	80	53435	3	6.5	5.88	1	1	511.21	1020.41	2	1020.52	-0.1184	0	36.37	0.054	K	DTDILAAFR
22	ATCG00490.1	| Symbols: RBCL | large subunit of RUBISCO. Protein is tyrosine-phosphorylated and its phosphorylation state is modulated in response to ABA in Arabidopsis thaliana seeds. | chrC:54958-56397 FORWARD	80	53435	3	6.5	5.88	1	1	615.127	1228.24	2	1227.65	0.5938	0	55.63	0.00036	R	DLAVEGNEIIR
22	ATCG00490.1	| Symbols: RBCL | large subunit of RUBISCO. Protein is tyrosine-phosphorylated and its phosphorylation state is modulated in response to ABA in Arabidopsis thaliana seeds. | chrC:54958-56397 FORWARD	80	53435	3	6.5	5.88	1	1	704.671	1407.33	2	1406.66	0.6663	0	49.08	0.0015	K	LTYYTPEYETK
23	ATCG00120.1	| Symbols: ATPA | Encodes the ATPase alpha subunit, which is a subunit of ATP synthase and part of the CF1 portion which catalyzes the conversion of ADP to ATP using the proton motive force. This complex is located in the thylakoid membrane of the c	80	55351	2	4.1	5.19	1	1	516.099	1030.18	2	1029.55	0.6372	0	62.15	9.2e-05	R	ADEISNIIR
23	ATCG00120.1	| Symbols: ATPA | Encodes the ATPase alpha subunit, which is a subunit of ATP synthase and part of the CF1 portion which catalyzes the conversion of ADP to ATP using the proton motive force. This complex is located in the thylakoid membrane of the c	80	55351	2	4.1	5.19	1	1	627.217	1252.42	2	1251.72	0.7002	0	47.92	0.0024	R	LIESPAPGIISR
24	AT5G40950.1	| Symbols: RPL27 | RPL27 (RIBOSOMAL PROTEIN LARGE SUBUNIT 27); structural constituent of ribosome | chr5:16410866-16411845 FORWARD	79	21781	1	7.6	9.96	1	1	534.048	1599.12	3	1598.91	0.2063	0	79.1	1.3e-06	K	IYGDQVAKPGAIIVR
25	AT1G61520.1	| Symbols: LHCA3 | LHCA3; chlorophyll binding | chr1:22700152-22701149 FORWARD	79	29163	3	11.4	8.61	1	1	499.577	997.14	2	996.528	0.6116	0	43.66	0.0054	K	QYFLGLEK
25	AT1G61520.1	| Symbols: LHCA3 | LHCA3; chlorophyll binding | chr1:22700152-22701149 FORWARD	79	29163	3	11.4	8.61	1	1	646.627	1291.24	2	1290.67	0.5666	0	51.58	0.00091	R	WLAYGEIINGR
25	AT1G61520.1	| Symbols: LHCA3 | LHCA3; chlorophyll binding | chr1:22700152-22701149 FORWARD	79	29163	3	11.4	8.61	1	1	698.703	1395.39	2	1394.63	0.763	0	49.71	0.0013	R	LQDWYNPGSMGK
26	ATCG00270.1	| Symbols: PSBD | PSII D2 protein | chrC:32711-33772 FORWARD	76	39750	1	3.7	5.46	1	1	774.655	1547.3	2	1546.68	0.6131	0	76.14	2.7e-06	R	AAEDPEFETFYTK
27	AT1G79560.1	| Symbols: EMB1047, FTSH12 | FTSH12 (FTSH PROTEASE 12); ATP-dependent peptidase/ ATPase/ metallopeptidase | chr1:29926976-29932308 FORWARD	74	115318	1	1.2	6.49	1	1	667.11	1332.2	2	1331.69	0.5181	0	74.37	4.8e-06	R	NLVNEAAIMSVR	Oxidation (M)	0.000000001000.0
28	ATCG00750.1	| Symbols: RPS11 | 30S chloroplast ribosomal protein S11 | chrC:78960-79376 REVERSE	74	15128	2	13	12.25	1	1	496.402	990.789	2	990.586	0.2024	0	62.66	9.5e-05	R	SGILLSFVR
28	ATCG00750.1	| Symbols: RPS11 | 30S chloroplast ribosomal protein S11 | chrC:78960-79376 REVERSE	74	15128	2	13	12.25	1	1	502.716	1003.42	2	1002.49	0.925	0	43.66	0.011	R	AVVDQGMQR
29	AT1G31330.1	| Symbols: PSAF | PSAF (photosystem I subunit F) | chr1:11215011-11215939 REVERSE	74	24329	3	12.7	9.58	1	1	450.594	899.173	2	898.43	0.7429	1	37.46	0.026	R	RFDNYGK
29	AT1G31330.1	| Symbols: PSAF | PSAF (photosystem I subunit F) | chr1:11215011-11215939 REVERSE	74	24329	3	12.7	9.58	1	1	590.606	1179.2	2	1178.62	0.574	0	42.82	0.0072	R	GFIWPVAAYR
29	AT1G31330.1	| Symbols: PSAF | PSAF (photosystem I subunit F) | chr1:11215011-11215939 REVERSE	74	24329	3	12.7	9.58	1	1	613.405	1224.8	2	1224.71	0.0881	0	60.01	0.00015	K	EIIIDVPLASR
30	AT5G01530.1	| Symbols: | chlorophyll A-B binding protein CP29 (LHCB4) | chr5:209084-210243 FORWARD	73	31177	2	6.9	5.76	1	1	508.365	1014.71	2	1014.55	0.1688	0	59.83	0.0002	K	NLAGDVIGTR
30	AT5G01530.1	| Symbols: | chlorophyll A-B binding protein CP29 (LHCB4) | chr5:209084-210243 FORWARD	73	31177	2	6.9	5.76	1	1	557.844	1113.67	2	1113.64	0.0335	0	48.26	0.0029	K	TAQLQLAEIK
31	AT2G33450.1	| Symbols: | 50S ribosomal protein L28, chloroplast (CL28) | chr2:14173620-14174380 FORWARD	71	16080	2	7	11.18	1	1	576.978	1151.94	2	1151.63	0.307	0	45.63	0.0034	K	LQFVNLQYK
31	AT2G33450.1	| Symbols: | 50S ribosomal protein L28, chloroplast (CL28) | chr2:14173620-14174380 FORWARD	71	16080	2	7	11.18	1	1	641.182	1280.35	2	1279.73	0.621	1	58.72	0.00017	K	KLQFVNLQYK
32	AT3G50820.1	| Symbols: PSBO2, PSBO-2, OEC33 | PSBO2 (PHOTOSYSTEM II SUBUNIT O-2); oxygen evolving/ poly(U) binding | chr3:18891008-18892311 REVERSE	70	35226	1	3.6	5.92	1	1	602.699	1203.38	2	1202.65	0.7322	0	70.26	1.5e-05	K	NTAASVGEITLK
33	AT1G32990.1	| Symbols: PRPL11 | PRPL11 (PLASTID RIBOSOMAL PROTEIN L11); structural constituent of ribosome | chr1:11955827-11957139 FORWARD	67	23305	1	4.5	9.69	1	1	557.585	1113.16	2	1112.66	0.5003	0	67.36	2.4e-05	K	VGVITIDQLR
34	AT3G25920.1	| Symbols: RPL15 | RPL15; structural constituent of ribosome | chr3:9491268-9492558 REVERSE	66	29860	1	4	10.77	1	1	599.843	1197.67	2	1197.58	0.093	0	65.78	5e-05	R	GFEGGQTALYR
35	AT4G04640.1	| Symbols: ATPC1 | ATPC1; enzyme regulator | chr4:2350761-2351882 REVERSE	64	41171	1	2.7	8.13	1	1	515.212	1028.41	2	1027.6	0.8062	0	63.67	9e-05	K	VALVVVTGDR
36	AT4G02510.1	| Symbols: TOC159, TOC86, PPI2, TOC160, ATTOC159 | TOC159 (TRANSLOCON AT THE OUTER ENVELOPE MEMBRANE OF CHLOROPLASTS 159); transmembrane receptor | chr4:1104766-1109360 FORWARD	62	161006	3	2	4.43	1	1	534.322	1066.63	2	1066.61	0.0154	0	45.2	0.0061	R	DLNNLPLLR
36	AT4G02510.1	| Symbols: TOC159, TOC86, PPI2, TOC160, ATTOC159 | TOC159 (TRANSLOCON AT THE OUTER ENVELOPE MEMBRANE OF CHLOROPLASTS 159); transmembrane receptor | chr4:1104766-1109360 FORWARD	62	161006	3	2	4.43	1	1	553.176	1104.34	2	1103.62	0.715	0	40.64	0.015	K	ITFIDTPGLK
36	AT4G02510.1	| Symbols: TOC159, TOC86, PPI2, TOC160, ATTOC159 | TOC159 (TRANSLOCON AT THE OUTER ENVELOPE MEMBRANE OF CHLOROPLASTS 159); transmembrane receptor | chr4:1104766-1109360 FORWARD	62	161006	3	2	4.43	1	1	567.526	1133.04	2	1132.63	0.4104	0	46.53	0.0032	R	LVLVGSTGTMR
37	ATCG00580.1	| Symbols: PSBE | PSII cytochrome b559. There have been many speculations about the function of Cyt b559, but the most favored at present is that it plays a protective role by acting as an electron acceptor or electron donor under conditions when el	62	9391	1	10.8	4.83	1	1	478.171	954.327	2	953.566	0.7608	0	61.92	0.00011	R	QGIPLITGR
38	AT3G47470.1	| Symbols: LHCA4, CAB4 | LHCA4 (LIGHT-HARVESTING CHLOROPHYLL-PROTEIN COMPLEX I SUBUNIT A4); chlorophyll binding | chr3:17493622-17494773 REVERSE	60	27773	1	4.8	6.22	1	1	658.715	1315.42	2	1314.66	0.7588	0	59.9	0.00015	K	NPGSVNQDPIFK
39	ATCG00790.1	| Symbols: RPL16 | chloroplast gene encoding a ribosomal protein L16, which is a constituent of 50S large ribosomal subunit | chrC:81189-82652 REVERSE	60	15341	1	10.4	11.62	1	1	789.649	1577.28	2	1576.79	0.4909	0	59.81	0.00011	K	ILYEMGGVPENIAR	Oxidation (M)	0.00001000000000.0
40	AT3G46740.1	| Symbols: TOC75-III | TOC75-III (TRANSLOCON AT THE OUTER ENVELOPE MEMBRANE OF CHLOROPLASTS 75-III); P-P-bond-hydrolysis-driven protein transmembrane transporter | chr3:17216104-17219296 REVERSE	52	89589	1	1.2	8.93	1	1	583.186	1164.36	2	1163.61	0.7448	0	52.37	0.00091	R	MAFLQANITR
41	AT3G01440.1	| Symbols: | oxygen evolving enhancer 3 (PsbQ) family protein | chr3:168478-169407 FORWARD	52	24880	1	4.1	7.67	1	1	577.107	1152.2	2	1151.6	0.599	0	51.62	0.00086	K	FLLQEVMTR	Oxidation (M)	0.000000100.0
42	AT1G55670.1	| Symbols: PSAG | PSAG (PHOTOSYSTEM I SUBUNIT G) | chr1:20802874-20803356 REVERSE	51	17075	1	5.6	9.57	1	1	524.348	1046.68	2	1046.44	0.2391	0	51.33	0.0017	K	THFEAGDDR
43	AT5G64940.1	| Symbols: ATATH13, ATH13, ATOSA1, OSA1 | ATATH13; transporter | chr5:25949116-25953326 FORWARD	46	86085	1	1.3	9.27	1	1	504.232	1006.45	2	1005.55	0.9001	0	45.55	0.0064	R	AFSVLDGIGK
44	AT5G08670.1	| Symbols: | ATP binding / hydrogen ion transporting ATP synthase, rotational mechanism | chr5:2818395-2821149 REVERSE	44	59765	1	2	6.13	1	1	488.585	975.156	2	974.555	0.6007	0	44.47	0.0065	K	IGLFGGAGVGK
45	ATCG00380.1	| Symbols: RPS4 | Chloroplast encoded ribosomal protein S4 | chrC:45223-45828 REVERSE	44	23340	1	5	10.33	1	1	478.713	955.412	2	955.57	-0.1586	0	44	0.0082	R	LGALPGLTSK
46	ATCG00350.1	| Symbols: PSAA | Encodes psaA protein comprising the reaction center for photosystem I along with psaB protein; hydrophobic protein encoded by the chloroplast genome. | chrC:39605-41857 REVERSE	44	83406	2	2.4	6.6	1	1	455.133	908.251	2	907.44	0.8107	0	39.82	0.019	R	YNDLLDR
46	ATCG00350.1	| Symbols: PSAA | Encodes psaA protein comprising the reaction center for photosystem I along with psaB protein; hydrophobic protein encoded by the chloroplast genome. | chrC:39605-41857 REVERSE	44	83406	2	2.4	6.6	1	1	622.705	1243.39	2	1242.71	0.6864	1	37.34	0.027	R	LIPDKANLGFR
47	AT5G53170.1	| Symbols: FTSH11 | FTSH11 (FtsH protease 11); ATP-dependent peptidase/ ATPase/ metallopeptidase | chr5:21563023-21567922 REVERSE	42	89061	1	1.5	5.8	1	1	543.04	1084.06	2	1083.63	0.436	0	42.43	0.0073	K	GILLTGAPGTGK
48	ATCG00710.1	| Symbols: PSBH | Encodes a 8 kD phosphoprotein that is a component of the photosystem II oxygen evolving core. Its exact molecular function has not been determined but it may play a role in mediating electron transfer between the secondary quinone	40	7697	1	15.1	6.02	1	1	631.745	1261.47	2	1260.71	0.7671	0	39.6	0.021	K	LLKPLNSEYGK
49	AT2G39470.1	| Symbols: PPL2 | PPL2 (PsbP-like protein 2); calcium ion binding | chr2:16476335-16477653 FORWARD	39	27174	1	3.4	8.89	1	1	517.86	1033.71	2	1032.57	1.1342	0	39.25	0.025	R	YLQLQNVR
50	AT4G12800.1	| Symbols: PSAL | PSAL (photosystem I subunit L) | chr4:7521469-7522493 FORWARD	38	23094	1	6.8	9.85	1	1	764.531	1527.05	2	1526.79	0.2526	0	38.08	0.017	K	EGEPSIAPSLTLTGR
51	AT3G27830.1	| Symbols: RPL12-A, RPL12 | RPL12-A (RIBOSOMAL PROTEIN L12-A); structural constituent of ribosome | chr3:10318576-10319151 FORWARD	38	20063	1	4.7	5.51	1	1	554.292	1106.57	2	1105.6	0.9679	0	37.67	0.037	R	ILVDYLQDK
52	AT3G56910.1	| Symbols: PSRP5 | PSRP5 (PLASTID-SPECIFIC 50S RIBOSOMAL PROTEIN 5) | chr3:21069558-21070257 REVERSE	36	16408	1	10.8	10.86	1	1	556.354	1666.04	3	1664.97	1.0683	1	36.08	0.031	K	TVVAAVPVDKLPLESK
53	AT5G65220.1	| Symbols: | ribosomal protein L29 family protein | chr5:26061301-26062506 FORWARD	36	19365	1	6.4	10.51	1	1	596.161	1190.31	2	1189.72	0.5884	0	36.07	0.036	K	SIVPRPPPSLK
54	AT3G54890.1	| Symbols: LHCA1 | LHCA1; chlorophyll binding | chr3:20339706-20340922 REVERSE	35	26150	1	5.8	6.21	1	1	500.909	1499.71	3	1498.75	0.9611	1	35.32	0.05	K	KYPGGAFDPLGYSK

## Sheet: gel_05
prot_hit_num	prot_acc	prot_desc	prot_score	prot_mass	prot_matches	prot_cover	prot_pi	pep_rank	pep_isbold	pep_exp_mz	pep_exp_mr	pep_exp_z	pep_calc_mr	pep_delta	pep_miss	pep_score	pep_expect	pep_res_before	pep_seq	pep_var_mod	pep_var_mod_pos
1	ATCG00020.1	| Symbols: PSBA | Encodes chlorophyll binding protein D1, a part of the photosystem II reaction center core | chrC:383-1444 REVERSE	185	39025	4	13.3	5.12	1	1	644.123	1286.23	2	1285.59	0.6402	0	77.75	2.1e-06	R	ANLGMEVMHER
1	ATCG00020.1	| Symbols: PSBA | Encodes chlorophyll binding protein D1, a part of the photosystem II reaction center core | chrC:383-1444 REVERSE	185	39025	4	13.3	5.12	1	1	658.162	1314.31	2	1313.71	0.6007	0	71.09	1e-05	R	VINTWADIINR
1	ATCG00020.1	| Symbols: PSBA | Encodes chlorophyll binding protein D1, a part of the photosystem II reaction center core | chrC:383-1444 REVERSE	185	39025	4	13.3	5.12	1	1	730.694	1459.37	2	1458.73	0.6473	0	70.75	9.9e-06	R	LIFQYASFNNSR
1	ATCG00020.1	| Symbols: PSBA | Encodes chlorophyll binding protein D1, a part of the photosystem II reaction center core | chrC:383-1444 REVERSE	185	39025	4	13.3	5.12	1	1	750.694	1499.37	2	1498.62	0.7567	0	55.8	0.00029	R	ETTENESANEGYR
2	AT1G35680.1	| Symbols: | 50S ribosomal protein L21, chloroplast / CL21 (RPL21) | chr1:13208777-13210246 FORWARD	180	24195	4	10	9.32	1	1	490.624	979.233	2	978.529	0.7039	0	51.95	0.00098	R	QYIVFPGR
2	AT1G35680.1	| Symbols: | 50S ribosomal protein L21, chloroplast / CL21 (RPL21) | chr1:13208777-13210246 FORWARD	180	24195	4	10	9.32	1	1	672.426	1342.84	2	1342.67	0.164	0	80.14	1.7e-06	K	DANVDDQIVLNK
2	AT1G35680.1	| Symbols: | 50S ribosomal protein L21, chloroplast / CL21 (RPL21) | chr1:13208777-13210246 FORWARD	180	24195	4	10	9.32	1	1	529.056	1584.15	3	1583.85	0.2949	1	56.28	0.00026	R	LKDANVDDQIVLNK
2	AT1G35680.1	| Symbols: | 50S ribosomal protein L21, chloroplast / CL21 (RPL21) | chr1:13208777-13210246 FORWARD	180	24195	4	10	9.32	1	1	793.313	1584.61	2	1583.85	0.76	1	90.15	1.4e-07	R	LKDANVDDQIVLNK
3	ATCG00280.1	| Symbols: PSBC | chloroplast gene encoding a CP43 subunit of the photosystem II reaction center. promoter contains a blue-light responsive element. | chrC:33720-35141 FORWARD	171	52063	4	8	6.71	1	1	764.476	763.469	1	763.386	0.0823	0	46.58	0.0064	R	AAAAGFEK
3	ATCG00280.1	| Symbols: PSBC | chloroplast gene encoding a CP43 subunit of the photosystem II reaction center. promoter contains a blue-light responsive element. | chrC:33720-35141 FORWARD	171	52063	4	8	6.71	1	1	713.77	1425.53	2	1425.76	-0.232	0	37.98	0.023	R	LGANVGSAQGPTGLGK
3	ATCG00280.1	| Symbols: PSBC | chloroplast gene encoding a CP43 subunit of the photosystem II reaction center. promoter contains a blue-light responsive element. | chrC:33720-35141 FORWARD	171	52063	4	8	6.71	1	1	713.895	1425.78	2	1425.76	0.018	0	85.98	4.3e-07	R	LGANVGSAQGPTGLGK
3	ATCG00280.1	| Symbols: PSBC | chloroplast gene encoding a CP43 subunit of the photosystem II reaction center. promoter contains a blue-light responsive element. | chrC:33720-35141 FORWARD	171	52063	4	8	6.71	1	1	749.168	1496.32	2	1495.7	0.6231	0	83.61	4.9e-07	R	SPTGEVIFGGETMR	Oxidation (M)	0.00000000000010.0
4	ATCG00270.1	| Symbols: PSBD | PSII D2 protein | chrC:32711-33772 FORWARD	164	39750	3	9.1	5.46	1	1	521.374	1040.73	2	1040.6	0.1358	0	73.91	6.3e-06	K	NILLNEGIR
4	ATCG00270.1	| Symbols: PSBD | PSII D2 protein | chrC:32711-33772 FORWARD	164	39750	3	9.1	5.46	1	1	614.678	1227.34	2	1226.59	0.7487	0	71.03	1e-05	R	AYDFVSQEIR
4	ATCG00270.1	| Symbols: PSBD | PSII D2 protein | chrC:32711-33772 FORWARD	164	39750	3	9.1	5.46	1	1	774.59	1547.16	2	1546.68	0.4821	0	82.22	6.7e-07	R	AAEDPEFETFYTK
5	AT1G29910.1	| Symbols: CAB3, AB180, LHCB1.2 | CAB3 (CHLOROPHYLL A/B BINDING PROTEIN 3); chlorophyll binding | chr1:10472443-10473246 REVERSE	163	28266	7	12	5.29	1	1	492.049	982.083	2	981.524	0.5583	0	35.15	0.04	R	ELEVIHSR
5	AT1G29910.1	| Symbols: CAB3, AB180, LHCB1.2 | CAB3 (CHLOROPHYLL A/B BINDING PROTEIN 3); chlorophyll binding | chr1:10472443-10473246 REVERSE	163	28266	7	12	5.29	1	1	983.477	982.47	1	982.491	-0.0215	0	37.5	0.033	K	FGEAVWFK
5	AT1G29910.1	| Symbols: CAB3, AB180, LHCB1.2 | CAB3 (CHLOROPHYLL A/B BINDING PROTEIN 3); chlorophyll binding | chr1:10472443-10473246 REVERSE	163	28266	7	12	5.29	1	1	492.484	982.953	2	982.491	0.4614	0	46.73	0.0026	K	FGEAVWFK
5	AT1G29910.1	| Symbols: CAB3, AB180, LHCB1.2 | CAB3 (CHLOROPHYLL A/B BINDING PROTEIN 3); chlorophyll binding | chr1:10472443-10473246 REVERSE	163	28266	7	12	5.29	1	1	492.657	983.3	2	982.491	0.8084	0	45.33	0.0045	K	FGEAVWFK
5	AT1G29910.1	| Symbols: CAB3, AB180, LHCB1.2 | CAB3 (CHLOROPHYLL A/B BINDING PROTEIN 3); chlorophyll binding | chr1:10472443-10473246 REVERSE	163	28266	7	12	5.29	1	1	627.238	1252.46	2	1251.67	0.7935	1	50.82	0.0014	R	NRELEVIHSR
5	AT1G29910.1	| Symbols: CAB3, AB180, LHCB1.2 | CAB3 (CHLOROPHYLL A/B BINDING PROTEIN 3); chlorophyll binding | chr1:10472443-10473246 REVERSE	163	28266	7	12	5.29	1	1	633.612	1265.21	2	1264.55	0.6614	0	64.59	4.6e-05	K	GPSGSPWYGSDR
5	AT1G29910.1	| Symbols: CAB3, AB180, LHCB1.2 | CAB3 (CHLOROPHYLL A/B BINDING PROTEIN 3); chlorophyll binding | chr1:10472443-10473246 REVERSE	163	28266	7	12	5.29	1	1	747.163	1492.31	2	1491.71	0.601	1	71.75	7.8e-06	K	GPSGSPWYGSDRVK
6	AT5G66570.1	| Symbols: PSBO-1, OEE1, OEE33, OE33, PSBO1, MSP-1 | PSBO1 (PS II OXYGEN-EVOLVING COMPLEX 1); oxygen evolving/ poly(U) binding | chr5:26568744-26570124 FORWARD	155	35349	5	18.4	5.55	1	1	475.871	949.728	2	949.564	0.1639	0	41.27	0.013	R	VPFLFTVK
6	AT5G66570.1	| Symbols: PSBO-1, OEE1, OEE33, OE33, PSBO1, MSP-1 | PSBO1 (PS II OXYGEN-EVOLVING COMPLEX 1); oxygen evolving/ poly(U) binding | chr5:26568744-26570124 FORWARD	155	35349	5	18.4	5.55	1	1	597.092	1192.17	2	1191.59	0.5764	0	61.39	9.7e-05	K	IQGVWYGQLE
6	AT5G66570.1	| Symbols: PSBO-1, OEE1, OEE33, OE33, PSBO1, MSP-1 | PSBO1 (PS II OXYGEN-EVOLVING COMPLEX 1); oxygen evolving/ poly(U) binding | chr5:26568744-26570124 FORWARD	155	35349	5	18.4	5.55	1	1	602.653	1203.29	2	1202.65	0.641	0	82.24	8.6e-07	K	NTAASVGEITLK
6	AT5G66570.1	| Symbols: PSBO-1, OEE1, OEE33, OE33, PSBO1, MSP-1 | PSBO1 (PS II OXYGEN-EVOLVING COMPLEX 1); oxygen evolving/ poly(U) binding | chr5:26568744-26570124 FORWARD	155	35349	5	18.4	5.55	1	1	726.141	1450.27	2	1449.71	0.5569	0	44.71	0.004	K	QLDASGKPDSFTGK
6	AT5G66570.1	| Symbols: PSBO-1, OEE1, OEE33, OE33, PSBO1, MSP-1 | PSBO1 (PS II OXYGEN-EVOLVING COMPLEX 1); oxygen evolving/ poly(U) binding | chr5:26568744-26570124 FORWARD	155	35349	5	18.4	5.55	1	1	782.192	1562.37	2	1561.75	0.6204	0	58.57	0.00015	R	GGSTGYDNAVALPAGGR
7	AT4G10340.1	| Symbols: LHCB5 | LHCB5 (LIGHT HARVESTING COMPLEX OF PHOTOSYSTEM II 5); chlorophyll binding | chr4:6408200-6409496 FORWARD	153	30195	4	15.4	6	1	1	486.041	970.068	2	969.513	0.5546	0	66.19	3.2e-05	K	DPEQGALLK
7	AT4G10340.1	| Symbols: LHCB5 | LHCB5 (LIGHT HARVESTING COMPLEX OF PHOTOSYSTEM II 5); chlorophyll binding | chr4:6408200-6409496 FORWARD	153	30195	4	15.4	6	1	1	575.5	1148.99	2	1148.56	0.4298	0	69.13	1.7e-05	K	AVSETSDELAK
7	AT4G10340.1	| Symbols: LHCB5 | LHCB5 (LIGHT HARVESTING COMPLEX OF PHOTOSYSTEM II 5); chlorophyll binding | chr4:6408200-6409496 FORWARD	153	30195	4	15.4	6	1	1	580.283	1158.55	2	1157.64	0.9072	0	44.22	0.0083	R	IFLPDGLLDR
7	AT4G10340.1	| Symbols: LHCB5 | LHCB5 (LIGHT HARVESTING COMPLEX OF PHOTOSYSTEM II 5); chlorophyll binding | chr4:6408200-6409496 FORWARD	153	30195	4	15.4	6	1	1	750.182	1498.35	2	1497.67	0.6776	0	70.17	1e-05	K	YGANCGPEAVWFK
8	ATCG00660.1	| Symbols: RPL20 | encodes a chloroplast ribosomal protein L20, a constituent of the large subunit of the ribosomal complex | chrC:68512-68865 REVERSE	144	14211	4	24.8	11.89	1	1	827.513	826.506	1	826.434	0.072	0	35.02	0.06	R	LFASSFR
8	ATCG00660.1	| Symbols: RPL20 | encodes a chloroplast ribosomal protein L20, a constituent of the large subunit of the ribosomal complex | chrC:68512-68865 REVERSE	144	14211	4	24.8	11.89	1	1	562.832	1123.65	2	1123.71	-0.0588	0	92.97	9.5e-08	K	ILAQIALLNR
8	ATCG00660.1	| Symbols: RPL20 | encodes a chloroplast ribosomal protein L20, a constituent of the large subunit of the ribosomal complex | chrC:68512-68865 REVERSE	144	14211	4	24.8	11.89	1	1	657.666	1313.32	2	1312.63	0.6844	0	60.46	0.00011	R	SCLYTISNDIK
8	ATCG00660.1	| Symbols: RPL20 | encodes a chloroplast ribosomal protein L20, a constituent of the large subunit of the ribosomal complex | chrC:68512-68865 REVERSE	144	14211	4	24.8	11.89	1	1	721.676	1441.34	2	1440.73	0.6086	1	54.87	0.00037	R	SCLYTISNDIKK
9	ATCG00680.1	| Symbols: PSBB | encodes for CP47, subunit of the photosystem II reaction center. | chrC:72371-73897 FORWARD	135	56172	4	6.9	6.4	1	1	646.192	1290.37	2	1289.66	0.7081	0	64.62	4.8e-05	R	AQLGEIFELDR
9	ATCG00680.1	| Symbols: PSBB | encodes for CP47, subunit of the photosystem II reaction center. | chrC:72371-73897 FORWARD	135	56172	4	6.9	6.4	1	1	672.155	1342.3	2	1341.66	0.6385	0	38.93	0.016	R	QGMFVIPFMTR	Oxidation (M)	0.00100000000.0
9	ATCG00680.1	| Symbols: PSBB | encodes for CP47, subunit of the photosystem II reaction center. | chrC:72371-73897 FORWARD	135	56172	4	6.9	6.4	1	1	680.116	1358.22	2	1357.65	0.5654	0	36.74	0.026	R	QGMFVIPFMTR	2 Oxidation (M)	0.00100000100.0
9	ATCG00680.1	| Symbols: PSBB | encodes for CP47, subunit of the photosystem II reaction center. | chrC:72371-73897 FORWARD	135	56172	4	6.9	6.4	1	1	743.761	1485.51	2	1484.73	0.7769	0	75.31	3.7e-06	K	LAFYDYIGNNPAK
10	AT5G01530.1	| Symbols: | chlorophyll A-B binding protein CP29 (LHCB4) | chr5:209084-210243 FORWARD	133	31177	4	14.5	5.76	1	1	508.334	1014.65	2	1014.55	0.1078	0	61.16	0.00016	K	NLAGDVIGTR
10	AT5G01530.1	| Symbols: | chlorophyll A-B binding protein CP29 (LHCB4) | chr5:209084-210243 FORWARD	133	31177	4	14.5	5.76	1	1	531.641	1061.27	2	1060.51	0.752	1	38.17	0.024	R	NAELDSEKR
10	AT5G01530.1	| Symbols: | chlorophyll A-B binding protein CP29 (LHCB4) | chr5:209084-210243 FORWARD	133	31177	4	14.5	5.76	1	1	557.924	1113.83	2	1113.64	0.1933	0	65.64	4e-05	K	TAQLQLAEIK
10	AT5G01530.1	| Symbols: | chlorophyll A-B binding protein CP29 (LHCB4) | chr5:209084-210243 FORWARD	133	31177	4	14.5	5.76	1	1	710.547	1419.08	2	1418.71	0.3707	0	65.81	3e-05	K	FFDPLGLAADPEK
11	AT1G15820.1	| Symbols: LHCB6, CP24 | LHCB6 (LIGHT HARVESTING COMPLEX PSII SUBUNIT 6); chlorophyll binding | chr1:5446685-5447676 REVERSE	119	27505	3	10.9	6.75	1	1	532.295	1062.58	2	1063.57	-0.9944	0	53.8	0.00096	R	FFDPLGLAGK
11	AT1G15820.1	| Symbols: LHCB6, CP24 | LHCB6 (LIGHT HARVESTING COMPLEX PSII SUBUNIT 6); chlorophyll binding | chr1:5446685-5447676 REVERSE	119	27505	3	10.9	6.75	1	1	532.887	1063.76	2	1063.57	0.1894	0	52.92	0.0009	R	FFDPLGLAGK
11	AT1G15820.1	| Symbols: LHCB6, CP24 | LHCB6 (LIGHT HARVESTING COMPLEX PSII SUBUNIT 6); chlorophyll binding | chr1:5446685-5447676 REVERSE	119	27505	3	10.9	6.75	1	1	959.52	1917.02	2	1916.83	0.1959	0	78.68	1.7e-06	K	TAENFANYTGDQGYPGGR
12	AT1G03130.1	| Symbols: PSAD-2 | PSAD-2 (photosystem I subunit D-2) | chr1:753528-754142 REVERSE	119	22350	3	15.7	9.78	1	1	496.001	989.988	2	989.497	0.4906	0	35.53	0.048	K	ITYQFYR
12	AT1G03130.1	| Symbols: PSAD-2 | PSAD-2 (photosystem I subunit D-2) | chr1:753528-754142 REVERSE	119	22350	3	15.7	9.78	1	1	588.682	1175.35	2	1174.61	0.7358	1	61.79	0.00011	R	KEQCLALGTR
12	AT1G03130.1	| Symbols: PSAD-2 | PSAD-2 (photosystem I subunit D-2) | chr1:753528-754142 REVERSE	119	22350	3	15.7	9.78	1	1	842.248	1682.48	2	1681.78	0.7005	0	88.4	1.4e-07	K	EQIFEMPTGGAAIMR	2 Oxidation (M)	0.000001000000010.0
13	AT1G78630.1	| Symbols: emb1473 | emb1473 (embryo defective 1473); structural constituent of ribosome | chr1:29575997-29577406 FORWARD	101	26886	2	12	9.93	1	1	548.446	1094.88	2	1094.62	0.2582	0	75.23	3.7e-06	R	LASTIANHIR
13	AT1G78630.1	| Symbols: emb1473 | emb1473 (embryo defective 1473); structural constituent of ribosome | chr1:29575997-29577406 FORWARD	101	26886	2	12	9.93	1	1	720.756	2159.25	3	2159.02	0.2289	0	51.82	0.00061	R	HSGRPGGMTVETFDQLQQR	Oxidation (M)	0.0000000100000000000.0
14	AT2G05070.1	| Symbols: LHCB2.2, LHCB2 | LHCB2.2; chlorophyll binding | chr2:1799436-1800329 REVERSE	98	28659	6	12.1	5.29	1	0	492.049	982.083	2	981.524	0.5583	0	35.15	0.04	R	ELEVIHSR
14	AT2G05070.1	| Symbols: LHCB2.2, LHCB2 | LHCB2.2; chlorophyll binding | chr2:1799436-1800329 REVERSE	98	28659	6	12.1	5.29	1	0	983.477	982.47	1	982.491	-0.0215	0	37.5	0.033	K	FGEAVWFK
14	AT2G05070.1	| Symbols: LHCB2.2, LHCB2 | LHCB2.2; chlorophyll binding | chr2:1799436-1800329 REVERSE	98	28659	6	12.1	5.29	1	0	492.484	982.953	2	982.491	0.4614	0	46.73	0.0026	K	FGEAVWFK
14	AT2G05070.1	| Symbols: LHCB2.2, LHCB2 | LHCB2.2; chlorophyll binding | chr2:1799436-1800329 REVERSE	98	28659	6	12.1	5.29	1	0	492.657	983.3	2	982.491	0.8084	0	45.33	0.0045	K	FGEAVWFK
14	AT2G05070.1	| Symbols: LHCB2.2, LHCB2 | LHCB2.2; chlorophyll binding | chr2:1799436-1800329 REVERSE	98	28659	6	12.1	5.29	1	0	627.238	1252.46	2	1251.67	0.7935	1	50.82	0.0014	K	NRELEVIHSR
14	AT2G05070.1	| Symbols: LHCB2.2, LHCB2 | LHCB2.2; chlorophyll binding | chr2:1799436-1800329 REVERSE	98	28659	6	12.1	5.29	1	1	816.713	1631.41	2	1630.81	0.6003	0	43.05	0.0054	K	STPQSIWYGPDRPK
15	AT5G53170.1	| Symbols: FTSH11 | FTSH11 (FtsH protease 11); ATP-dependent peptidase/ ATPase/ metallopeptidase | chr5:21563023-21567922 REVERSE	92	89061	2	3.1	5.8	1	1	542.817	1083.62	2	1083.63	-0.0092	0	43.65	0.0081	K	GILLTGAPGTGK
15	AT5G53170.1	| Symbols: FTSH11 | FTSH11 (FtsH protease 11); ATP-dependent peptidase/ ATPase/ metallopeptidase | chr5:21563023-21567922 REVERSE	92	89061	2	3.1	5.8	1	1	699.591	1397.17	2	1396.71	0.4539	0	78.95	1.5e-06	K	AIAGEAGVPFFYR
16	AT1G61520.1	| Symbols: LHCA3 | LHCA3; chlorophyll binding | chr1:22700152-22701149 FORWARD	91	29163	3	11.4	8.61	1	1	499.544	997.073	2	996.528	0.5446	0	43.86	0.0052	K	QYFLGLEK
16	AT1G61520.1	| Symbols: LHCA3 | LHCA3; chlorophyll binding | chr1:22700152-22701149 FORWARD	91	29163	3	11.4	8.61	1	1	646.663	1291.31	2	1290.67	0.6396	0	61.14	0.0001	R	WLAYGEIINGR
16	AT1G61520.1	| Symbols: LHCA3 | LHCA3; chlorophyll binding | chr1:22700152-22701149 FORWARD	91	29163	3	11.4	8.61	1	1	706.639	1411.26	2	1410.62	0.6401	0	45.03	0.0036	R	LQDWYNPGSMGK	Oxidation (M)	0.000000000100.0
17	ATCG00340.1	| Symbols: PSAB | Encodes the D1 subunit of photosystem I and II reaction centers. | chrC:37375-39579 REVERSE	91	82537	3	5.4	6.89	1	1	661.146	1320.28	2	1319.65	0.6299	0	51.18	0.001	R	FSQGLAQDPTTR
17	ATCG00340.1	| Symbols: PSAB | Encodes the D1 subunit of photosystem I and II reaction centers. | chrC:37375-39579 REVERSE	91	82537	3	5.4	6.89	1	1	538.038	1611.09	3	1609.93	1.1603	1	39.09	0.013	R	WKDKPVALSIVQAR
17	ATCG00340.1	| Symbols: PSAB | Encodes the D1 subunit of photosystem I and II reaction centers. | chrC:37375-39579 REVERSE	91	82537	3	5.4	6.89	1	1	839.13	1676.25	2	1675.74	0.5021	0	65.7	2.7e-05	R	DYNPEQNEDNVLAR
18	AT1G31330.1	| Symbols: PSAF | PSAF (photosystem I subunit F) | chr1:11215011-11215939 REVERSE	86	24329	2	9.5	9.58	1	1	590.646	1179.28	2	1178.62	0.6532	0	44.15	0.0054	R	GFIWPVAAYR
18	AT1G31330.1	| Symbols: PSAF | PSAF (photosystem I subunit F) | chr1:11215011-11215939 REVERSE	86	24329	2	9.5	9.58	1	1	613.382	1224.75	2	1224.71	0.0411	0	72.43	9.8e-06	K	EIIIDVPLASR
19	AT2G20260.1	| Symbols: PSAE-2 | PSAE-2 (photosystem I subunit E-2); catalytic | chr2:8736780-8737644 FORWARD	85	15180	1	9	9.94	1	1	664.654	1327.29	2	1326.68	0.6159	0	84.67	4.1e-07	K	NVGSVVAVDQDPK
20	ATCG00810.1	| Symbols: RPL22 | encodes a chloroplast ribosomal protein L22, a constituent of the large subunit of the ribosomal complex | chrC:83467-83949 REVERSE	78	18803	2	12.5	9.7	1	1	450.591	899.168	2	898.535	0.6328	1	37.07	0.028	R	RVIDQIR
20	ATCG00810.1	| Symbols: RPL22 | encodes a chloroplast ribosomal protein L22, a constituent of the large subunit of the ribosomal complex | chrC:83467-83949 REVERSE	78	18803	2	12.5	9.7	1	1	673.63	1345.25	2	1344.68	0.5673	0	72.62	7.2e-06	K	LVYSAAANASHNK
21	AT3G08940.2	| Symbols: LHCB4.2 | LHCB4.2 (light harvesting complex PSII); chlorophyll binding | chr3:2717717-2718665 FORWARD	70	31231	3	9.8	5.85	1	1	507.647	1013.28	2	1012.59	0.687	0	52.58	0.00079	K	AQLQLAEIK
21	AT3G08940.2	| Symbols: LHCB4.2 | LHCB4.2 (light harvesting complex PSII); chlorophyll binding | chr3:2717717-2718665 FORWARD	70	31231	3	9.8	5.85	1	0	531.641	1061.27	2	1060.51	0.752	1	38.17	0.024	R	NAELDSEKR
21	AT3G08940.2	| Symbols: LHCB4.2 | LHCB4.2 (light harvesting complex PSII); chlorophyll binding | chr3:2717717-2718665 FORWARD	70	31231	3	9.8	5.85	1	1	561.634	1121.25	2	1120.59	0.6652	0	46.51	0.0032	K	NLYGEVIGTR
22	AT3G25920.1	| Symbols: RPL15 | RPL15; structural constituent of ribosome | chr3:9491268-9492558 REVERSE	62	29860	1	4	10.77	1	1	599.789	1197.56	2	1197.58	-0.014	0	61.67	0.00013	R	GFEGGQTALYR
23	AT3G47470.1	| Symbols: LHCA4, CAB4 | LHCA4 (LIGHT-HARVESTING CHLOROPHYLL-PROTEIN COMPLEX I SUBUNIT A4); chlorophyll binding | chr3:17493622-17494773 REVERSE	59	27773	1	4.8	6.22	1	1	658.638	1315.26	2	1314.66	0.6038	0	58.89	0.00017	K	NPGSVNQDPIFK
24	ATCG00350.1	| Symbols: PSAA | Encodes psaA protein comprising the reaction center for photosystem I along with psaB protein; hydrophobic protein encoded by the chloroplast genome. | chrC:39605-41857 REVERSE	56	83406	2	2.3	6.6	1	1	454.778	907.542	2	907.44	0.1017	0	50.36	0.0022	R	YNDLLDR
24	ATCG00350.1	| Symbols: PSAA | Encodes psaA protein comprising the reaction center for photosystem I along with psaB protein; hydrophobic protein encoded by the chloroplast genome. | chrC:39605-41857 REVERSE	56	83406	2	2.3	6.6	1	1	542.185	1082.36	2	1081.57	0.789	0	37.68	0.027	R	TNWGIGHGIK
25	ATCG01070.1	| Symbols: NDHE | NADH dehydrogenase ND4L | chrC:117804-118109 REVERSE	55	11395	1	8.9	8.74	1	1	516.104	1030.19	2	1029.58	0.6108	0	55.16	0.00046	R	INQSTLLNK
26	ATCG01060.1	| Symbols: PSAC | Encodes the PsaC subunit of photosystem I. | chrC:117318-117563 REVERSE	55	9545	1	16	6.67	1	1	771.694	1541.37	2	1540.66	0.7088	0	54.66	0.00036	R	CESACPTDFLSVR
27	AT1G65260.1	| Symbols: PTAC4 | PTAC4 (PLASTID TRANSCRIPTIONALLY ACTIVE4) | chr1:24236329-24240428 FORWARD	53	36541	1	3.3	9.18	1	1	573.175	1144.34	2	1143.62	0.7111	0	53.37	0.00069	R	QATAQVLASQK
28	AT1G15980.1	| Symbols: NDF1 | NDF1 (NDH-DEPENDENT CYCLIC ELECTRON FLOW 1) | chr1:5489314-5491199 FORWARD	53	51275	1	2.6	6.49	1	1	673.303	1344.59	2	1343.71	0.8833	0	52.92	0.00099	K	FIVIHGIESDSK
29	AT4G12800.1	| Symbols: PSAL | PSAL (photosystem I subunit L) | chr4:7521469-7522493 FORWARD	52	23094	1	6.8	9.85	1	1	764.686	1527.36	2	1526.79	0.5628	0	51.68	0.00071	K	EGEPSIAPSLTLTGR
30	ATCG00750.1	| Symbols: RPS11 | 30S chloroplast ribosomal protein S11 | chrC:78960-79376 REVERSE	50	15128	1	6.5	12.25	1	1	496.52	991.025	2	990.586	0.4384	0	50.12	0.0016	R	SGILLSFVR
31	AT1G05190.1	| Symbols: emb2394 | emb2394 (embryo defective 2394); structural constituent of ribosome | chr1:1502515-1503738 REVERSE	49	24747	1	4	9.89	1	1	495.622	989.229	2	988.607	0.6217	0	48.69	0.0023	K	LILVGVGYR
32	AT2G39470.1	| Symbols: PPL2 | PPL2 (PsbP-like protein 2); calcium ion binding | chr2:16476335-16477653 FORWARD	48	27174	1	3.4	8.89	1	1	517.584	1033.15	2	1032.57	0.5822	0	48.32	0.0023	R	YLQLQNVR
33	AT1G30380.1	| Symbols: PSAK | PSAK (photosystem I subunit K) | chr1:10722325-10723013 FORWARD	46	13312	1	6.9	10.52	1	1	467.13	932.245	2	931.487	0.7571	0	46.27	0.0044	R	FGLAPSANR
34	AT2G33450.1	| Symbols: | 50S ribosomal protein L28, chloroplast (CL28) | chr2:14173620-14174380 FORWARD	45	16080	1	6.3	11.18	1	1	577.284	1152.55	2	1151.63	0.92	0	45.48	0.0052	K	LQFVNLQYK
35	AT5G64040.1	| Symbols: PSAN | PSAN; calmodulin binding | chr5:25628724-25629409 REVERSE	45	18702	1	5.8	9.11	1	1	504.407	1006.8	2	1006.52	0.2791	0	44.73	0.0049	R	LATSGANFAR
36	AT3G54890.1	| Symbols: LHCA1 | LHCA1; chlorophyll binding | chr3:20339706-20340922 REVERSE	45	26150	1	4.1	6.21	1	1	667.862	1333.71	2	1333.64	0.0638	1	44.58	0.0069	R	YKESELIHCR
37	AT1G55670.1	| Symbols: PSAG | PSAG (PHOTOSYSTEM I SUBUNIT G) | chr1:20802874-20803356 REVERSE	44	17075	2	10.6	9.57	1	1	525.916	1049.82	2	1049.61	0.2056	1	37.49	0.027	R	AKEYVSLLK
37	AT1G55670.1	| Symbols: PSAG | PSAG (PHOTOSYSTEM I SUBUNIT G) | chr1:20802874-20803356 REVERSE	44	17075	2	10.6	9.57	1	1	553.208	1104.4	2	1103.56	0.8454	0	37.24	0.039	R	FVFFNFQR
38	AT4G20850.1	| Symbols: TPP2 | TPP2 (TRIPEPTIDYL PEPTIDASE II); tripeptidyl-peptidase | chr4:11160935-11169889 REVERSE	43	153356	1	0.6	5.77	1	1	461.489	920.963	2	921.528	-0.5657	0	43.17	0.0079	K	YGTLTVLR
39	AT1G74970.1	| Symbols: RPS9, TWN3 | RPS9 (RIBOSOMAL PROTEIN S9); structural constituent of ribosome | chr1:28157761-28159202 REVERSE	41	22620	1	4.3	10.46	1	1	466.286	930.558	2	929.518	1.0394	0	41.44	0.018	R	VVLQEGTGK
40	ATCG00710.1	| Symbols: PSBH | Encodes a 8 kD phosphoprotein that is a component of the photosystem II oxygen evolving core. Its exact molecular function has not been determined but it may play a role in mediating electron transfer between the secondary quinone	40	7697	1	15.1	6.02	1	1	631.707	1261.4	2	1260.71	0.6921	0	40.43	0.014	K	LLKPLNSEYGK
41	AT5G64940.1	| Symbols: ATATH13, ATH13, ATOSA1, OSA1 | ATATH13; transporter | chr5:25949116-25953326 FORWARD	37	86085	1	1.3	9.27	1	1	504.223	1006.43	2	1005.55	0.8821	0	37.02	0.046	R	AFSVLDGIGK
42	AT4G19170.1	| Symbols: NCED4 | NCED4 (NINE-CIS-EPOXYCAROTENOID DIOXYGENASE 4) | chr4:10481835-10483622 FORWARD	37	65845	1	2	6.42	1	1	466.286	1395.84	3	1396.77	-0.9389	1	36.92	0.034	R	MDLVHALVEKVK	Oxidation (M)	0.100000000000.0
43	AT4G02510.1	| Symbols: TOC159, TOC86, PPI2, TOC160, ATTOC159 | TOC159 (TRANSLOCON AT THE OUTER ENVELOPE MEMBRANE OF CHLOROPLASTS 159); transmembrane receptor | chr4:1104766-1109360 FORWARD	37	161006	1	0.6	4.43	1	1	534.674	1067.33	2	1066.61	0.7202	0	36.66	0.035	R	DLNNLPLLR

## Sheet: gel_06
prot_hit_num	prot_acc	prot_desc	prot_score	prot_mass	prot_matches	prot_cover	prot_pi	pep_rank	pep_isbold	pep_exp_mz	pep_exp_mr	pep_exp_z	pep_calc_mr	pep_delta	pep_miss	pep_score	pep_expect	pep_res_before	pep_seq	pep_var_mod	pep_var_mod_pos
1	AT1G03130.1	| Symbols: PSAD-2 | PSAD-2 (photosystem I subunit D-2) | chr1:753528-754142 REVERSE	379	22350	9	35.8	9.78	1	1	496.032	990.05	2	989.497	0.5526	0	36.84	0.035	K	ITYQFYR
1	AT1G03130.1	| Symbols: PSAD-2 | PSAD-2 (photosystem I subunit D-2) | chr1:753528-754142 REVERSE	379	22350	9	35.8	9.78	1	1	588.454	1174.89	2	1174.61	0.28	1	60.98	0.00012	R	KEQCLALGTR
1	AT1G03130.1	| Symbols: PSAD-2 | PSAD-2 (photosystem I subunit D-2) | chr1:753528-754142 REVERSE	379	22350	9	35.8	9.78	1	1	651.478	1300.94	2	1301.64	-0.6956	1	51.37	0.00096	K	DGVYPEKANPGR
1	AT1G03130.1	| Symbols: PSAD-2 | PSAD-2 (photosystem I subunit D-2) | chr1:753528-754142 REVERSE	379	22350	9	35.8	9.78	1	1	826.143	1650.27	2	1649.79	0.4813	0	102.62	5.9e-09	K	EQIFEMPTGGAAIMR
1	AT1G03130.1	| Symbols: PSAD-2 | PSAD-2 (photosystem I subunit D-2) | chr1:753528-754142 REVERSE	379	22350	9	35.8	9.78	1	1	834.101	1666.19	2	1665.79	0.4012	0	70.62	9.1e-06	K	EQIFEMPTGGAAIMR	Oxidation (M)	0.000000000000010.0
1	AT1G03130.1	| Symbols: PSAD-2 | PSAD-2 (photosystem I subunit D-2) | chr1:753528-754142 REVERSE	379	22350	9	35.8	9.78	1	1	834.152	1666.29	2	1665.79	0.5034	0	98.64	1.4e-08	K	EQIFEMPTGGAAIMR	Oxidation (M)	0.000001000000000.0
1	AT1G03130.1	| Symbols: PSAD-2 | PSAD-2 (photosystem I subunit D-2) | chr1:753528-754142 REVERSE	379	22350	9	35.8	9.78	1	1	842.17	1682.32	2	1681.78	0.5445	0	98.25	1.5e-08	K	EQIFEMPTGGAAIMR	2 Oxidation (M)	0.000001000000010.0
1	AT1G03130.1	| Symbols: PSAD-2 | PSAD-2 (photosystem I subunit D-2) | chr1:753528-754142 REVERSE	379	22350	9	35.8	9.78	1	1	561.986	1682.94	3	1681.78	1.1561	0	43.35	0.0064	K	EQIFEMPTGGAAIMR	2 Oxidation (M)	0.000001000000010.0
1	AT1G03130.1	| Symbols: PSAD-2 | PSAD-2 (photosystem I subunit D-2) | chr1:753528-754142 REVERSE	379	22350	9	35.8	9.78	1	1	979.781	2936.32	3	2935.51	0.8126	0	47	0.0013	K	EAPVGFTPPQLDPNTPSPIFAGSTGGLLR
2	ATCG00680.1	| Symbols: PSBB | encodes for CP47, subunit of the photosystem II reaction center. | chrC:72371-73897 FORWARD	300	56172	8	16.5	6.4	1	1	604.155	1206.3	2	1205.65	0.6442	0	66.07	3.5e-05	R	VHTVVLNDPGR
2	ATCG00680.1	| Symbols: PSBB | encodes for CP47, subunit of the photosystem II reaction center. | chrC:72371-73897 FORWARD	300	56172	8	16.5	6.4	1	1	646.306	1290.6	2	1289.66	0.9363	0	65.99	5e-05	R	AQLGEIFELDR
2	ATCG00680.1	| Symbols: PSBB | encodes for CP47, subunit of the photosystem II reaction center. | chrC:72371-73897 FORWARD	300	56172	8	16.5	6.4	1	1	671.852	1341.69	2	1341.66	0.0315	0	46.21	0.0044	R	QGMFVIPFMTR	Oxidation (M)	0.00100000000.0
2	ATCG00680.1	| Symbols: PSBB | encodes for CP47, subunit of the photosystem II reaction center. | chrC:72371-73897 FORWARD	300	56172	8	16.5	6.4	1	1	672.168	1342.32	2	1341.66	0.6635	0	41.49	0.0087	R	QGMFVIPFMTR	Oxidation (M)	0.00000000100.0
2	ATCG00680.1	| Symbols: PSBB | encodes for CP47, subunit of the photosystem II reaction center. | chrC:72371-73897 FORWARD	300	56172	8	16.5	6.4	1	1	680.132	1358.25	2	1357.65	0.5966	0	41.04	0.0095	R	QGMFVIPFMTR	2 Oxidation (M)	0.00100000100.0
2	ATCG00680.1	| Symbols: PSBB | encodes for CP47, subunit of the photosystem II reaction center. | chrC:72371-73897 FORWARD	300	56172	8	16.5	6.4	1	1	743.329	1484.64	2	1484.73	-0.0871	0	88.83	2.1e-07	K	LAFYDYIGNNPAK
2	ATCG00680.1	| Symbols: PSBB | encodes for CP47, subunit of the photosystem II reaction center. | chrC:72371-73897 FORWARD	300	56172	8	16.5	6.4	1	1	880.888	1759.76	2	1759.87	-0.1122	0	82.62	7.4e-07	R	VSAGLAENQSLSEAWAK
2	ATCG00680.1	| Symbols: PSBB | encodes for CP47, subunit of the photosystem II reaction center. | chrC:72371-73897 FORWARD	300	56172	8	16.5	6.4	1	1	725.015	2172.02	3	2171.02	1.0028	0	70.26	1e-05	R	AGSMDNGDGIAVGWLGHPVFR	Oxidation (M)	0.000100000000000000000.0
3	AT4G10340.1	| Symbols: LHCB5 | LHCB5 (LIGHT HARVESTING COMPLEX OF PHOTOSYSTEM II 5); chlorophyll binding | chr4:6408200-6409496 FORWARD	286	30195	7	28.2	6	1	1	485.885	969.755	2	969.513	0.2416	0	54.56	0.0005	K	DPEQGALLK
3	AT4G10340.1	| Symbols: LHCB5 | LHCB5 (LIGHT HARVESTING COMPLEX OF PHOTOSYSTEM II 5); chlorophyll binding | chr4:6408200-6409496 FORWARD	286	30195	7	28.2	6	1	1	575.608	1149.2	2	1148.56	0.6458	0	63.21	6.7e-05	K	AVSETSDELAK
3	AT4G10340.1	| Symbols: LHCB5 | LHCB5 (LIGHT HARVESTING COMPLEX OF PHOTOSYSTEM II 5); chlorophyll binding | chr4:6408200-6409496 FORWARD	286	30195	7	28.2	6	1	1	576.638	1151.26	2	1150.55	0.7112	0	64.29	4.8e-05	R	ITNGLDFEDK
3	AT4G10340.1	| Symbols: LHCB5 | LHCB5 (LIGHT HARVESTING COMPLEX OF PHOTOSYSTEM II 5); chlorophyll binding | chr4:6408200-6409496 FORWARD	286	30195	7	28.2	6	1	1	579.567	1157.12	2	1157.64	-0.5256	0	74.79	4.5e-06	R	IFLPDGLLDR
3	AT4G10340.1	| Symbols: LHCB5 | LHCB5 (LIGHT HARVESTING COMPLEX OF PHOTOSYSTEM II 5); chlorophyll binding | chr4:6408200-6409496 FORWARD	286	30195	7	28.2	6	1	1	624.577	1247.14	2	1246.65	0.4938	0	44.85	0.0047	K	YQAFELIHAR
3	AT4G10340.1	| Symbols: LHCB5 | LHCB5 (LIGHT HARVESTING COMPLEX OF PHOTOSYSTEM II 5); chlorophyll binding | chr4:6408200-6409496 FORWARD	286	30195	7	28.2	6	1	1	749.873	1497.73	2	1497.67	0.0608	0	89.95	1.6e-07	K	YGANCGPEAVWFK
3	AT4G10340.1	| Symbols: LHCB5 | LHCB5 (LIGHT HARVESTING COMPLEX OF PHOTOSYSTEM II 5); chlorophyll binding | chr4:6408200-6409496 FORWARD	286	30195	7	28.2	6	1	1	849.486	1696.96	2	1695.88	1.0745	0	90.78	1.1e-07	K	TGALLLDGNTLNYFGK
4	ATCG00280.1	| Symbols: PSBC | chloroplast gene encoding a CP43 subunit of the photosystem II reaction center. promoter contains a blue-light responsive element. | chrC:33720-35141 FORWARD	279	52063	7	14.6	6.71	1	1	764.48	763.473	1	763.386	0.0863	0	39.96	0.029	R	AAAAGFEK
4	ATCG00280.1	| Symbols: PSBC | chloroplast gene encoding a CP43 subunit of the photosystem II reaction center. promoter contains a blue-light responsive element. | chrC:33720-35141 FORWARD	279	52063	7	14.6	6.71	1	1	714.224	1426.43	2	1425.76	0.675	0	73.19	5.7e-06	R	LGANVGSAQGPTGLGK
4	ATCG00280.1	| Symbols: PSBC | chloroplast gene encoding a CP43 subunit of the photosystem II reaction center. promoter contains a blue-light responsive element. | chrC:33720-35141 FORWARD	279	52063	7	14.6	6.71	1	1	494.479	1480.41	3	1479.7	0.7121	0	67.48	2e-05	R	SPTGEVIFGGETMR
4	ATCG00280.1	| Symbols: PSBC | chloroplast gene encoding a CP43 subunit of the photosystem II reaction center. promoter contains a blue-light responsive element. | chrC:33720-35141 FORWARD	279	52063	7	14.6	6.71	1	1	749.087	1496.16	2	1495.7	0.4621	0	82.2	6.8e-07	R	SPTGEVIFGGETMR	Oxidation (M)	0.00000000000010.0
4	ATCG00280.1	| Symbols: PSBC | chloroplast gene encoding a CP43 subunit of the photosystem II reaction center. promoter contains a blue-light responsive element. | chrC:33720-35141 FORWARD	279	52063	7	14.6	6.71	1	1	855.42	1708.83	2	1708.76	0.0665	0	86.78	3.1e-07	R	DQETTGFAWWAGNAR
4	ATCG00280.1	| Symbols: PSBC | chloroplast gene encoding a CP43 subunit of the photosystem II reaction center. promoter contains a blue-light responsive element. | chrC:33720-35141 FORWARD	279	52063	7	14.6	6.71	1	1	910.358	1818.7	2	1818.88	-0.1804	1	68.57	1.6e-05	K	GIDRDFEPVLSMTPLN	Oxidation (M)	0.0000000000010000.0
4	ATCG00280.1	| Symbols: PSBC | chloroplast gene encoding a CP43 subunit of the photosystem II reaction center. promoter contains a blue-light responsive element. | chrC:33720-35141 FORWARD	279	52063	7	14.6	6.71	1	1	607.383	1819.13	3	1818.88	0.2447	1	33.5	0.047	K	GIDRDFEPVLSMTPLN	Oxidation (M)	0.0000000000010000.0
5	AT1G61520.1	| Symbols: LHCA3 | LHCA3; chlorophyll binding | chr1:22700152-22701149 FORWARD	270	29163	6	17.6	8.61	1	1	499.604	997.193	2	996.528	0.6646	0	34.99	0.04	K	QYFLGLEK
5	AT1G61520.1	| Symbols: LHCA3 | LHCA3; chlorophyll binding | chr1:22700152-22701149 FORWARD	270	29163	6	17.6	8.61	1	1	646.669	1291.32	2	1290.67	0.6506	0	65.27	4e-05	R	WLAYGEIINGR
5	AT1G61520.1	| Symbols: LHCA3 | LHCA3; chlorophyll binding | chr1:22700152-22701149 FORWARD	270	29163	6	17.6	8.61	1	1	698.651	1395.29	2	1394.63	0.659	0	65.95	2.9e-05	R	LQDWYNPGSMGK
5	AT1G61520.1	| Symbols: LHCA3 | LHCA3; chlorophyll binding | chr1:22700152-22701149 FORWARD	270	29163	6	17.6	8.61	1	1	706.358	1410.7	2	1410.62	0.0781	0	50.6	0.0015	R	LQDWYNPGSMGK	Oxidation (M)	0.000000000100.0
5	AT1G61520.1	| Symbols: LHCA3 | LHCA3; chlorophyll binding | chr1:22700152-22701149 FORWARD	270	29163	6	17.6	8.61	1	1	823.203	1644.39	2	1644.89	-0.5002	0	97.67	1.7e-08	R	FAMLGAAGAIAPEILGK	Oxidation (M)	0.00100000000000000.0
5	AT1G61520.1	| Symbols: LHCA3 | LHCA3; chlorophyll binding | chr1:22700152-22701149 FORWARD	270	29163	6	17.6	8.61	1	1	823.724	1645.43	2	1644.89	0.5418	0	110.14	1e-09	R	FAMLGAAGAIAPEILGK	Oxidation (M)	0.00100000000000000.0
6	AT3G08940.2	| Symbols: LHCB4.2 | LHCB4.2 (light harvesting complex PSII); chlorophyll binding | chr3:2717717-2718665 FORWARD	230	31231	8	19.9	5.85	1	1	507.587	1013.16	2	1012.59	0.568	0	58.67	0.00018	K	AQLQLAEIK
6	AT3G08940.2	| Symbols: LHCB4.2 | LHCB4.2 (light harvesting complex PSII); chlorophyll binding | chr3:2717717-2718665 FORWARD	230	31231	8	19.9	5.85	1	1	531.375	1060.74	2	1060.51	0.221	1	46.5	0.0045	R	NAELDSEKR
6	AT3G08940.2	| Symbols: LHCB4.2 | LHCB4.2 (light harvesting complex PSII); chlorophyll binding | chr3:2717717-2718665 FORWARD	230	31231	8	19.9	5.85	1	1	561.691	1121.37	2	1120.59	0.7802	0	55.06	0.00055	K	NLYGEVIGTR
6	AT3G08940.2	| Symbols: LHCB4.2 | LHCB4.2 (light harvesting complex PSII); chlorophyll binding | chr3:2717717-2718665 FORWARD	230	31231	8	19.9	5.85	1	1	703.677	1405.34	2	1404.73	0.6097	0	62.15	7.2e-05	K	FFDPLGLASDPVK
6	AT3G08940.2	| Symbols: LHCB4.2 | LHCB4.2 (light harvesting complex PSII); chlorophyll binding | chr3:2717717-2718665 FORWARD	230	31231	8	19.9	5.85	1	1	767.779	1533.54	2	1532.82	0.719	1	78.5	1.9e-06	K	FFDPLGLASDPVKK
6	AT3G08940.2	| Symbols: LHCB4.2 | LHCB4.2 (light harvesting complex PSII); chlorophyll binding | chr3:2717717-2718665 FORWARD	230	31231	8	19.9	5.85	1	1	512.284	1533.83	3	1532.82	1.006	1	36.92	0.035	K	FFDPLGLASDPVKK
6	AT3G08940.2	| Symbols: LHCB4.2 | LHCB4.2 (light harvesting complex PSII); chlorophyll binding | chr3:2717717-2718665 FORWARD	230	31231	8	19.9	5.85	1	1	878.746	1755.48	2	1754.86	0.6151	0	69.8	9.5e-06	K	STPFQPYSEVFGLQR
6	AT3G08940.2	| Symbols: LHCB4.2 | LHCB4.2 (light harvesting complex PSII); chlorophyll binding | chr3:2717717-2718665 FORWARD	230	31231	8	19.9	5.85	1	1	586.273	1755.8	3	1754.86	0.935	0	44.27	0.0052	K	STPFQPYSEVFGLQR
7	AT1G15980.1	| Symbols: NDF1 | NDF1 (NDH-DEPENDENT CYCLIC ELECTRON FLOW 1) | chr1:5489314-5491199 FORWARD	221	51275	7	16.9	6.49	1	1	496.617	991.219	2	990.517	0.7018	0	50.17	0.0017	K	SNCVIIASK
7	AT1G15980.1	| Symbols: NDF1 | NDF1 (NDH-DEPENDENT CYCLIC ELECTRON FLOW 1) | chr1:5489314-5491199 FORWARD	221	51275	7	16.9	6.49	1	1	523.106	1044.2	2	1043.59	0.6106	0	50.65	0.0013	K	LADIDIGTVK
7	AT1G15980.1	| Symbols: NDF1 | NDF1 (NDH-DEPENDENT CYCLIC ELECTRON FLOW 1) | chr1:5489314-5491199 FORWARD	221	51275	7	16.9	6.49	1	1	541.254	1080.49	2	1079.56	0.9318	1	42.02	0.012	R	GKQTYELNK
7	AT1G15980.1	| Symbols: NDF1 | NDF1 (NDH-DEPENDENT CYCLIC ELECTRON FLOW 1) | chr1:5489314-5491199 FORWARD	221	51275	7	16.9	6.49	1	1	574.588	1147.16	2	1146.58	0.5838	0	83.43	6.5e-07	K	GDADSLLSLEK
7	AT1G15980.1	| Symbols: NDF1 | NDF1 (NDH-DEPENDENT CYCLIC ELECTRON FLOW 1) | chr1:5489314-5491199 FORWARD	221	51275	7	16.9	6.49	1	1	646.07	1290.12	2	1289.72	0.4016	0	74.65	4.6e-06	K	GYTVELASLPLK
7	AT1G15980.1	| Symbols: NDF1 | NDF1 (NDH-DEPENDENT CYCLIC ELECTRON FLOW 1) | chr1:5489314-5491199 FORWARD	221	51275	7	16.9	6.49	1	1	673.217	1344.42	2	1343.71	0.7103	0	67.57	2.4e-05	K	FIVIHGIESDSK
7	AT1G15980.1	| Symbols: NDF1 | NDF1 (NDH-DEPENDENT CYCLIC ELECTRON FLOW 1) | chr1:5489314-5491199 FORWARD	221	51275	7	16.9	6.49	1	1	565.978	1694.91	3	1693.83	1.0771	1	45.03	0.0046	R	DKPCIGLFSSEEKGK
8	ATCG00020.1	| Symbols: PSBA | Encodes chlorophyll binding protein D1, a part of the photosystem II reaction center core | chrC:383-1444 REVERSE	180	39025	5	15.9	5.12	1	1	560.601	1119.19	2	1118.55	0.6408	1	36.5	0.033	R	RESESLWGR
8	ATCG00020.1	| Symbols: PSBA | Encodes chlorophyll binding protein D1, a part of the photosystem II reaction center core | chrC:383-1444 REVERSE	180	39025	5	15.9	5.12	1	1	644.16	1286.31	2	1285.59	0.7151	0	57.02	0.00025	R	ANLGMEVMHER
8	ATCG00020.1	| Symbols: PSBA | Encodes chlorophyll binding protein D1, a part of the photosystem II reaction center core | chrC:383-1444 REVERSE	180	39025	5	15.9	5.12	1	1	658.132	1314.25	2	1313.71	0.5397	0	78.2	2e-06	R	VINTWADIINR
8	ATCG00020.1	| Symbols: PSBA | Encodes chlorophyll binding protein D1, a part of the photosystem II reaction center core | chrC:383-1444 REVERSE	180	39025	5	15.9	5.12	1	1	730.91	1459.8	2	1458.73	1.0793	0	62.29	0.0001	R	LIFQYASFNNSR
8	ATCG00020.1	| Symbols: PSBA | Encodes chlorophyll binding protein D1, a part of the photosystem II reaction center core | chrC:383-1444 REVERSE	180	39025	5	15.9	5.12	1	1	750.701	1499.39	2	1498.62	0.7697	0	64.15	4.2e-05	R	ETTENESANEGYR
9	AT1G31330.1	| Symbols: PSAF | PSAF (photosystem I subunit F) | chr1:11215011-11215939 REVERSE	169	24329	4	17.2	9.58	1	1	560.367	1118.72	2	1118.6	0.1215	0	39.72	0.022	R	EFLNGDLIAK
9	AT1G31330.1	| Symbols: PSAF | PSAF (photosystem I subunit F) | chr1:11215011-11215939 REVERSE	169	24329	4	17.2	9.58	1	1	590.557	1179.1	2	1178.62	0.475	0	51.82	0.00091	R	GFIWPVAAYR
9	AT1G31330.1	| Symbols: PSAF | PSAF (photosystem I subunit F) | chr1:11215011-11215939 REVERSE	169	24329	4	17.2	9.58	1	1	950.293	1898.57	2	1898.01	0.556	0	100.79	7e-09	K	LYAPESAPALALNAQIEK
9	AT1G31330.1	| Symbols: PSAF | PSAF (photosystem I subunit F) | chr1:11215011-11215939 REVERSE	169	24329	4	17.2	9.58	1	1	633.939	1898.79	3	1898.01	0.7797	0	66.39	2.6e-05	K	LYAPESAPALALNAQIEK
10	AT4G39710.1	| Symbols: | immunophilin, putative / FKBP-type peptidyl-prolyl cis-trans isomerase, putative | chr4:18427249-18428325 REVERSE	152	23644	3	15.7	8.44	1	1	806.723	1611.43	2	1610.81	0.623	0	43.36	0.0047	R	GLDQGILGGEGVPPMR	Oxidation (M)	0.0000000000000010.0
10	AT4G39710.1	| Symbols: | immunophilin, putative / FKBP-type peptidyl-prolyl cis-trans isomerase, putative | chr4:18427249-18428325 REVERSE	152	23644	3	15.7	8.44	1	1	956.417	1910.82	2	1910.85	-0.0281	0	90.56	1e-07	K	SGLGFCDLDVGFGDEAPR
10	AT4G39710.1	| Symbols: | immunophilin, putative / FKBP-type peptidyl-prolyl cis-trans isomerase, putative | chr4:18427249-18428325 REVERSE	152	23644	3	15.7	8.44	1	1	956.955	1911.9	2	1910.85	1.0487	0	74.38	4.7e-06	K	SGLGFCDLDVGFGDEAPR
11	AT1G29910.1	| Symbols: CAB3, AB180, LHCB1.2 | CAB3 (CHLOROPHYLL A/B BINDING PROTEIN 3); chlorophyll binding | chr1:10472443-10473246 REVERSE	150	28266	8	12	5.29	1	1	492.112	982.209	2	981.524	0.6843	0	45.23	0.004	R	ELEVIHSR
11	AT1G29910.1	| Symbols: CAB3, AB180, LHCB1.2 | CAB3 (CHLOROPHYLL A/B BINDING PROTEIN 3); chlorophyll binding | chr1:10472443-10473246 REVERSE	150	28266	8	12	5.29	1	1	983.573	982.566	1	982.491	0.0745	0	37.41	0.034	K	FGEAVWFK
11	AT1G29910.1	| Symbols: CAB3, AB180, LHCB1.2 | CAB3 (CHLOROPHYLL A/B BINDING PROTEIN 3); chlorophyll binding | chr1:10472443-10473246 REVERSE	150	28266	8	12	5.29	1	1	492.415	982.816	2	982.491	0.3244	0	45	0.0039	K	FGEAVWFK
11	AT1G29910.1	| Symbols: CAB3, AB180, LHCB1.2 | CAB3 (CHLOROPHYLL A/B BINDING PROTEIN 3); chlorophyll binding | chr1:10472443-10473246 REVERSE	150	28266	8	12	5.29	1	1	492.661	983.307	2	982.491	0.8154	0	36.39	0.035	K	FGEAVWFK
11	AT1G29910.1	| Symbols: CAB3, AB180, LHCB1.2 | CAB3 (CHLOROPHYLL A/B BINDING PROTEIN 3); chlorophyll binding | chr1:10472443-10473246 REVERSE	150	28266	8	12	5.29	1	1	492.711	983.408	2	982.491	0.9164	0	45.64	0.0052	K	FGEAVWFK
11	AT1G29910.1	| Symbols: CAB3, AB180, LHCB1.2 | CAB3 (CHLOROPHYLL A/B BINDING PROTEIN 3); chlorophyll binding | chr1:10472443-10473246 REVERSE	150	28266	8	12	5.29	1	1	627.239	1252.46	2	1251.67	0.7953	1	55.86	0.00043	R	NRELEVIHSR
11	AT1G29910.1	| Symbols: CAB3, AB180, LHCB1.2 | CAB3 (CHLOROPHYLL A/B BINDING PROTEIN 3); chlorophyll binding | chr1:10472443-10473246 REVERSE	150	28266	8	12	5.29	1	1	633.658	1265.3	2	1264.55	0.7536	0	39.24	0.016	K	GPSGSPWYGSDR
11	AT1G29910.1	| Symbols: CAB3, AB180, LHCB1.2 | CAB3 (CHLOROPHYLL A/B BINDING PROTEIN 3); chlorophyll binding | chr1:10472443-10473246 REVERSE	150	28266	8	12	5.29	1	1	747.221	1492.43	2	1491.71	0.7172	1	67.06	2.3e-05	K	GPSGSPWYGSDRVK
12	ATCG01090.1	| Symbols: NDHI | Encodes subunit of the chloroplast NAD(P)H dehydrogenase complex | chrC:119244-119762 REVERSE	143	20586	3	14	7.51	1	1	712.262	1422.51	2	1421.72	0.7872	0	65.7	4.1e-05	R	LPMSVIDDYTIR
12	ATCG01090.1	| Symbols: NDHI | Encodes subunit of the chloroplast NAD(P)H dehydrogenase complex | chrC:119244-119762 REVERSE	143	20586	3	14	7.51	1	1	720.165	1438.31	2	1437.72	0.5975	0	80.56	1e-06	R	LPMSVIDDYTIR	Oxidation (M)	0.001000000000.0
12	ATCG01090.1	| Symbols: NDHI | Encodes subunit of the chloroplast NAD(P)H dehydrogenase complex | chrC:119244-119762 REVERSE	143	20586	3	14	7.51	1	1	721.065	1440.11	2	1439.75	0.3664	0	54.86	0.00037	R	VCPIDLPVVDWK
13	AT3G50820.1	| Symbols: PSBO2, PSBO-2, OEC33 | PSBO2 (PHOTOSYSTEM II SUBUNIT O-2); oxygen evolving/ poly(U) binding | chr3:18891008-18892311 REVERSE	141	35226	5	17.5	5.92	1	1	475.84	949.666	2	949.564	0.1019	0	36.31	0.051	R	VPFLFTVK
13	AT3G50820.1	| Symbols: PSBO2, PSBO-2, OEC33 | PSBO2 (PHOTOSYSTEM II SUBUNIT O-2); oxygen evolving/ poly(U) binding | chr3:18891008-18892311 REVERSE	141	35226	5	17.5	5.92	1	1	597.13	1192.24	2	1191.59	0.6522	0	40.1	0.013	K	IQGVWYGQIE
13	AT3G50820.1	| Symbols: PSBO2, PSBO-2, OEC33 | PSBO2 (PHOTOSYSTEM II SUBUNIT O-2); oxygen evolving/ poly(U) binding | chr3:18891008-18892311 REVERSE	141	35226	5	17.5	5.92	1	1	602.65	1203.28	2	1202.65	0.6342	0	79.31	1.7e-06	K	NTAASVGEITLK
13	AT3G50820.1	| Symbols: PSBO2, PSBO-2, OEC33 | PSBO2 (PHOTOSYSTEM II SUBUNIT O-2); oxygen evolving/ poly(U) binding | chr3:18891008-18892311 REVERSE	141	35226	5	17.5	5.92	1	1	681.785	1361.56	2	1361.63	-0.0768	0	54.57	0.00064	K	FCFEPTSFTVK
13	AT3G50820.1	| Symbols: PSBO2, PSBO-2, OEC33 | PSBO2 (PHOTOSYSTEM II SUBUNIT O-2); oxygen evolving/ poly(U) binding | chr3:18891008-18892311 REVERSE	141	35226	5	17.5	5.92	1	1	782.227	1562.44	2	1561.75	0.6914	0	60.62	9.7e-05	R	GGSTGYDNAVALPAGGR
14	AT2G39470.1	| Symbols: PPL2 | PPL2 (PsbP-like protein 2); calcium ion binding | chr2:16476335-16477653 FORWARD	140	27174	5	17.6	8.89	1	1	517.596	1033.18	2	1032.57	0.605	0	42.97	0.0078	R	YLQLQNVR
14	AT2G39470.1	| Symbols: PPL2 | PPL2 (PsbP-like protein 2); calcium ion binding | chr2:16476335-16477653 FORWARD	140	27174	5	17.6	8.89	1	1	524.21	1046.4	2	1045.49	0.9108	1	53.92	0.00094	R	AHDSAFKDR
14	AT2G39470.1	| Symbols: PPL2 | PPL2 (PsbP-like protein 2); calcium ion binding | chr2:16476335-16477653 FORWARD	140	27174	5	17.6	8.89	1	1	550.876	1099.74	2	1099.62	0.1131	0	54.09	0.00071	K	QLQVVADSLK
14	AT2G39470.1	| Symbols: PPL2 | PPL2 (PsbP-like protein 2); calcium ion binding | chr2:16476335-16477653 FORWARD	140	27174	5	17.6	8.89	1	1	615.251	1228.49	2	1227.72	0.7692	1	51.88	0.0012	K	KQLQVVADSLK
14	AT2G39470.1	| Symbols: PPL2 | PPL2 (PsbP-like protein 2); calcium ion binding | chr2:16476335-16477653 FORWARD	140	27174	5	17.6	8.89	1	1	793.251	1584.49	2	1583.77	0.7215	0	63.8	4.6e-05	K	FAAPNQVATIYDMK	Oxidation (M)	0.00000000000010.0
15	ATCG01060.1	| Symbols: PSAC | Encodes the PsaC subunit of photosystem I. | chrC:117318-117563 REVERSE	138	9545	3	43.2	6.67	1	1	603.112	1204.21	2	1203.6	0.6062	0	51.82	0.00096	R	VYLWHETTR
15	ATCG01060.1	| Symbols: PSAC | Encodes the PsaC subunit of photosystem I. | chrC:117318-117563 REVERSE	138	9545	3	43.2	6.67	1	1	771.757	1541.5	2	1540.66	0.8338	0	62.54	6.2e-05	R	CESACPTDFLSVR
15	ATCG01060.1	| Symbols: PSAC | Encodes the PsaC subunit of photosystem I. | chrC:117318-117563 REVERSE	138	9545	3	43.2	6.67	1	1	823.625	1645.24	2	1644.71	0.53	0	81.05	8.2e-07	K	IYDTCIGCTQCVR
16	AT5G01530.1	| Symbols: | chlorophyll A-B binding protein CP29 (LHCB4) | chr5:209084-210243 FORWARD	137	31177	5	15.2	5.76	1	1	508.585	1015.15	2	1014.55	0.6088	0	43.79	0.0063	K	NLAGDVIGTR
16	AT5G01530.1	| Symbols: | chlorophyll A-B binding protein CP29 (LHCB4) | chr5:209084-210243 FORWARD	137	31177	5	15.2	5.76	1	0	531.375	1060.74	2	1060.51	0.221	1	46.5	0.0045	R	NAELDSEKR
16	AT5G01530.1	| Symbols: | chlorophyll A-B binding protein CP29 (LHCB4) | chr5:209084-210243 FORWARD	137	31177	5	15.2	5.76	1	1	558.191	1114.37	2	1113.64	0.7285	0	61.62	0.00011	K	TAQLQLAEIK
16	AT5G01530.1	| Symbols: | chlorophyll A-B binding protein CP29 (LHCB4) | chr5:209084-210243 FORWARD	137	31177	5	15.2	5.76	1	0	878.746	1755.48	2	1754.86	0.6151	0	69.8	9.5e-06	K	STPFQPYSEVFGIQR
16	AT5G01530.1	| Symbols: | chlorophyll A-B binding protein CP29 (LHCB4) | chr5:209084-210243 FORWARD	137	31177	5	15.2	5.76	1	0	586.273	1755.8	3	1754.86	0.935	0	44.27	0.0052	K	STPFQPYSEVFGIQR
17	AT2G20260.1	| Symbols: PSAE-2 | PSAE-2 (photosystem I subunit E-2); catalytic | chr2:8736780-8737644 FORWARD	136	15180	2	29.7	9.94	1	1	664.556	1327.1	2	1326.68	0.4189	0	106.28	2.8e-09	K	NVGSVVAVDQDPK
17	AT2G20260.1	| Symbols: PSAE-2 | PSAE-2 (photosystem I subunit E-2); catalytic | chr2:8736780-8737644 FORWARD	136	15180	2	29.7	9.94	1	1	915.177	2742.51	3	2741.34	1.1722	1	58.8	9.4e-05	R	AAEDTPPATASSDSSSTTAAAAPAKVPAAK
18	AT1G45474.1	| Symbols: LHCA5 | LHCA5; pigment binding | chr1:17179353-17180439 FORWARD	136	27784	4	17.2	6.66	1	1	557.078	1112.14	2	1111.5	0.6372	0	36.79	0.027	K	DVQNAHDWK
18	AT1G45474.1	| Symbols: LHCA5 | LHCA5; pigment binding | chr1:17179353-17180439 FORWARD	136	27784	4	17.2	6.66	1	1	606.549	1211.08	2	1210.64	0.4391	0	43.41	0.0056	K	TIIQTLFTSTS
18	AT1G45474.1	| Symbols: LHCA5 | LHCA5; pigment binding | chr1:17179353-17180439 FORWARD	136	27784	4	17.2	6.66	1	1	665.608	1329.2	2	1328.61	0.5948	0	71.47	9.1e-06	R	YMDFVSPGSQAK
18	AT1G45474.1	| Symbols: LHCA5 | LHCA5; pigment binding | chr1:17179353-17180439 FORWARD	136	27784	4	17.2	6.66	1	1	674.191	1346.37	2	1345.7	0.6638	0	71.34	1e-05	R	NLPVWYEAGAVK
19	AT2G05070.1	| Symbols: LHCB2.2, LHCB2 | LHCB2.2; chlorophyll binding | chr2:1799436-1800329 REVERSE	129	28659	7	12.1	5.29	1	0	492.112	982.209	2	981.524	0.6843	0	45.23	0.004	R	ELEVIHSR
19	AT2G05070.1	| Symbols: LHCB2.2, LHCB2 | LHCB2.2; chlorophyll binding | chr2:1799436-1800329 REVERSE	129	28659	7	12.1	5.29	1	0	983.573	982.566	1	982.491	0.0745	0	37.41	0.034	K	FGEAVWFK
19	AT2G05070.1	| Symbols: LHCB2.2, LHCB2 | LHCB2.2; chlorophyll binding | chr2:1799436-1800329 REVERSE	129	28659	7	12.1	5.29	1	0	492.415	982.816	2	982.491	0.3244	0	45	0.0039	K	FGEAVWFK
19	AT2G05070.1	| Symbols: LHCB2.2, LHCB2 | LHCB2.2; chlorophyll binding | chr2:1799436-1800329 REVERSE	129	28659	7	12.1	5.29	1	0	492.661	983.307	2	982.491	0.8154	0	36.39	0.035	K	FGEAVWFK
19	AT2G05070.1	| Symbols: LHCB2.2, LHCB2 | LHCB2.2; chlorophyll binding | chr2:1799436-1800329 REVERSE	129	28659	7	12.1	5.29	1	0	492.711	983.408	2	982.491	0.9164	0	45.64	0.0052	K	FGEAVWFK
19	AT2G05070.1	| Symbols: LHCB2.2, LHCB2 | LHCB2.2; chlorophyll binding | chr2:1799436-1800329 REVERSE	129	28659	7	12.1	5.29	1	0	627.239	1252.46	2	1251.67	0.7953	1	55.86	0.00043	K	NRELEVIHSR
19	AT2G05070.1	| Symbols: LHCB2.2, LHCB2 | LHCB2.2; chlorophyll binding | chr2:1799436-1800329 REVERSE	129	28659	7	12.1	5.29	1	1	816.744	1631.47	2	1630.81	0.6625	0	53	0.00055	K	STPQSIWYGPDRPK
20	ATCG00270.1	| Symbols: PSBD | PSII D2 protein | chrC:32711-33772 FORWARD	124	39750	2	6.2	5.46	1	1	521.362	1040.71	2	1040.6	0.112	0	61.8	0.00011	K	NILLNEGIR
20	ATCG00270.1	| Symbols: PSBD | PSII D2 protein | chrC:32711-33772 FORWARD	124	39750	2	6.2	5.46	1	1	774.429	1546.84	2	1546.68	0.1609	0	92.85	8.5e-08	R	AAEDPEFETFYTK
21	AT3G47470.1	| Symbols: LHCA4, CAB4 | LHCA4 (LIGHT-HARVESTING CHLOROPHYLL-PROTEIN COMPLEX I SUBUNIT A4); chlorophyll binding | chr3:17493622-17494773 REVERSE	123	27773	3	12.4	6.22	1	1	658.6	1315.19	2	1314.66	0.529	0	64.49	4.7e-05	K	NPGSVNQDPIFK
21	AT3G47470.1	| Symbols: LHCA4, CAB4 | LHCA4 (LIGHT-HARVESTING CHLOROPHYLL-PROTEIN COMPLEX I SUBUNIT A4); chlorophyll binding | chr3:17493622-17494773 REVERSE	123	27773	3	12.4	6.22	1	1	788.177	1574.34	2	1573.81	0.5258	0	57.84	0.00018	K	IGIINVPEWYDAGK
21	AT3G47470.1	| Symbols: LHCA4, CAB4 | LHCA4 (LIGHT-HARVESTING CHLOROPHYLL-PROTEIN COMPLEX I SUBUNIT A4); chlorophyll binding | chr3:17493622-17494773 REVERSE	123	27773	3	12.4	6.22	1	1	662.997	1985.97	3	1985	0.97	1	54.92	0.00038	R	WQDIKNPGSVNQDPIFK
22	AT1G64770.1	| Symbols: NDF2 | NDF2 (NDH-DEPENDENT CYCLIC ELECTRON FLOW 1); carbohydrate binding / catalytic | chr1:24057549-24059415 FORWARD	122	38266	4	12.6	6.38	1	1	483.509	965.003	2	964.461	0.5412	0	43.48	0.0067	K	FETIDQGR
22	AT1G64770.1	| Symbols: NDF2 | NDF2 (NDH-DEPENDENT CYCLIC ELECTRON FLOW 1); carbohydrate binding / catalytic | chr1:24057549-24059415 FORWARD	122	38266	4	12.6	6.38	1	1	677.72	1353.43	2	1352.73	0.6959	0	65.9	3.3e-05	R	GGVGVVIVNGEEPK
22	AT1G64770.1	| Symbols: NDF2 | NDF2 (NDH-DEPENDENT CYCLIC ELECTRON FLOW 1); carbohydrate binding / catalytic | chr1:24057549-24059415 FORWARD	122	38266	4	12.6	6.38	1	1	762.601	1523.19	2	1522.73	0.4529	0	37.03	0.023	K	FSESNNIPMVELK	Oxidation (M)	0.0000000010000.0
22	AT1G64770.1	| Symbols: NDF2 | NDF2 (NDH-DEPENDENT CYCLIC ELECTRON FLOW 1); carbohydrate binding / catalytic | chr1:24057549-24059415 FORWARD	122	38266	4	12.6	6.38	1	1	962.343	1922.67	2	1921.95	0.7175	1	66.32	2.2e-05	K	AVYNTPPSKFETIDQGR
23	AT1G15820.1	| Symbols: LHCB6, CP24 | LHCB6 (LIGHT HARVESTING COMPLEX PSII SUBUNIT 6); chlorophyll binding | chr1:5446685-5447676 REVERSE	119	27505	4	14	6.75	1	1	465.11	928.205	2	927.554	0.6505	1	36.06	0.038	K	KSWIPAVK
23	AT1G15820.1	| Symbols: LHCB6, CP24 | LHCB6 (LIGHT HARVESTING COMPLEX PSII SUBUNIT 6); chlorophyll binding | chr1:5446685-5447676 REVERSE	119	27505	4	14	6.75	1	1	532.264	1062.51	2	1063.57	-1.0564	0	40.25	0.022	R	FFDPLGLAGK
23	AT1G15820.1	| Symbols: LHCB6, CP24 | LHCB6 (LIGHT HARVESTING COMPLEX PSII SUBUNIT 6); chlorophyll binding | chr1:5446685-5447676 REVERSE	119	27505	4	14	6.75	1	1	533.134	1064.25	2	1063.57	0.6836	0	47.71	0.0026	R	FFDPLGLAGK
23	AT1G15820.1	| Symbols: LHCB6, CP24 | LHCB6 (LIGHT HARVESTING COMPLEX PSII SUBUNIT 6); chlorophyll binding | chr1:5446685-5447676 REVERSE	119	27505	4	14	6.75	1	1	959.788	1917.56	2	1916.83	0.7327	0	88.35	1.3e-07	K	TAENFANYTGDQGYPGGR
24	AT3G01440.1	| Symbols: | oxygen evolving enhancer 3 (PsbQ) family protein | chr3:168478-169407 FORWARD	118	24880	3	8.6	7.67	1	1	511.725	1021.44	2	1021.54	-0.1088	0	71.35	1.7e-05	K	GVYVADIGTK
24	AT3G01440.1	| Symbols: | oxygen evolving enhancer 3 (PsbQ) family protein | chr3:168478-169407 FORWARD	118	24880	3	8.6	7.67	1	1	568.897	1135.78	2	1135.61	0.1729	0	56.96	0.00035	K	FLLQEVMTR
24	AT3G01440.1	| Symbols: | oxygen evolving enhancer 3 (PsbQ) family protein | chr3:168478-169407 FORWARD	118	24880	3	8.6	7.67	1	1	577.093	1152.17	2	1151.6	0.57	0	58.66	0.00017	K	FLLQEVMTR	Oxidation (M)	0.000000100.0
25	AT1G14150.1	| Symbols: | oxygen evolving enhancer 3 (PsbQ) family protein | chr1:4839885-4840632 FORWARD	114	22257	3	12.6	8.8	1	1	679.067	1356.12	2	1355.63	0.4912	0	58.66	0.00016	K	VYESYLYYEK
25	AT1G14150.1	| Symbols: | oxygen evolving enhancer 3 (PsbQ) family protein | chr1:4839885-4840632 FORWARD	114	22257	3	12.6	8.8	1	1	763.17	1524.32	2	1523.71	0.617	0	45.56	0.003	K	YFMPGLSPEDAAAR
25	AT1G14150.1	| Symbols: | oxygen evolving enhancer 3 (PsbQ) family protein | chr1:4839885-4840632 FORWARD	114	22257	3	12.6	8.8	1	1	771.086	1540.16	2	1539.7	0.4539	0	65.35	3.1e-05	K	YFMPGLSPEDAAAR	Oxidation (M)	0.00100000000000.0
26	AT1G65260.1	| Symbols: PTAC4 | PTAC4 (PLASTID TRANSCRIPTIONALLY ACTIVE4) | chr1:24236329-24240428 FORWARD	106	36541	2	6.7	9.18	1	1	573.193	1144.37	2	1143.62	0.7461	0	59.92	0.00017	R	QATAQVLASQK
26	AT1G65260.1	| Symbols: PTAC4 | PTAC4 (PLASTID TRANSCRIPTIONALLY ACTIVE4) | chr1:24236329-24240428 FORWARD	106	36541	2	6.7	9.18	1	1	587.401	1172.79	2	1172.62	0.1717	0	80.42	1.7e-06	K	GVVDNLVSNTR
27	ATCG01110.1	| Symbols: NDHH | Encodes the 49KDa plastid NAD(P)H dehydrogenase subunit H protein. Its transcription is regulated by an ndhF-specific plastid sigma factor, SIG4. | chrC:122011-123192 REVERSE	89	45644	4	7.1	5.4	1	1	480.964	959.913	2	959.547	0.3653	0	46.63	0.0038	R	VIMLELSR
27	ATCG01110.1	| Symbols: NDHH | Encodes the 49KDa plastid NAD(P)H dehydrogenase subunit H protein. Its transcription is regulated by an ndhF-specific plastid sigma factor, SIG4. | chrC:122011-123192 REVERSE	89	45644	4	7.1	5.4	1	1	519.174	1036.33	2	1036.51	-0.1774	0	38.65	0.025	R	LSEMTESIK
27	ATCG01110.1	| Symbols: NDHH | Encodes the 49KDa plastid NAD(P)H dehydrogenase subunit H protein. Its transcription is regulated by an ndhF-specific plastid sigma factor, SIG4. | chrC:122011-123192 REVERSE	89	45644	4	7.1	5.4	1	1	527.497	1052.98	2	1052.51	0.4739	0	44.42	0.0046	R	LSEMTESIK	Oxidation (M)	0.000100000.0
27	ATCG01110.1	| Symbols: NDHH | Encodes the 49KDa plastid NAD(P)H dehydrogenase subunit H protein. Its transcription is regulated by an ndhF-specific plastid sigma factor, SIG4. | chrC:122011-123192 REVERSE	89	45644	4	7.1	5.4	1	1	669.123	1336.23	2	1335.76	0.4758	0	49.03	0.0015	R	AIIQYLPYVTR
28	ATCG00340.1	| Symbols: PSAB | Encodes the D1 subunit of photosystem I and II reaction centers. | chrC:37375-39579 REVERSE	89	82537	2	3.7	6.89	1	1	493.167	1476.48	3	1475.75	0.7305	1	39.68	0.014	R	FSQGLAQDPTTRR
28	ATCG00340.1	| Symbols: PSAB | Encodes the D1 subunit of photosystem I and II reaction centers. | chrC:37375-39579 REVERSE	89	82537	2	3.7	6.89	1	1	839.08	1676.15	2	1675.74	0.4019	0	82.52	5.8e-07	R	DYNPEQNEDNVLAR
29	ATCG00420.1	| Symbols: NDHJ | Encodes NADH dehydrogenase subunit J. Its transcription is increased upon sulfur depletion. | chrC:48677-49153 REVERSE	85	18660	2	15.8	6.51	1	1	625.878	1249.74	2	1248.65	1.0872	0	64.31	7.4e-05	-	MQGTLSVWLAK	Oxidation (M)	0.10000000000.0
29	ATCG00420.1	| Symbols: NDHJ | Encodes NADH dehydrogenase subunit J. Its transcription is increased upon sulfur depletion. | chrC:48677-49153 REVERSE	85	18660	2	15.8	6.51	1	1	861.711	1721.41	2	1720.76	0.6446	0	49.21	0.0011	K	DYIAPNFYEIQDAY
30	ATCG00490.1	| Symbols: RBCL | large subunit of RUBISCO. Protein is tyrosine-phosphorylated and its phosphorylation state is modulated in response to ABA in Arabidopsis thaliana seeds. | chrC:54958-56397 FORWARD	81	53435	2	4.2	5.88	1	1	511.588	1021.16	2	1020.52	0.6376	0	61.37	0.00011	K	DTDILAAFR
30	ATCG00490.1	| Symbols: RBCL | large subunit of RUBISCO. Protein is tyrosine-phosphorylated and its phosphorylation state is modulated in response to ABA in Arabidopsis thaliana seeds. | chrC:54958-56397 FORWARD	81	53435	2	4.2	5.88	1	1	704.772	1407.53	2	1406.66	0.8683	0	50.58	0.0014	K	LTYYTPEYETK
31	ATCG00770.1	| Symbols: RPS8 | chloroplast 30S ribosomal protein S8 | chrC:80068-80472 REVERSE	76	15527	1	9	10.94	1	1	631.604	1261.19	2	1260.69	0.5001	0	76.46	3.1e-06	R	IGSTNITESIVK
32	ATCG01010.1	| Symbols: NDHF | Chloroplast encoded NADH dehydrogenase unit. | chrC:110398-112638 REVERSE	75	85696	2	2.9	9.02	1	1	460.154	918.294	2	917.518	0.7755	0	41.03	0.018	K	TSLIESIR
32	ATCG01010.1	| Symbols: NDHF | Chloroplast encoded NADH dehydrogenase unit. | chrC:110398-112638 REVERSE	75	85696	2	2.9	9.02	1	1	789.963	1577.91	2	1576.83	1.0823	0	67.07	3.1e-05	K	NFGLVPLLTMNNTK	Oxidation (M)	0.00000000010000.0
33	AT5G53170.1	| Symbols: FTSH11 | FTSH11 (FtsH protease 11); ATP-dependent peptidase/ ATPase/ metallopeptidase | chr5:21563023-21567922 REVERSE	71	89061	1	1.6	5.8	1	1	699.589	1397.16	2	1396.71	0.4489	0	71.32	8.6e-06	K	AIAGEAGVPFFYR
34	ATCG00660.1	| Symbols: RPL20 | encodes a chloroplast ribosomal protein L20, a constituent of the large subunit of the ribosomal complex | chrC:68512-68865 REVERSE	70	14211	1	8.5	11.89	1	1	563.236	1124.46	2	1123.71	0.7492	0	70.06	1.8e-05	K	ILAQIALLNR
35	AT1G55670.1	| Symbols: PSAG | PSAG (PHOTOSYSTEM I SUBUNIT G) | chr1:20802874-20803356 REVERSE	68	17075	4	16.3	9.57	1	1	524.527	1047.04	2	1046.44	0.5981	0	41.53	0.011	K	THFEAGDDR
35	AT1G55670.1	| Symbols: PSAG | PSAG (PHOTOSYSTEM I SUBUNIT G) | chr1:20802874-20803356 REVERSE	68	17075	4	16.3	9.57	1	1	526.131	1050.25	2	1049.61	0.6348	1	37.98	0.024	R	AKEYVSLLK
35	AT1G55670.1	| Symbols: PSAG | PSAG (PHOTOSYSTEM I SUBUNIT G) | chr1:20802874-20803356 REVERSE	68	17075	4	16.3	9.57	1	1	553.152	1104.29	2	1103.56	0.7336	0	41.11	0.012	R	FVFFNFQR
35	AT1G55670.1	| Symbols: PSAG | PSAG (PHOTOSYSTEM I SUBUNIT G) | chr1:20802874-20803356 REVERSE	68	17075	4	16.3	9.57	1	1	624.02	1246.03	2	1245.57	0.4518	1	37.59	0.025	K	THFEAGDDRAK
36	AT1G35680.1	| Symbols: | 50S ribosomal protein L21, chloroplast / CL21 (RPL21) | chr1:13208777-13210246 FORWARD	65	24195	1	3.6	9.32	1	1	490.655	979.295	2	978.529	0.7659	0	65.24	5.5e-05	R	QYIVFPGR
37	ATCG00120.1	| Symbols: ATPA | Encodes the ATPase alpha subunit, which is a subunit of ATP synthase and part of the CF1 portion which catalyzes the conversion of ADP to ATP using the proton motive force. This complex is located in the thylakoid membrane of the c	65	55351	1	2.4	5.19	1	1	627.198	1252.38	2	1251.69	0.6871	0	65.04	4.3e-05	R	VINALANPIDGR
38	AT5G21430.1	| Symbols: | DNAJ heat shock N-terminal domain-containing protein | chr5:7222294-7223400 FORWARD	63	24593	2	10.6	5.07	1	1	595.01	1188	2	1187.57	0.4377	0	36.17	0.035	K	EQGLDEEQLK
38	AT5G21430.1	| Symbols: | DNAJ heat shock N-terminal domain-containing protein | chr5:7222294-7223400 FORWARD	63	24593	2	10.6	5.07	1	1	708.103	1414.19	2	1413.75	0.4445	0	53.53	0.00054	K	ESPSLISALNVER
39	ATCG00580.1	| Symbols: PSBE | PSII cytochrome b559. There have been many speculations about the function of Cyt b559, but the most favored at present is that it plays a protective role by acting as an electron acceptor or electron donor under conditions when el	62	9391	1	10.8	4.83	1	1	477.966	953.918	2	953.566	0.3518	0	61.71	8.4e-05	R	QGIPLITGR
40	AT3G46780.1	| Symbols: PTAC16 | PTAC16 (PLASTID TRANSCRIPTIONALLY ACTIVE 16); binding / catalytic | chr3:17228766-17231021 FORWARD	61	54325	1	2.4	8.9	1	1	661.75	1321.48	2	1320.73	0.7557	0	60.97	0.00013	K	VAQTDVAYTLIK
41	AT5G13120.1	| Symbols: | peptidyl-prolyl cis-trans isomerase cyclophilin-type family protein | chr5:4162714-4164720 REVERSE	59	28516	1	3.5	9.39	1	1	566.965	1131.92	2	1131.54	0.3749	0	59.45	0.00016	K	LIEEQETDR
42	ATCG01070.1	| Symbols: NDHE | NADH dehydrogenase ND4L | chrC:117804-118109 REVERSE	59	11395	1	8.9	8.74	1	1	515.925	1029.83	2	1029.58	0.253	0	59.18	0.00018	R	INQSTLLNK
43	ATCG00430.1	| Symbols: PSBG | Encodes a protein which was originally thought to be part of photosystem II but its wheat homolog was later shown to encode for subunit K of NADH dehydrogenase. | chrC:49257-49934 REVERSE	58	25635	2	8.4	9.17	1	1	535.139	1068.26	2	1067.52	0.7381	0	34.48	0.047	K	SPVSSHELVN
43	ATCG00430.1	| Symbols: PSBG | Encodes a protein which was originally thought to be part of photosystem II but its wheat homolog was later shown to encode for subunit K of NADH dehydrogenase. | chrC:49257-49934 REVERSE	58	25635	2	8.4	9.17	1	1	576.161	1150.31	2	1149.54	0.7691	0	50.22	0.0013	R	LYEQMPEPK	Oxidation (M)	0.000010000.0
44	AT4G12800.1	| Symbols: PSAL | PSAL (photosystem I subunit L) | chr4:7521469-7522493 FORWARD	57	23094	1	6.8	9.85	1	1	764.774	1527.53	2	1526.79	0.7388	0	57.48	0.00022	K	EGEPSIAPSLTLTGR
45	AT5G58260.1	| Symbols: | Encodes subunit NDH-N of NAD(P)H:plastoquinone dehydrogenase complex (Ndh complex) present in the thylakoid membrane of chloroplasts. This subunit is thought to be required for Ndh complex assembly. | chr5:23561075-23561929 REVERSE	56	23668	2	12.4	9.43	1	1	572.612	1143.21	2	1142.62	0.5903	0	51.89	0.00091	R	GLGDPETTLLK
45	AT5G58260.1	| Symbols: | Encodes subunit NDH-N of NAD(P)H:plastoquinone dehydrogenase complex (Ndh complex) present in the thylakoid membrane of chloroplasts. This subunit is thought to be required for Ndh complex assembly. | chr5:23561075-23561929 REVERSE	56	23668	2	12.4	9.43	1	1	535.518	1603.53	3	1602.78	0.7526	0	37.07	0.022	K	AIAIYAPHEGGYEGR
46	AT3G03710.1	| Symbols: RIF10 | RIF10 (resistant to inhibition with FSM 10); 3~-5~-exoribonuclease/ RNA binding / nucleic acid binding / polyribonucleotide nucleotidyltransferase | chr3:919542-924906 FORWARD	55	100188	1	1.6	5.4	1	1	772.251	1542.49	2	1541.88	0.6051	0	55.25	0.00033	R	VGLIGGEFIVNPTVK
47	AT3G54890.1	| Symbols: LHCA1 | LHCA1; chlorophyll binding | chr3:20339706-20340922 REVERSE	54	26150	1	4.1	6.21	1	1	668.046	1334.08	2	1333.64	0.432	1	54.23	0.00051	R	YKESELIHCR
48	AT1G52230.1	| Symbols: PSAH2, PSAH-2, PSI-H | PSAH2 (PHOTOSYSTEM I SUBUNIT H2) | chr1:19454902-19455508 FORWARD	53	15264	1	7.6	9.9	1	1	653.734	1305.45	2	1304.64	0.8085	0	53.07	0.0008	K	FFETFAAPFTK
49	ATCG00830.1	| Symbols: RPL2.1 | encodes a chloroplast ribosomal protein L2, a constituent of the large subunit of the ribosomal complex | chrC:84337-85843 REVERSE	52	30131	1	3.6	10.85	1	1	610.212	1218.41	2	1218.62	-0.2156	0	52.35	0.001	R	IVTIEYDPNR
50	ATCG00350.1	| Symbols: PSAA | Encodes psaA protein comprising the reaction center for photosystem I along with psaB protein; hydrophobic protein encoded by the chloroplast genome. | chrC:39605-41857 REVERSE	49	83406	2	2.4	6.6	1	1	532.097	1062.18	2	1061.52	0.6617	0	37.35	0.028	K	YSEFLTFR
50	ATCG00350.1	| Symbols: PSAA | Encodes psaA protein comprising the reaction center for photosystem I along with psaB protein; hydrophobic protein encoded by the chloroplast genome. | chrC:39605-41857 REVERSE	49	83406	2	2.4	6.6	1	1	542.175	1082.33	2	1081.57	0.768	0	37.16	0.028	R	TNWGIGHGIK
51	AT4G04640.1	| Symbols: ATPC1 | ATPC1; enzyme regulator | chr4:2350761-2351882 REVERSE	48	41171	1	2.7	8.13	1	1	514.861	1027.71	2	1027.6	0.1042	0	47.74	0.0031	K	VALVVVTGDR
52	AT4G20850.1	| Symbols: TPP2 | TPP2 (TRIPEPTIDYL PEPTIDASE II); tripeptidyl-peptidase | chr4:11160935-11169889 REVERSE	47	153356	1	0.7	5.77	1	1	497.673	993.332	2	992.663	0.6683	0	47.45	0.0035	R	IPVTIIIPK
53	AT1G19150.1	| Symbols: LHCA6, LHCA2*1 | LHCA6; chlorophyll binding | chr1:6612806-6613799 FORWARD	46	30148	1	3.7	5.88	1	1	543.131	1084.25	2	1083.57	0.6732	0	46.3	0.003	R	GSPEPVMVLR
54	ATCG00710.1	| Symbols: PSBH | Encodes a 8 kD phosphoprotein that is a component of the photosystem II oxygen evolving core. Its exact molecular function has not been determined but it may play a role in mediating electron transfer between the secondary quinone	46	7697	1	15.1	6.02	1	1	631.707	1261.4	2	1260.71	0.6911	0	45.71	0.0042	K	LLKPLNSEYGK
55	AT2G35410.1	| Symbols: | 33 kDa ribonucleoprotein, chloroplast, putative / RNA-binding protein cp33, putative | chr2:14898341-14899590 FORWARD	45	33879	1	4.5	5.55	1	1	769.767	1537.52	2	1536.76	0.7616	0	45.09	0.0039	R	ELFTAADFNPVSAR
56	AT1G74970.1	| Symbols: RPS9, TWN3 | RPS9 (RIBOSOMAL PROTEIN S9); structural constituent of ribosome | chr1:28157761-28159202 REVERSE	45	22620	1	4.3	10.46	1	1	466.149	930.283	2	929.518	0.7644	0	45.06	0.0065	R	VVLQEGTGK
57	AT1G30380.1	| Symbols: PSAK | PSAK (photosystem I subunit K) | chr1:10722325-10723013 FORWARD	41	13312	1	6.9	10.52	1	1	467.073	932.132	2	931.487	0.6441	0	41.1	0.013	R	FGLAPSANR
58	AT3G21430.2	| Symbols: ATALY3, ALY3 | DNA binding | chr3:7544800-7552841 REVERSE	41	128459	1	0.7	8.29	1	1	451.075	900.135	2	899.53	0.6046	1	40.54	0.014	R	SSLGKPRR
59	ATCG00380.1	| Symbols: RPS4 | Chloroplast encoded ribosomal protein S4 | chrC:45223-45828 REVERSE	39	23340	1	4	10.33	1	1	482.089	962.163	2	961.523	0.6394	0	38.72	0.023	R	IVDIPSYR
60	ATCG01100.1	| Symbols: NDHA | NADH dehydrogenase ND1 | chrC:119847-122009 REVERSE	38	40110	1	2.2	5.57	1	1	457.131	912.247	2	911.486	0.7602	0	38.4	0.021	K	YSFLGGLR
61	AT4G36390.1	| Symbols: | radical SAM domain-containing protein / TRAM domain-containing protein | chr4:17194746-17197054 REVERSE	38	72645	1	1.7	6.43	1	1	638.709	1275.4	2	1274.63	0.774	1	38.36	0.021	K	ACLLDGDDLKR
62	AT5G64040.1	| Symbols: PSAN | PSAN; calmodulin binding | chr5:25628724-25629409 REVERSE	36	18702	1	5.8	9.11	1	1	504.599	1007.18	2	1006.52	0.6631	0	36.24	0.034	R	LATSGANFAR

## Sheet: gel_07
prot_hit_num	prot_acc	prot_desc	prot_score	prot_mass	prot_matches	prot_cover	prot_pi	pep_rank	pep_isbold	pep_exp_mz	pep_exp_mr	pep_exp_z	pep_calc_mr	pep_delta	pep_miss	pep_score	pep_expect	pep_res_before	pep_seq	pep_var_mod	pep_var_mod_pos
1	ATCG00280.1	| Symbols: PSBC | chloroplast gene encoding a CP43 subunit of the photosystem II reaction center. promoter contains a blue-light responsive element. | chrC:33720-35141 FORWARD	324	52063	9	13.5	6.71	1	1	764.544	763.537	1	763.386	0.1503	0	50.96	0.0023	R	AAAAGFEK
1	ATCG00280.1	| Symbols: PSBC | chloroplast gene encoding a CP43 subunit of the photosystem II reaction center. promoter contains a blue-light responsive element. | chrC:33720-35141 FORWARD	324	52063	9	13.5	6.71	1	1	464.861	927.708	2	927.477	0.2303	0	60.12	0.00017	R	GPNGLDLSR
1	ATCG00280.1	| Symbols: PSBC | chloroplast gene encoding a CP43 subunit of the photosystem II reaction center. promoter contains a blue-light responsive element. | chrC:33720-35141 FORWARD	324	52063	9	13.5	6.71	1	1	491.805	981.595	2	980.544	1.0503	0	39.54	0.022	R	APWLEPLR
1	ATCG00280.1	| Symbols: PSBC | chloroplast gene encoding a CP43 subunit of the photosystem II reaction center. promoter contains a blue-light responsive element. | chrC:33720-35141 FORWARD	324	52063	9	13.5	6.71	1	1	600.619	1199.22	2	1198.61	0.6142	1	45.66	0.0036	K	KDIQPWQER
1	ATCG00280.1	| Symbols: PSBC | chloroplast gene encoding a CP43 subunit of the photosystem II reaction center. promoter contains a blue-light responsive element. | chrC:33720-35141 FORWARD	324	52063	9	13.5	6.71	1	1	713.961	1425.91	2	1425.76	0.1502	0	96.97	3e-08	R	LGANVGSAQGPTGLGK
1	ATCG00280.1	| Symbols: PSBC | chloroplast gene encoding a CP43 subunit of the photosystem II reaction center. promoter contains a blue-light responsive element. | chrC:33720-35141 FORWARD	324	52063	9	13.5	6.71	1	1	740.883	1479.75	2	1479.7	0.0481	0	89.78	1.8e-07	R	SPTGEVIFGGETMR
1	ATCG00280.1	| Symbols: PSBC | chloroplast gene encoding a CP43 subunit of the photosystem II reaction center. promoter contains a blue-light responsive element. | chrC:33720-35141 FORWARD	324	52063	9	13.5	6.71	1	1	494.536	1480.59	3	1479.7	0.8849	0	43.39	0.0069	R	SPTGEVIFGGETMR
1	ATCG00280.1	| Symbols: PSBC | chloroplast gene encoding a CP43 subunit of the photosystem II reaction center. promoter contains a blue-light responsive element. | chrC:33720-35141 FORWARD	324	52063	9	13.5	6.71	1	1	749.169	1496.32	2	1495.7	0.6249	0	98.97	1.4e-08	R	SPTGEVIFGGETMR	Oxidation (M)	0.00000000000010.0
1	ATCG00280.1	| Symbols: PSBC | chloroplast gene encoding a CP43 subunit of the photosystem II reaction center. promoter contains a blue-light responsive element. | chrC:33720-35141 FORWARD	324	52063	9	13.5	6.71	1	1	499.792	1496.35	3	1495.7	0.6571	0	48.25	0.0017	R	SPTGEVIFGGETMR	Oxidation (M)	0.00000000000010.0
2	AT4G10340.1	| Symbols: LHCB5 | LHCB5 (LIGHT HARVESTING COMPLEX OF PHOTOSYSTEM II 5); chlorophyll binding | chr4:6408200-6409496 FORWARD	260	30195	8	28.2	6	1	1	485.871	969.728	2	969.513	0.2146	0	57.38	0.00028	K	DPEQGALLK
2	AT4G10340.1	| Symbols: LHCB5 | LHCB5 (LIGHT HARVESTING COMPLEX OF PHOTOSYSTEM II 5); chlorophyll binding | chr4:6408200-6409496 FORWARD	260	30195	8	28.2	6	1	1	575.549	1149.08	2	1148.56	0.5266	0	61.63	9.6e-05	K	AVSETSDELAK
2	AT4G10340.1	| Symbols: LHCB5 | LHCB5 (LIGHT HARVESTING COMPLEX OF PHOTOSYSTEM II 5); chlorophyll binding | chr4:6408200-6409496 FORWARD	260	30195	8	28.2	6	1	1	576.59	1151.17	2	1150.55	0.615	0	67.26	2.4e-05	R	ITNGLDFEDK
2	AT4G10340.1	| Symbols: LHCB5 | LHCB5 (LIGHT HARVESTING COMPLEX OF PHOTOSYSTEM II 5); chlorophyll binding | chr4:6408200-6409496 FORWARD	260	30195	8	28.2	6	1	1	580.138	1158.26	2	1157.64	0.6174	0	49.77	0.0015	R	IFLPDGLLDR
2	AT4G10340.1	| Symbols: LHCB5 | LHCB5 (LIGHT HARVESTING COMPLEX OF PHOTOSYSTEM II 5); chlorophyll binding | chr4:6408200-6409496 FORWARD	260	30195	8	28.2	6	1	1	624.587	1247.16	2	1246.65	0.513	0	50.31	0.0013	K	YQAFELIHAR
2	AT4G10340.1	| Symbols: LHCB5 | LHCB5 (LIGHT HARVESTING COMPLEX OF PHOTOSYSTEM II 5); chlorophyll binding | chr4:6408200-6409496 FORWARD	260	30195	8	28.2	6	1	1	683.136	1364.26	2	1363.68	0.5748	1	69.47	1.4e-05	K	SKAVSETSDELAK
2	AT4G10340.1	| Symbols: LHCB5 | LHCB5 (LIGHT HARVESTING COMPLEX OF PHOTOSYSTEM II 5); chlorophyll binding | chr4:6408200-6409496 FORWARD	260	30195	8	28.2	6	1	1	473.541	1417.6	3	1417.77	-0.1709	0	47.18	0.0035	K	LHPGGPFDPLGLAK
2	AT4G10340.1	| Symbols: LHCB5 | LHCB5 (LIGHT HARVESTING COMPLEX OF PHOTOSYSTEM II 5); chlorophyll binding | chr4:6408200-6409496 FORWARD	260	30195	8	28.2	6	1	1	750.244	1498.47	2	1497.67	0.8018	0	79.53	1.2e-06	K	YGANCGPEAVWFK
3	ATCG00680.1	| Symbols: PSBB | encodes for CP47, subunit of the photosystem II reaction center. | chrC:72371-73897 FORWARD	252	56172	8	14	6.4	1	1	603.938	1205.86	2	1205.65	0.2102	0	71.03	1.2e-05	R	VHTVVLNDPGR
3	ATCG00680.1	| Symbols: PSBB | encodes for CP47, subunit of the photosystem II reaction center. | chrC:72371-73897 FORWARD	252	56172	8	14	6.4	1	1	646.297	1290.58	2	1289.66	0.9183	0	67.15	3.8e-05	R	AQLGEIFELDR
3	ATCG00680.1	| Symbols: PSBB | encodes for CP47, subunit of the photosystem II reaction center. | chrC:72371-73897 FORWARD	252	56172	8	14	6.4	1	1	664.262	1326.51	2	1325.66	0.8464	0	39.67	0.017	R	QGMFVIPFMTR
3	ATCG00680.1	| Symbols: PSBB | encodes for CP47, subunit of the photosystem II reaction center. | chrC:72371-73897 FORWARD	252	56172	8	14	6.4	1	1	671.878	1341.74	2	1341.66	0.0845	0	59.54	0.0002	R	QGMFVIPFMTR	Oxidation (M)	0.00100000000.0
3	ATCG00680.1	| Symbols: PSBB | encodes for CP47, subunit of the photosystem II reaction center. | chrC:72371-73897 FORWARD	252	56172	8	14	6.4	1	1	680.095	1358.18	2	1357.65	0.5236	0	45.59	0.0033	R	QGMFVIPFMTR	2 Oxidation (M)	0.00100000100.0
3	ATCG00680.1	| Symbols: PSBB | encodes for CP47, subunit of the photosystem II reaction center. | chrC:72371-73897 FORWARD	252	56172	8	14	6.4	1	1	743.687	1485.36	2	1484.73	0.6287	0	73.09	5.4e-06	K	LAFYDYIGNNPAK
3	ATCG00680.1	| Symbols: PSBB | encodes for CP47, subunit of the photosystem II reaction center. | chrC:72371-73897 FORWARD	252	56172	8	14	6.4	1	1	652.027	1953.06	3	1952	1.0555	1	37.56	0.021	K	IPEKLAFYDYIGNNPAK
3	ATCG00680.1	| Symbols: PSBB | encodes for CP47, subunit of the photosystem II reaction center. | chrC:72371-73897 FORWARD	252	56172	8	14	6.4	1	1	724.912	2171.71	3	2171.02	0.6917	0	65.45	2.1e-05	R	AGSMDNGDGIAVGWLGHPVFR	Oxidation (M)	0.000100000000000000000.0
4	AT5G66570.1	| Symbols: PSBO-1, OEE1, OEE33, OE33, PSBO1, MSP-1 | PSBO1 (PS II OXYGEN-EVOLVING COMPLEX 1); oxygen evolving/ poly(U) binding | chr5:26568744-26570124 FORWARD	202	35349	8	28.9	5.55	1	1	950.58	949.573	1	949.564	0.009	0	36.79	0.051	R	VPFLFTVK
4	AT5G66570.1	| Symbols: PSBO-1, OEE1, OEE33, OE33, PSBO1, MSP-1 | PSBO1 (PS II OXYGEN-EVOLVING COMPLEX 1); oxygen evolving/ poly(U) binding | chr5:26568744-26570124 FORWARD	202	35349	8	28.9	5.55	1	1	476.183	950.351	2	949.564	0.7869	0	37.81	0.036	R	VPFLFTVK
4	AT5G66570.1	| Symbols: PSBO-1, OEE1, OEE33, OE33, PSBO1, MSP-1 | PSBO1 (PS II OXYGEN-EVOLVING COMPLEX 1); oxygen evolving/ poly(U) binding | chr5:26568744-26570124 FORWARD	202	35349	8	28.9	5.55	1	1	602.348	1202.68	2	1202.65	0.0302	0	83.89	8.5e-07	K	NTAASVGEITLK
4	AT5G66570.1	| Symbols: PSBO-1, OEE1, OEE33, OE33, PSBO1, MSP-1 | PSBO1 (PS II OXYGEN-EVOLVING COMPLEX 1); oxygen evolving/ poly(U) binding | chr5:26568744-26570124 FORWARD	202	35349	8	28.9	5.55	1	1	627.197	1252.38	2	1251.65	0.733	1	41.95	0.0088	K	RLTYDEIQSK
4	AT5G66570.1	| Symbols: PSBO-1, OEE1, OEE33, OE33, PSBO1, MSP-1 | PSBO1 (PS II OXYGEN-EVOLVING COMPLEX 1); oxygen evolving/ poly(U) binding | chr5:26568744-26570124 FORWARD	202	35349	8	28.9	5.55	1	1	682.065	1362.11	2	1361.63	0.482	0	52.64	0.00071	K	FCFEPTSFTVK
4	AT5G66570.1	| Symbols: PSBO-1, OEE1, OEE33, OE33, PSBO1, MSP-1 | PSBO1 (PS II OXYGEN-EVOLVING COMPLEX 1); oxygen evolving/ poly(U) binding | chr5:26568744-26570124 FORWARD	202	35349	8	28.9	5.55	1	1	726.181	1450.35	2	1449.71	0.6369	0	56.25	0.00028	K	QLDASGKPDSFTGK
4	AT5G66570.1	| Symbols: PSBO-1, OEE1, OEE33, OE33, PSBO1, MSP-1 | PSBO1 (PS II OXYGEN-EVOLVING COMPLEX 1); oxygen evolving/ poly(U) binding | chr5:26568744-26570124 FORWARD	202	35349	8	28.9	5.55	1	1	782.237	1562.46	2	1561.75	0.7102	0	58.97	0.00014	R	GGSTGYDNAVALPAGGR
4	AT5G66570.1	| Symbols: PSBO-1, OEE1, OEE33, OE33, PSBO1, MSP-1 | PSBO1 (PS II OXYGEN-EVOLVING COMPLEX 1); oxygen evolving/ poly(U) binding | chr5:26568744-26570124 FORWARD	202	35349	8	28.9	5.55	1	1	820.11	2457.31	3	2456.13	1.1809	0	51.37	0.00066	K	GTGTANQCPTIDGGSETFSFKPGK
5	AT1G61520.1	| Symbols: LHCA3 | LHCA3; chlorophyll binding | chr1:22700152-22701149 FORWARD	197	29163	5	17.6	8.61	1	1	499.721	997.427	2	996.528	0.8986	0	43.18	0.0093	K	QYFLGLEK
5	AT1G61520.1	| Symbols: LHCA3 | LHCA3; chlorophyll binding | chr1:22700152-22701149 FORWARD	197	29163	5	17.6	8.61	1	1	646.641	1291.27	2	1290.67	0.5948	0	53.86	0.00054	R	WLAYGEIINGR
5	AT1G61520.1	| Symbols: LHCA3 | LHCA3; chlorophyll binding | chr1:22700152-22701149 FORWARD	197	29163	5	17.6	8.61	1	1	698.619	1395.22	2	1394.63	0.5948	0	69.42	1.3e-05	R	LQDWYNPGSMGK
5	AT1G61520.1	| Symbols: LHCA3 | LHCA3; chlorophyll binding | chr1:22700152-22701149 FORWARD	197	29163	5	17.6	8.61	1	1	706.783	1411.55	2	1410.62	0.9279	0	53.56	0.00067	R	LQDWYNPGSMGK	Oxidation (M)	0.000000000100.0
5	AT1G61520.1	| Symbols: LHCA3 | LHCA3; chlorophyll binding | chr1:22700152-22701149 FORWARD	197	29163	5	17.6	8.61	1	1	823.629	1645.24	2	1644.89	0.353	0	106.43	2.4e-09	R	FAMLGAAGAIAPEILGK	Oxidation (M)	0.00100000000000000.0
6	AT1G03130.1	| Symbols: PSAD-2 | PSAD-2 (photosystem I subunit D-2) | chr1:753528-754142 REVERSE	194	22350	5	15.7	9.78	1	1	496.042	990.069	2	989.497	0.5716	0	36.76	0.036	K	ITYQFYR
6	AT1G03130.1	| Symbols: PSAD-2 | PSAD-2 (photosystem I subunit D-2) | chr1:753528-754142 REVERSE	194	22350	5	15.7	9.78	1	1	588.705	1175.39	2	1174.61	0.782	1	52.65	0.001	R	KEQCLALGTR
6	AT1G03130.1	| Symbols: PSAD-2 | PSAD-2 (photosystem I subunit D-2) | chr1:753528-754142 REVERSE	194	22350	5	15.7	9.78	1	1	826.109	1650.2	2	1649.79	0.4121	0	95.53	3e-08	K	EQIFEMPTGGAAIMR
6	AT1G03130.1	| Symbols: PSAD-2 | PSAD-2 (photosystem I subunit D-2) | chr1:753528-754142 REVERSE	194	22350	5	15.7	9.78	1	1	842.22	1682.43	2	1681.78	0.6455	0	82.27	5.8e-07	K	EQIFEMPTGGAAIMR	2 Oxidation (M)	0.000001000000010.0
6	AT1G03130.1	| Symbols: PSAD-2 | PSAD-2 (photosystem I subunit D-2) | chr1:753528-754142 REVERSE	194	22350	5	15.7	9.78	1	1	561.948	1682.82	3	1681.78	1.0433	0	47.49	0.0026	K	EQIFEMPTGGAAIMR	2 Oxidation (M)	0.000001000000010.0
7	AT5G01530.1	| Symbols: | chlorophyll A-B binding protein CP29 (LHCB4) | chr5:209084-210243 FORWARD	189	31177	5	19.7	5.76	1	1	508.3	1014.59	2	1014.55	0.0398	0	73.32	1e-05	K	NLAGDVIGTR
7	AT5G01530.1	| Symbols: | chlorophyll A-B binding protein CP29 (LHCB4) | chr5:209084-210243 FORWARD	189	31177	5	19.7	5.76	1	1	531.593	1061.17	2	1060.51	0.656	1	37.22	0.029	R	NAELDSEKR
7	AT5G01530.1	| Symbols: | chlorophyll A-B binding protein CP29 (LHCB4) | chr5:209084-210243 FORWARD	189	31177	5	19.7	5.76	1	1	557.861	1113.71	2	1113.64	0.0683	0	70.17	1.8e-05	K	TAQLQLAEIK
7	AT5G01530.1	| Symbols: | chlorophyll A-B binding protein CP29 (LHCB4) | chr5:209084-210243 FORWARD	189	31177	5	19.7	5.76	1	1	710.653	1419.29	2	1418.71	0.5835	0	71.96	7.2e-06	K	FFDPLGLAADPEK
7	AT5G01530.1	| Symbols: | chlorophyll A-B binding protein CP29 (LHCB4) | chr5:209084-210243 FORWARD	189	31177	5	19.7	5.76	1	1	879.02	1756.02	2	1754.86	1.1621	0	69.5	1.4e-05	K	STPFQPYSEVFGIQR
8	AT1G31330.1	| Symbols: PSAF | PSAF (photosystem I subunit F) | chr1:11215011-11215939 REVERSE	186	24329	5	20.8	9.58	1	1	450.514	899.013	2	898.43	0.5829	1	37.43	0.026	R	RFDNYGK
8	AT1G31330.1	| Symbols: PSAF | PSAF (photosystem I subunit F) | chr1:11215011-11215939 REVERSE	186	24329	5	20.8	9.58	1	1	590.61	1179.21	2	1178.62	0.5822	0	41.89	0.009	R	GFIWPVAAYR
8	AT1G31330.1	| Symbols: PSAF | PSAF (photosystem I subunit F) | chr1:11215011-11215939 REVERSE	186	24329	5	20.8	9.58	1	1	613.349	1224.68	2	1224.71	-0.0251	0	46.98	0.0036	K	EIIIDVPLASR
8	AT1G31330.1	| Symbols: PSAF | PSAF (photosystem I subunit F) | chr1:11215011-11215939 REVERSE	186	24329	5	20.8	9.58	1	1	950.215	1898.41	2	1898.01	0.4	0	105.99	2.1e-09	K	LYAPESAPALALNAQIEK
8	AT1G31330.1	| Symbols: PSAF | PSAF (photosystem I subunit F) | chr1:11215011-11215939 REVERSE	186	24329	5	20.8	9.58	1	1	633.865	1898.57	3	1898.01	0.5589	0	71.64	5.7e-06	K	LYAPESAPALALNAQIEK
9	AT3G08940.2	| Symbols: LHCB4.2 | LHCB4.2 (light harvesting complex PSII); chlorophyll binding | chr3:2717717-2718665 FORWARD	181	31231	5	19.9	5.85	1	1	507.432	1012.85	2	1012.59	0.257	0	58.46	0.00019	K	AQLQLAEIK
9	AT3G08940.2	| Symbols: LHCB4.2 | LHCB4.2 (light harvesting complex PSII); chlorophyll binding | chr3:2717717-2718665 FORWARD	181	31231	5	19.9	5.85	1	0	531.593	1061.17	2	1060.51	0.656	1	37.22	0.029	R	NAELDSEKR
9	AT3G08940.2	| Symbols: LHCB4.2 | LHCB4.2 (light harvesting complex PSII); chlorophyll binding | chr3:2717717-2718665 FORWARD	181	31231	5	19.9	5.85	1	1	561.59	1121.16	2	1120.59	0.5772	0	70.72	1.2e-05	K	NLYGEVIGTR
9	AT3G08940.2	| Symbols: LHCB4.2 | LHCB4.2 (light harvesting complex PSII); chlorophyll binding | chr3:2717717-2718665 FORWARD	181	31231	5	19.9	5.85	1	1	767.651	1533.29	2	1532.82	0.464	1	75.73	3e-06	K	FFDPLGLASDPVKK
9	AT3G08940.2	| Symbols: LHCB4.2 | LHCB4.2 (light harvesting complex PSII); chlorophyll binding | chr3:2717717-2718665 FORWARD	181	31231	5	19.9	5.85	1	0	879.02	1756.02	2	1754.86	1.1621	0	69.5	1.4e-05	K	STPFQPYSEVFGLQR
10	AT1G15980.1	| Symbols: NDF1 | NDF1 (NDH-DEPENDENT CYCLIC ELECTRON FLOW 1) | chr1:5489314-5491199 FORWARD	172	51275	6	13	6.49	1	1	496.597	991.18	2	990.517	0.6628	0	44.47	0.0061	K	SNCVIIASK
10	AT1G15980.1	| Symbols: NDF1 | NDF1 (NDH-DEPENDENT CYCLIC ELECTRON FLOW 1) | chr1:5489314-5491199 FORWARD	172	51275	6	13	6.49	1	1	523.118	1044.22	2	1043.59	0.6346	0	61.25	0.00011	K	LADIDIGTVK
10	AT1G15980.1	| Symbols: NDF1 | NDF1 (NDH-DEPENDENT CYCLIC ELECTRON FLOW 1) | chr1:5489314-5491199 FORWARD	172	51275	6	13	6.49	1	1	541.279	1080.54	2	1079.56	0.9818	1	42.37	0.011	R	GKQTYELNK
10	AT1G15980.1	| Symbols: NDF1 | NDF1 (NDH-DEPENDENT CYCLIC ELECTRON FLOW 1) | chr1:5489314-5491199 FORWARD	172	51275	6	13	6.49	2	1	548.617	1095.22	2	1094.56	0.6551	0	37.32	0.023	K	LFVPYAEEK
10	AT1G15980.1	| Symbols: NDF1 | NDF1 (NDH-DEPENDENT CYCLIC ELECTRON FLOW 1) | chr1:5489314-5491199 FORWARD	172	51275	6	13	6.49	1	1	574.619	1147.22	2	1146.58	0.6468	0	80.28	1.4e-06	K	GDADSLLSLEK
10	AT1G15980.1	| Symbols: NDF1 | NDF1 (NDH-DEPENDENT CYCLIC ELECTRON FLOW 1) | chr1:5489314-5491199 FORWARD	172	51275	6	13	6.49	1	1	646.07	1290.12	2	1289.72	0.4016	0	67.01	2.6e-05	K	GYTVELASLPLK
11	ATCG00020.1	| Symbols: PSBA | Encodes chlorophyll binding protein D1, a part of the photosystem II reaction center core | chrC:383-1444 REVERSE	156	39025	4	12.7	5.12	1	1	560.374	1118.73	2	1118.55	0.186	1	36.98	0.041	R	RESESLWGR
11	ATCG00020.1	| Symbols: PSBA | Encodes chlorophyll binding protein D1, a part of the photosystem II reaction center core | chrC:383-1444 REVERSE	156	39025	4	12.7	5.12	1	1	657.981	1313.95	2	1313.71	0.2385	0	73.48	6.1e-06	R	VINTWADIINR
11	ATCG00020.1	| Symbols: PSBA | Encodes chlorophyll binding protein D1, a part of the photosystem II reaction center core | chrC:383-1444 REVERSE	156	39025	4	12.7	5.12	1	1	730.548	1459.08	2	1458.73	0.3553	0	76.22	2.8e-06	R	LIFQYASFNNSR
11	ATCG00020.1	| Symbols: PSBA | Encodes chlorophyll binding protein D1, a part of the photosystem II reaction center core | chrC:383-1444 REVERSE	156	39025	4	12.7	5.12	1	1	750.661	1499.31	2	1498.62	0.6905	0	60.9	8.8e-05	R	ETTENESANEGYR
12	ATCG00340.1	| Symbols: PSAB | Encodes the D1 subunit of photosystem I and II reaction centers. | chrC:37375-39579 REVERSE	142	82537	2	3.7	6.89	1	1	738.149	1474.28	2	1473.6	0.6845	0	80.21	1.1e-06	K	DFGYSFPCDGPGR
12	ATCG00340.1	| Symbols: PSAB | Encodes the D1 subunit of photosystem I and II reaction centers. | chrC:37375-39579 REVERSE	142	82537	2	3.7	6.89	1	1	839.185	1676.35	2	1675.74	0.6111	0	93.16	4.9e-08	R	DYNPEQNEDNVLAR
13	ATCG00270.1	| Symbols: PSBD | PSII D2 protein | chrC:32711-33772 FORWARD	131	39750	3	9.1	5.46	1	1	521.289	1040.56	2	1040.6	-0.0352	0	61.53	0.00013	K	NILLNEGIR
13	ATCG00270.1	| Symbols: PSBD | PSII D2 protein | chrC:32711-33772 FORWARD	131	39750	3	9.1	5.46	1	1	614.633	1227.25	2	1226.59	0.6587	0	58.5	0.00018	R	AYDFVSQEIR
13	ATCG00270.1	| Symbols: PSBD | PSII D2 protein | chrC:32711-33772 FORWARD	131	39750	3	9.1	5.46	1	1	774.56	1547.11	2	1546.68	0.4231	0	72.18	6.8e-06	R	AAEDPEFETFYTK
14	AT1G29910.1	| Symbols: CAB3, AB180, LHCB1.2 | CAB3 (CHLOROPHYLL A/B BINDING PROTEIN 3); chlorophyll binding | chr1:10472443-10473246 REVERSE	130	28266	7	12	5.29	1	1	983.453	982.446	1	982.491	-0.0455	0	37.68	0.032	K	FGEAVWFK
14	AT1G29910.1	| Symbols: CAB3, AB180, LHCB1.2 | CAB3 (CHLOROPHYLL A/B BINDING PROTEIN 3); chlorophyll binding | chr1:10472443-10473246 REVERSE	130	28266	7	12	5.29	1	1	492.319	982.624	2	982.491	0.1324	0	43.89	0.0074	K	FGEAVWFK
14	AT1G29910.1	| Symbols: CAB3, AB180, LHCB1.2 | CAB3 (CHLOROPHYLL A/B BINDING PROTEIN 3); chlorophyll binding | chr1:10472443-10473246 REVERSE	130	28266	7	12	5.29	1	1	492.638	983.262	2	982.491	0.7704	0	37.95	0.022	K	FGEAVWFK
14	AT1G29910.1	| Symbols: CAB3, AB180, LHCB1.2 | CAB3 (CHLOROPHYLL A/B BINDING PROTEIN 3); chlorophyll binding | chr1:10472443-10473246 REVERSE	130	28266	7	12	5.29	1	1	627.264	1252.51	2	1251.67	0.8455	1	48.86	0.0023	R	NRELEVIHSR
14	AT1G29910.1	| Symbols: CAB3, AB180, LHCB1.2 | CAB3 (CHLOROPHYLL A/B BINDING PROTEIN 3); chlorophyll binding | chr1:10472443-10473246 REVERSE	130	28266	7	12	5.29	1	1	633.324	1264.63	2	1264.55	0.0866	0	44.28	0.0074	K	GPSGSPWYGSDR
14	AT1G29910.1	| Symbols: CAB3, AB180, LHCB1.2 | CAB3 (CHLOROPHYLL A/B BINDING PROTEIN 3); chlorophyll binding | chr1:10472443-10473246 REVERSE	130	28266	7	12	5.29	1	1	498.05	1491.13	3	1491.71	-0.5828	1	36.27	0.028	K	GPSGSPWYGSDRVK
14	AT1G29910.1	| Symbols: CAB3, AB180, LHCB1.2 | CAB3 (CHLOROPHYLL A/B BINDING PROTEIN 3); chlorophyll binding | chr1:10472443-10473246 REVERSE	130	28266	7	12	5.29	1	1	747.19	1492.36	2	1491.71	0.654	1	59.01	0.00015	K	GPSGSPWYGSDRVK
15	AT4G28750.1	| Symbols: PSAE-1 | PSAE-1 (PSA E1 KNOCKOUT); catalytic | chr4:14202951-14203888 REVERSE	118	14958	2	26.6	9.92	1	1	664.852	1327.69	2	1326.68	1.0109	0	89.21	2.2e-07	K	NVGSVVAVDQDPK
15	AT4G28750.1	| Symbols: PSAE-1 | PSAE-1 (PSA E1 KNOCKOUT); catalytic | chr4:14202951-14203888 REVERSE	118	14958	2	26.6	9.92	1	1	775.908	2324.7	3	2325.23	-0.5313	0	58.16	0.0001	K	DSPAAAAAPDGATATKPKPPPIGPK
16	AT2G20260.1	| Symbols: PSAE-2 | PSAE-2 (photosystem I subunit E-2); catalytic | chr2:8736780-8737644 FORWARD	108	15180	2	29.7	9.94	1	0	664.852	1327.69	2	1326.68	1.0109	0	89.21	2.2e-07	K	NVGSVVAVDQDPK
16	AT2G20260.1	| Symbols: PSAE-2 | PSAE-2 (photosystem I subunit E-2); catalytic | chr2:8736780-8737644 FORWARD	108	15180	2	29.7	9.94	1	1	915.037	2742.09	3	2741.34	0.7543	1	49.04	0.00078	R	AAEDTPPATASSDSSSTTAAAAPAKVPAAK
17	ATCG00430.1	| Symbols: PSBG | Encodes a protein which was originally thought to be part of photosystem II but its wheat homolog was later shown to encode for subunit K of NADH dehydrogenase. | chrC:49257-49934 REVERSE	107	25635	3	14.7	9.17	1	1	534.865	1067.71	2	1067.52	0.1901	0	35.7	0.047	K	SPVSSHELVN
17	ATCG00430.1	| Symbols: PSBG | Encodes a protein which was originally thought to be part of photosystem II but its wheat homolog was later shown to encode for subunit K of NADH dehydrogenase. | chrC:49257-49934 REVERSE	107	25635	3	14.7	9.17	1	1	576.129	1150.24	2	1149.54	0.7063	0	43.1	0.0065	R	LYEQMPEPK	Oxidation (M)	0.000010000.0
17	ATCG00430.1	| Symbols: PSBG | Encodes a protein which was originally thought to be part of photosystem II but its wheat homolog was later shown to encode for subunit K of NADH dehydrogenase. | chrC:49257-49934 REVERSE	107	25635	3	14.7	9.17	1	1	731.774	1461.53	2	1460.79	0.742	0	93.87	6.2e-08	R	QADLILTAGTVTMK
18	AT3G01440.1	| Symbols: | oxygen evolving enhancer 3 (PsbQ) family protein | chr3:168478-169407 FORWARD	106	24880	4	13.2	7.67	1	1	514.383	1026.75	2	1026.55	0.2061	0	52.09	0.00095	K	QPLTDLANR
18	AT3G01440.1	| Symbols: | oxygen evolving enhancer 3 (PsbQ) family protein | chr3:168478-169407 FORWARD	106	24880	4	13.2	7.67	1	1	569.168	1136.32	2	1135.61	0.7149	0	56.78	0.00031	K	FLLQEVMTR
18	AT3G01440.1	| Symbols: | oxygen evolving enhancer 3 (PsbQ) family protein | chr3:168478-169407 FORWARD	106	24880	4	13.2	7.67	1	1	576.199	1150.38	2	1149.64	0.7435	1	41	0.013	K	KGVYVADIGTK
18	AT3G01440.1	| Symbols: | oxygen evolving enhancer 3 (PsbQ) family protein | chr3:168478-169407 FORWARD	106	24880	4	13.2	7.67	1	1	577.176	1152.34	2	1151.6	0.7368	0	53.41	0.00064	K	FLLQEVMTR	Oxidation (M)	0.000000100.0
19	AT1G15820.1	| Symbols: LHCB6, CP24 | LHCB6 (LIGHT HARVESTING COMPLEX PSII SUBUNIT 6); chlorophyll binding | chr1:5446685-5447676 REVERSE	98	27505	3	12	6.75	1	1	463.033	924.051	2	923.482	0.5682	0	50.64	0.0011	R	EAELIHGR
19	AT1G15820.1	| Symbols: LHCB6, CP24 | LHCB6 (LIGHT HARVESTING COMPLEX PSII SUBUNIT 6); chlorophyll binding | chr1:5446685-5447676 REVERSE	98	27505	3	12	6.75	1	1	532.785	1063.56	2	1063.57	-0.0144	0	57.8	0.00037	R	FFDPLGLAGK
19	AT1G15820.1	| Symbols: LHCB6, CP24 | LHCB6 (LIGHT HARVESTING COMPLEX PSII SUBUNIT 6); chlorophyll binding | chr1:5446685-5447676 REVERSE	98	27505	3	12	6.75	1	1	799.253	1596.49	2	1595.75	0.7441	1	56.99	0.00022	R	DGVYEPDFEKLER
20	ATCG00480.1	| Symbols: ATPB | chloroplast-encoded gene for beta subunit of ATP synthase | chrC:52660-54156 REVERSE	98	53957	3	7.2	5.38	1	1	488.613	975.211	2	974.555	0.6557	0	44.44	0.0067	K	IGLFGGAGVGK
20	ATCG00480.1	| Symbols: ATPB | chloroplast-encoded gene for beta subunit of ATP synthase | chrC:52660-54156 REVERSE	98	53957	3	7.2	5.38	1	1	596.267	1190.52	2	1190.62	-0.0994	0	53.77	0.00089	K	SAPAFIELDTK
20	ATCG00480.1	| Symbols: ATPB | chloroplast-encoded gene for beta subunit of ATP synthase | chrC:52660-54156 REVERSE	98	53957	3	7.2	5.38	1	1	759.718	1517.42	2	1516.74	0.6848	0	57.48	0.00021	K	ESGVINEQNLAESK
21	ATCG00350.1	| Symbols: PSAA | Encodes psaA protein comprising the reaction center for photosystem I along with psaB protein; hydrophobic protein encoded by the chloroplast genome. | chrC:39605-41857 REVERSE	93	83406	5	6	6.6	1	1	455.084	908.154	2	907.44	0.7137	0	50.61	0.0013	R	YNDLLDR
21	ATCG00350.1	| Symbols: PSAA | Encodes psaA protein comprising the reaction center for photosystem I along with psaB protein; hydrophobic protein encoded by the chloroplast genome. | chrC:39605-41857 REVERSE	93	83406	5	6	6.6	1	1	532.164	1062.31	2	1061.52	0.7945	0	44.47	0.0063	K	YSEFLTFR
21	ATCG00350.1	| Symbols: PSAA | Encodes psaA protein comprising the reaction center for photosystem I along with psaB protein; hydrophobic protein encoded by the chloroplast genome. | chrC:39605-41857 REVERSE	93	83406	5	6	6.6	1	1	534.949	1067.88	2	1067.63	0.249	1	35.64	0.035	K	ILVDRDPIK
21	ATCG00350.1	| Symbols: PSAA | Encodes psaA protein comprising the reaction center for photosystem I along with psaB protein; hydrophobic protein encoded by the chloroplast genome. | chrC:39605-41857 REVERSE	93	83406	5	6	6.6	1	1	541.823	1081.63	2	1081.57	0.0638	0	36.47	0.042	R	TNWGIGHGIK
21	ATCG00350.1	| Symbols: PSAA | Encodes psaA protein comprising the reaction center for photosystem I along with psaB protein; hydrophobic protein encoded by the chloroplast genome. | chrC:39605-41857 REVERSE	93	83406	5	6	6.6	1	1	622.341	1242.67	2	1242.71	-0.0406	1	55.25	0.00056	R	LIPDKANLGFR
22	ATCG01060.1	| Symbols: PSAC | Encodes the PsaC subunit of photosystem I. | chrC:117318-117563 REVERSE	93	9545	2	27.2	6.67	1	1	603.067	1204.12	2	1203.6	0.5152	0	51.98	0.00093	R	VYLWHETTR
22	ATCG01060.1	| Symbols: PSAC | Encodes the PsaC subunit of photosystem I. | chrC:117318-117563 REVERSE	93	9545	2	27.2	6.67	1	1	771.723	1541.43	2	1540.66	0.7658	0	70.32	9.8e-06	R	CESACPTDFLSVR
23	AT1G14150.1	| Symbols: | oxygen evolving enhancer 3 (PsbQ) family protein | chr1:4839885-4840632 FORWARD	88	22257	2	7.4	8.8	1	1	763.168	1524.32	2	1523.71	0.614	0	53.99	0.00043	K	YFMPGLSPEDAAAR
23	AT1G14150.1	| Symbols: | oxygen evolving enhancer 3 (PsbQ) family protein | chr1:4839885-4840632 FORWARD	88	22257	2	7.4	8.8	1	1	771.187	1540.36	2	1539.7	0.6569	0	60.42	9.7e-05	K	YFMPGLSPEDAAAR	Oxidation (M)	0.00100000000000.0
24	ATCG00420.1	| Symbols: NDHJ | Encodes NADH dehydrogenase subunit J. Its transcription is increased upon sulfur depletion. | chrC:48677-49153 REVERSE	85	18660	2	12.7	6.51	1	1	581.409	1160.8	2	1160.64	0.1656	0	51.33	0.0013	R	IPSVFWVWK
24	ATCG00420.1	| Symbols: NDHJ | Encodes NADH dehydrogenase subunit J. Its transcription is increased upon sulfur depletion. | chrC:48677-49153 REVERSE	85	18660	2	12.7	6.51	1	1	625.672	1249.33	2	1248.65	0.6762	0	67.77	2.4e-05	-	MQGTLSVWLAK	Oxidation (M)	0.10000000000.0
25	ATCG01090.1	| Symbols: NDHI | Encodes subunit of the chloroplast NAD(P)H dehydrogenase complex | chrC:119244-119762 REVERSE	84	20586	2	7	7.51	1	1	712.247	1422.48	2	1421.72	0.7574	0	55.12	0.00043	R	LPMSVIDDYTIR
25	ATCG01090.1	| Symbols: NDHI | Encodes subunit of the chloroplast NAD(P)H dehydrogenase complex | chrC:119244-119762 REVERSE	84	20586	2	7	7.51	1	1	720.059	1438.1	2	1437.72	0.3855	0	57.86	0.00019	R	LPMSVIDDYTIR	Oxidation (M)	0.001000000000.0
26	AT1G67090.1	| Symbols: RBCS1A | RBCS1A (RIBULOSE BISPHOSPHATE CARBOXYLASE SMALL CHAIN 1A); copper ion binding / ribulose-bisphosphate carboxylase | chr1:25048465-25049249 REVERSE	84	20488	2	12.2	7.59	1	1	468.538	935.061	2	934.487	0.5734	0	42.99	0.0083	R	IIGFDNTR
26	AT1G67090.1	| Symbols: RBCS1A | RBCS1A (RIBULOSE BISPHOSPHATE CARBOXYLASE SMALL CHAIN 1A); copper ion binding / ribulose-bisphosphate carboxylase | chr1:25048465-25049249 REVERSE	84	20488	2	12.2	7.59	1	1	775.237	1548.46	2	1547.8	0.6569	0	74.54	4e-06	K	LPLFGCTDSAQVLK
27	AT3G54890.1	| Symbols: LHCA1 | LHCA1; chlorophyll binding | chr3:20339706-20340922 REVERSE	81	26150	4	10	6.21	1	1	667.995	1333.98	2	1333.64	0.331	1	46.81	0.0029	R	YKESELIHCR
27	AT3G54890.1	| Symbols: LHCA1 | LHCA1; chlorophyll binding | chr3:20339706-20340922 REVERSE	81	26150	4	10	6.21	1	1	686.901	1371.79	2	1370.65	1.136	0	40.65	0.016	K	YPGGAFDPLGYSK
27	AT3G54890.1	| Symbols: LHCA1 | LHCA1; chlorophyll binding | chr3:20339706-20340922 REVERSE	81	26150	4	10	6.21	1	1	500.793	1499.36	3	1498.75	0.6101	1	33.62	0.047	K	KYPGGAFDPLGYSK
27	AT3G54890.1	| Symbols: LHCA1 | LHCA1; chlorophyll binding | chr3:20339706-20340922 REVERSE	81	26150	4	10	6.21	1	1	750.738	1499.46	2	1498.75	0.7152	1	44.01	0.0045	K	KYPGGAFDPLGYSK
28	AT1G65260.1	| Symbols: PTAC4 | PTAC4 (PLASTID TRANSCRIPTIONALLY ACTIVE4) | chr1:24236329-24240428 FORWARD	81	36541	1	3.3		1	1	572.932	1143.85	2	1143.62	0.2239	0	80.89	1.2e-06	R	QATAQVLASQK
29	AT1G78630.1	| Symbols: emb1473 | emb1473 (embryo defective 1473); structural constituent of ribosome | chr1:29575997-29577406 FORWARD	79	26886	1	4.1	9.93	1	1	548.628	1095.24	2	1094.62	0.6222	0	78.7	1.7e-06	R	LASTIANHIR
30	ATCG01110.1	| Symbols: NDHH | Encodes the 49KDa plastid NAD(P)H dehydrogenase subunit H protein. Its transcription is regulated by an ndhF-specific plastid sigma factor, SIG4. | chrC:122011-123192 REVERSE	76	45644	3	4.8	5.4	1	1	519.164	1036.31	2	1036.51	-0.1984	0	52.61	0.00096	R	LSEMTESIK
30	ATCG01110.1	| Symbols: NDHH | Encodes the 49KDa plastid NAD(P)H dehydrogenase subunit H protein. Its transcription is regulated by an ndhF-specific plastid sigma factor, SIG4. | chrC:122011-123192 REVERSE	76	45644	3	4.8	5.4	1	1	527.624	1053.23	2	1052.51	0.7269	0	44.19	0.0049	R	LSEMTESIK	Oxidation (M)	0.000100000.0
30	ATCG01110.1	| Symbols: NDHH | Encodes the 49KDa plastid NAD(P)H dehydrogenase subunit H protein. Its transcription is regulated by an ndhF-specific plastid sigma factor, SIG4. | chrC:122011-123192 REVERSE	76	45644	3	4.8	5.4	1	1	567.624	1133.23	2	1132.61	0.62	0	44.8	0.0048	K	KPSPTFELSK
31	ATCG00490.1	| Symbols: RBCL | large subunit of RUBISCO. Protein is tyrosine-phosphorylated and its phosphorylation state is modulated in response to ABA in Arabidopsis thaliana seeds. | chrC:54958-56397 FORWARD	74	53435	4	7.9	5.88	1	1	456.057	910.099	2	909.438	0.6608	0	35.68	0.034	R	AVYECLR
31	ATCG00490.1	| Symbols: RBCL | large subunit of RUBISCO. Protein is tyrosine-phosphorylated and its phosphorylation state is modulated in response to ABA in Arabidopsis thaliana seeds. | chrC:54958-56397 FORWARD	74	53435	4	7.9	5.88	1	1	481.688	961.361	2	961.472	-0.111	0	41.81	0.017	K	SQAETGEIK
31	ATCG00490.1	| Symbols: RBCL | large subunit of RUBISCO. Protein is tyrosine-phosphorylated and its phosphorylation state is modulated in response to ABA in Arabidopsis thaliana seeds. | chrC:54958-56397 FORWARD	74	53435	4	7.9	5.88	1	1	511.564	1021.11	2	1020.52	0.5886	0	64.58	5.4e-05	K	DTDILAAFR
31	ATCG00490.1	| Symbols: RBCL | large subunit of RUBISCO. Protein is tyrosine-phosphorylated and its phosphorylation state is modulated in response to ABA in Arabidopsis thaliana seeds. | chrC:54958-56397 FORWARD	74	53435	4	7.9	5.88	1	1	502.013	1503.02	3	1501.84	1.1739	0	33.09	0.058	K	YGRPLLGCTIKPK
32	AT5G21430.1	| Symbols: | DNAJ heat shock N-terminal domain-containing protein | chr5:7222294-7223400 FORWARD	67	24593	1	5.5	5.07	1	1	672.112	1342.21	2	1341.67	0.5409	0	67.38	2.2e-05	R	GLPITDVDHYGR
33	ATCG00750.1	| Symbols: RPS11 | 30S chloroplast ribosomal protein S11 | chrC:78960-79376 REVERSE	65	15128	1	6.5	12.25	1	1	496.388	990.761	2	990.586	0.1744	0	65.43	5.2e-05	R	SGILLSFVR
34	AT1G74970.1	| Symbols: RPS9, TWN3 | RPS9 (RIBOSOMAL PROTEIN S9); structural constituent of ribosome | chr1:28157761-28159202 REVERSE	65	22620	2	9.6	10.46	1	1	465.908	929.802	2	929.518	0.2834	0	56.42	0.00039	R	VVLQEGTGK
34	AT1G74970.1	| Symbols: RPS9, TWN3 | RPS9 (RIBOSOMAL PROTEIN S9); structural constituent of ribosome | chr1:28157761-28159202 REVERSE	65	22620	2	9.6	10.46	1	1	566.752	1131.49	2	1130.62	0.87	1	44.48	0.0076	K	SRLPGGFAAQK
35	AT2G35410.1	| Symbols: | 33 kDa ribonucleoprotein, chloroplast, putative / RNA-binding protein cp33, putative | chr2:14898341-14899590 FORWARD	65	33879	1	4.5	5.55	1	1	712.685	1423.35	2	1422.67	0.6809	0	64.97	3.8e-05	K	SPNDLPSPAPGDTR
36	ATCG00120.1	| Symbols: ATPA | Encodes the ATPase alpha subunit, which is a subunit of ATP synthase and part of the CF1 portion which catalyzes the conversion of ADP to ATP using the proton motive force. This complex is located in the thylakoid membrane of the c	65	55351	1	2.4	5.19	1	1	627.162	1252.31	2	1251.69	0.6163	0	64.56	4.3e-05	R	VINALANPIDGR
37	ATCG00580.1	| Symbols: PSBE | PSII cytochrome b559. There have been many speculations about the function of Cyt b559, but the most favored at present is that it plays a protective role by acting as an electron acceptor or electron donor under conditions when el	64	9391	1	10.8	4.83	1	1	478.135	954.255	2	953.566	0.6888	0	64.03	5.5e-05	R	QGIPLITGR
38	ATCG01010.1	| Symbols: NDHF | Chloroplast encoded NADH dehydrogenase unit. | chrC:110398-112638 REVERSE	63	85696	1	1.9	9.02	1	1	789.754	1577.49	2	1576.83	0.6645	0	62.93	5.9e-05	K	NFGLVPLLTMNNTK	Oxidation (M)	0.00000000010000.0
39	AT4G37925.1	| Symbols: NDH-M | NDH-M (subunit NDH-M of NAD(P)H:plastoquinone dehydrogenase complex) | chr4:17830748-17831485 REVERSE	62	24950	1	5.1	4.81	1	1	651.746	1301.48	2	1300.68	0.8003	0	62.36	9.5e-05	R	LIGSDVEHYIR
40	AT5G13120.1	| Symbols: | peptidyl-prolyl cis-trans isomerase cyclophilin-type family protein | chr5:4162714-4164720 REVERSE	61	28516	1	3.5	9.39	1	1	567.208	1132.4	2	1131.54	0.8599	0	61.29	0.00014	K	LIEEQETDR
41	AT1G45474.1	| Symbols: LHCA5 | LHCA5; pigment binding | chr1:17179353-17180439 FORWARD	60	27784	2	7.8	6.66	1	1	557.052	1112.09	2	1111.5	0.5852	0	36.84	0.026	K	DVQNAHDWK
41	AT1G45474.1	| Symbols: LHCA5 | LHCA5; pigment binding | chr1:17179353-17180439 FORWARD	60	27784	2	7.8	6.66	1	1	606.424	1210.83	2	1210.64	0.1881	0	54.6	0.0005	K	TIIQTLFTSTS
42	ATCG01070.1	| Symbols: NDHE | NADH dehydrogenase ND4L | chrC:117804-118109 REVERSE	59	11395	1	8.9	8.74	1	1	516.191	1030.37	2	1029.58	0.786	0	58.6	0.0003	R	INQSTLLNK
43	AT3G47470.1	| Symbols: LHCA4, CAB4 | LHCA4 (LIGHT-HARVESTING CHLOROPHYLL-PROTEIN COMPLEX I SUBUNIT A4); chlorophyll binding | chr3:17493622-17494773 REVERSE	57	27773	1	4.8	6.22	1	1	658.704	1315.39	2	1314.66	0.736	0	57.15	0.00027	K	NPGSVNQDPIFK
44	AT1G64770.1	| Symbols: NDF2 | NDF2 (NDH-DEPENDENT CYCLIC ELECTRON FLOW 1); carbohydrate binding / catalytic | chr1:24057549-24059415 FORWARD	54	38266	2	7.5	6.38	1	1	487.533	973.052	2	972.503	0.5488	0	37.74	0.027	R	IYGAPPAER
44	AT1G64770.1	| Symbols: NDF2 | NDF2 (NDH-DEPENDENT CYCLIC ELECTRON FLOW 1); carbohydrate binding / catalytic | chr1:24057549-24059415 FORWARD	54	38266	2	7.5	6.38	1	1	642.017	1923.03	3	1921.95	1.0764	1	43.54	0.0057	K	AVYNTPPSKFETIDQGR
45	AT1G55670.1	| Symbols: PSAG | PSAG (PHOTOSYSTEM I SUBUNIT G) | chr1:20802874-20803356 REVERSE	54	17075	2	11.3	9.57	1	1	524.559	1047.1	2	1046.44	0.6611	0	46.29	0.0038	K	THFEAGDDR
45	AT1G55670.1	| Symbols: PSAG | PSAG (PHOTOSYSTEM I SUBUNIT G) | chr1:20802874-20803356 REVERSE	54	17075	2	11.3	9.57	1	1	526.147	1050.28	2	1049.61	0.6668	1	39.4	0.018	R	AKEYVSLLK
46	AT1G52230.1	| Symbols: PSAH2, PSAH-2, PSI-H | PSAH2 (PHOTOSYSTEM I SUBUNIT H2) | chr1:19454902-19455508 FORWARD	52	15264	1	7.6	9.9	1	1	653.653	1305.29	2	1304.64	0.6465	0	52.27	0.00078	K	FFETFAAPFTK
47	ATCG00710.1	| Symbols: PSBH | Encodes a 8 kD phosphoprotein that is a component of the photosystem II oxygen evolving core. Its exact molecular function has not been determined but it may play a role in mediating electron transfer between the secondary quinone	52	7697	1	15.1	6.02	1	1	631.411	1260.81	2	1260.71	0.0999	0	51.68	0.0013	K	LLKPLNSEYGK
48	ATCG00900.1	| Symbols: RPS7.1, RPS7 | encodes a chloroplast ribosomal protein S7, a constituent of the small subunit of the ribosomal complex | chrC:97478-97945 REVERSE	51	17347	1	6.5	11.28	1	1	565.652	1129.29	2	1128.61	0.675	0	51.14	0.0011	K	TETNPLSVLR
49	AT5G58260.1	| Symbols: | Encodes subunit NDH-N of NAD(P)H:plastoquinone dehydrogenase complex (Ndh complex) present in the thylakoid membrane of chloroplasts. This subunit is thought to be required for Ndh complex assembly. | chr5:23561075-23561929 REVERSE	51	23668	1	5.3	9.43	1	1	572.449	1142.88	2	1142.62	0.2655	0	50.84	0.0012	R	GLGDPETTLLK
50	AT2G39470.1	| Symbols: PPL2 | PPL2 (PsbP-like protein 2); calcium ion binding | chr2:16476335-16477653 FORWARD	49	27174	2	8	8.89	1	1	517.621	1033.23	2	1032.57	0.6562	0	40.88	0.013	R	YLQLQNVR
50	AT2G39470.1	| Symbols: PPL2 | PPL2 (PsbP-like protein 2); calcium ion binding | chr2:16476335-16477653 FORWARD	49	27174	2	8	8.89	1	1	615.059	1228.1	2	1227.72	0.3842	1	41.42	0.0094	K	KQLQVVADSLK
51	ATCG00170.1	| Symbols: RPOC2 | RNA polymerase beta~ subunit-2 | chrC:15938-20068 REVERSE	48	157237	1	0.7	9.41	1	1	530.957	1059.9	2	1059.64	0.2548	0	48.34	0.0022	R	IFIQTLIGR
52	AT1G35680.1	| Symbols: | 50S ribosomal protein L21, chloroplast / CL21 (RPL21) | chr1:13208777-13210246 FORWARD	47	24195	1	3.6	9.32	1	1	490.676	979.338	2	978.529	0.8089	0	47.38	0.0037	R	QYIVFPGR
53	AT5G43750.1	| Symbols: | unknown protein | chr5:17580100-17581145 REVERSE	45	23902	1	8	4.56	1	1	681.902	2042.68	3	2041.87	0.8133	0	44.54	0.0029	K	YGYYDGAHTYYEGEVQK
54	AT4G12800.1	| Symbols: PSAL | PSAL (photosystem I subunit L) | chr4:7521469-7522493 FORWARD	44	23094	1	6.8	9.85	1	1	764.614	1527.21	2	1526.79	0.4186	0	44.08	0.0041	K	EGEPSIAPSLTLTGR
55	AT5G54270.1	| Symbols: LHCB3, LHCB3*1 | LHCB3 (LIGHT-HARVESTING CHLOROPHYLL B-BINDING PROTEIN 3); structural molecule | chr5:22038424-22039383 FORWARD	43	28745	1	3.8	4.96	1	1	648.208	1294.4	2	1293.68	0.7261	1	43.17	0.0069	R	VDFKEPVWFK
56	AT5G16390.1	| Symbols: CAC1, CAC1A, BCCP, BCCP1 | CAC1 (CHLOROPLASTIC ACETYLCOENZYME A CARBOXYLASE 1); acetyl-CoA carboxylase/ biotin binding | chr5:5361098-5363020 REVERSE	43	29708	2	7.1	9.11	1	1	523.275	1044.53	2	1044.47	0.065	0	38.98	0.028	K	SPMAGTFYR	Oxidation (M)	0.001000000.0
56	AT5G16390.1	| Symbols: CAC1, CAC1A, BCCP, BCCP1 | CAC1 (CHLOROPLASTIC ACETYLCOENZYME A CARBOXYLASE 1); acetyl-CoA carboxylase/ biotin binding | chr5:5361098-5363020 REVERSE	43	29708	2	7.1	9.11	1	1	570.59	1139.17	2	1138.6	0.5634	0	38.11	0.019	R	SPAPGEPPFIK
57	ATCG00830.1	| Symbols: RPL2.1 | encodes a chloroplast ribosomal protein L2, a constituent of the large subunit of the ribosomal complex | chrC:84337-85843 REVERSE	42	30131	1	2.9	10.85	1	1	497.932	993.849	2	993.549	0.2992	0	41.64	0.0095	K	YSETLILR
58	AT1G19150.1	| Symbols: LHCA6, LHCA2*1 | LHCA6; chlorophyll binding | chr1:6612806-6613799 FORWARD	41	30148	1	3.7	5.88	1	1	543.061	1084.11	2	1083.57	0.5332	0	41.23	0.0096	R	GSPEPVMVLR
59	AT2G37230.1	| Symbols: | pentatricopeptide (PPR) repeat-containing protein | chr2:15637177-15639450 REVERSE	39	86049	1	1.6	8.89	1	1	743.345	1484.68	2	1484.69	-0.0132	1	39.16	0.02	K	MDEAEKLFVEMK	Oxidation (M)	0.100000000000.0
60	AT1G30380.1	| Symbols: PSAK | PSAK (photosystem I subunit K) | chr1:10722325-10723013 FORWARD	39	13312	2	7.7	10.52	1	1	467.083	932.151	2	931.487	0.6631	0	35.2	0.051	R	FGLAPSANR
60	AT1G30380.1	| Symbols: PSAK | PSAK (photosystem I subunit K) | chr1:10722325-10723013 FORWARD	39	13312	2	7.7	10.52	1	1	531.077	1060.14	2	1059.58	0.5563	1	34.42	0.054	R	FGLAPSANRK
61	AT5G64040.1	| Symbols: PSAN | PSAN; calmodulin binding | chr5:25628724-25629409 REVERSE	38	18702	1	5.8	9.11	1	1	504.355	1006.69	2	1006.52	0.1751	0	37.94	0.032	R	LATSGANFAR
62	AT4G04640.1	| Symbols: ATPC1 | ATPC1; enzyme regulator | chr4:2350761-2351882 REVERSE	37	41171	1	2.7	8.13	1	1	515.063	1028.11	2	1027.6	0.5092	0	37.03	0.028	K	VALVVVTGDR
63	ATCG00380.1	| Symbols: RPS4 | Chloroplast encoded ribosomal protein S4 | chrC:45223-45828 REVERSE	36	23340	1	6	10.33	1	1	709.095	1416.18	2	1416.72	-0.545	1	36.06	0.03	R	DIITVKDEQNSR
64	AT1G18730.1	| Symbols: NDF6 | NDF6 (NDH DEPENDENT FLOW 6) | chr1:6460625-6462107 FORWARD	36	20554	1	4.6	5.28	1	1	460.112	918.209	2	917.471	0.7381	0	35.51	0.051	R	ELEEAVTK

## Sheet: gel_08
prot_hit_num	prot_acc	prot_desc	prot_score	prot_mass	prot_matches	prot_cover	prot_pi	pep_rank	pep_isbold	pep_exp_mz	pep_exp_mr	pep_exp_z	pep_calc_mr	pep_delta	pep_miss	pep_score	pep_expect	pep_res_before	pep_seq	pep_var_mod	pep_var_mod_pos
1	ATCG00680.1	| Symbols: PSBB | encodes for CP47, subunit of the photosystem II reaction center. | chrC:72371-73897 FORWARD	457	56172	13	21.1	6.4	1	1	604.14	1206.26	2	1205.65	0.613	0	66.83	3e-05	R	VHTVVLNDPGR
1	ATCG00680.1	| Symbols: PSBB | encodes for CP47, subunit of the photosystem II reaction center. | chrC:72371-73897 FORWARD	457	56172	13	21.1	6.4	1	1	646.216	1290.42	2	1289.66	0.7551	0	72.7	8e-06	R	AQLGEIFELDR
1	ATCG00680.1	| Symbols: PSBB | encodes for CP47, subunit of the photosystem II reaction center. | chrC:72371-73897 FORWARD	457	56172	13	21.1	6.4	1	1	663.854	1325.69	2	1325.66	0.0302	0	52.11	0.0011	R	QGMFVIPFMTR
1	ATCG00680.1	| Symbols: PSBB | encodes for CP47, subunit of the photosystem II reaction center. | chrC:72371-73897 FORWARD	457	56172	13	21.1	6.4	1	1	672.283	1342.55	2	1341.66	0.8935	0	49.15	0.0022	R	QGMFVIPFMTR	Oxidation (M)	0.00100000000.0
1	ATCG00680.1	| Symbols: PSBB | encodes for CP47, subunit of the photosystem II reaction center. | chrC:72371-73897 FORWARD	457	56172	13	21.1	6.4	1	1	680.124	1358.23	2	1357.65	0.5806	0	48.65	0.0016	R	QGMFVIPFMTR	2 Oxidation (M)	0.00100000100.0
1	ATCG00680.1	| Symbols: PSBB | encodes for CP47, subunit of the photosystem II reaction center. | chrC:72371-73897 FORWARD	457	56172	13	21.1	6.4	1	1	724.274	1446.53	2	1445.76	0.7712	1	43.36	0.0071	R	RAQLGEIFELDR
1	ATCG00680.1	| Symbols: PSBB | encodes for CP47, subunit of the photosystem II reaction center. | chrC:72371-73897 FORWARD	457	56172	13	21.1	6.4	1	1	483.24	1446.7	3	1445.76	0.937	1	40.6	0.016	R	RAQLGEIFELDR
1	ATCG00680.1	| Symbols: PSBB | encodes for CP47, subunit of the photosystem II reaction center. | chrC:72371-73897 FORWARD	457	56172	13	21.1	6.4	1	1	743.698	1485.38	2	1484.73	0.6519	0	63.54	4.9e-05	K	LAFYDYIGNNPAK
1	ATCG00680.1	| Symbols: PSBB | encodes for CP47, subunit of the photosystem II reaction center. | chrC:72371-73897 FORWARD	457	56172	13	21.1	6.4	1	1	852.759	1703.5	2	1702.93	0.5785	1	74.17	3.6e-06	R	AQLGEIFELDRATLK
1	ATCG00680.1	| Symbols: PSBB | encodes for CP47, subunit of the photosystem II reaction center. | chrC:72371-73897 FORWARD	457	56172	13	21.1	6.4	1	1	881.196	1760.38	2	1759.87	0.5038	0	85.62	2.6e-07	R	VSAGLAENQSLSEAWAK
1	ATCG00680.1	| Symbols: PSBB | encodes for CP47, subunit of the photosystem II reaction center. | chrC:72371-73897 FORWARD	457	56172	13	21.1	6.4	1	1	962.73	1923.45	2	1922.86	0.5871	0	92.2	5.2e-08	R	YQWDQGYFQQEIYR
1	ATCG00680.1	| Symbols: PSBB | encodes for CP47, subunit of the photosystem II reaction center. | chrC:72371-73897 FORWARD	457	56172	13	21.1	6.4	1	1	651.874	1952.6	3	1952	0.5953	1	56.14	0.0002	K	IPEKLAFYDYIGNNPAK
1	ATCG00680.1	| Symbols: PSBB | encodes for CP47, subunit of the photosystem II reaction center. | chrC:72371-73897 FORWARD	457	56172	13	21.1	6.4	1	1	725.023	2172.05	3	2171.02	1.0247	0	70.43	9.8e-06	R	AGSMDNGDGIAVGWLGHPVFR	Oxidation (M)	0.000100000000000000000.0
2	AT2G39470.1	| Symbols: PPL2 | PPL2 (PsbP-like protein 2); calcium ion binding | chr2:16476335-16477653 FORWARD	411	27174	10	32.8	8.89	1	1	524.127	1046.24	2	1045.49	0.7456	1	61.3	0.00012	R	AHDSAFKDR
2	AT2G39470.1	| Symbols: PPL2 | PPL2 (PsbP-like protein 2); calcium ion binding | chr2:16476335-16477653 FORWARD	411	27174	10	32.8	8.89	1	1	614.936	1227.86	2	1227.72	0.1392	1	59.64	0.00016	K	KQLQVVADSLK
2	AT2G39470.1	| Symbols: PPL2 | PPL2 (PsbP-like protein 2); calcium ion binding | chr2:16476335-16477653 FORWARD	411	27174	10	32.8	8.89	1	1	650.063	1298.11	2	1297.67	0.4452	0	60.27	0.00011	R	YYTLIVGANER
2	AT2G39470.1	| Symbols: PPL2 | PPL2 (PsbP-like protein 2); calcium ion binding | chr2:16476335-16477653 FORWARD	411	27174	10	32.8	8.89	1	1	663.631	1325.25	2	1324.61	0.6381	0	51.69	0.00081	K	NYYTFEYGLR
2	AT2G39470.1	| Symbols: PPL2 | PPL2 (PsbP-like protein 2); calcium ion binding | chr2:16476335-16477653 FORWARD	411	27174	10	32.8	8.89	1	1	785.209	1568.4	2	1567.77	0.6324	0	82.22	6.4e-07	K	FAAPNQVATIYDMK
2	AT2G39470.1	| Symbols: PPL2 | PPL2 (PsbP-like protein 2); calcium ion binding | chr2:16476335-16477653 FORWARD	411	27174	10	32.8	8.89	1	1	793.19	1584.36	2	1583.77	0.5993	0	81.28	8.1e-07	K	FAAPNQVATIYDMK	Oxidation (M)	0.00000000000010.0
2	AT2G39470.1	| Symbols: PPL2 | PPL2 (PsbP-like protein 2); calcium ion binding | chr2:16476335-16477653 FORWARD	411	27174	10	32.8	8.89	1	1	529.286	1584.84	3	1583.77	1.0714	0	44.42	0.0059	K	FAAPNQVATIYDMK	Oxidation (M)	0.00000000000010.0
2	AT2G39470.1	| Symbols: PPL2 | PPL2 (PsbP-like protein 2); calcium ion binding | chr2:16476335-16477653 FORWARD	411	27174	10	32.8	8.89	1	1	619.012	1854.01	3	1852.86	1.1504	1	47.26	0.0023	R	VEDGKNYYTFEYGLR
2	AT2G39470.1	| Symbols: PPL2 | PPL2 (PsbP-like protein 2); calcium ion binding | chr2:16476335-16477653 FORWARD	411	27174	10	32.8	8.89	1	1	942.31	1882.6	2	1881.96	0.6464	0	125.79	2.4e-11	R	TPIYATTSFATVAVGNNR
2	AT2G39470.1	| Symbols: PPL2 | PPL2 (PsbP-like protein 2); calcium ion binding | chr2:16476335-16477653 FORWARD	411	27174	10	32.8	8.89	1	1	628.655	1882.94	3	1881.96	0.9862	0	68.61	1.8e-05	R	TPIYATTSFATVAVGNNR
3	AT1G61520.1	| Symbols: LHCA3 | LHCA3; chlorophyll binding | chr1:22700152-22701149 FORWARD	376	29163	9	17.9	8.61	1	1	499.573	997.131	2	996.528	0.6026	0	48.06	0.002	K	QYFLGLEK
3	AT1G61520.1	| Symbols: LHCA3 | LHCA3; chlorophyll binding | chr1:22700152-22701149 FORWARD	376	29163	9	17.9	8.61	1	1	646.586	1291.16	2	1290.67	0.4846	0	65.86	3.4e-05	R	WLAYGEIINGR
3	AT1G61520.1	| Symbols: LHCA3 | LHCA3; chlorophyll binding | chr1:22700152-22701149 FORWARD	376	29163	9	17.9	8.61	1	1	698.587	1395.16	2	1394.63	0.531	0	75.1	3.6e-06	R	LQDWYNPGSMGK
3	AT1G61520.1	| Symbols: LHCA3 | LHCA3; chlorophyll binding | chr1:22700152-22701149 FORWARD	376	29163	9	17.9	8.61	1	1	706.401	1410.79	2	1410.62	0.1641	0	70.55	1.5e-05	R	LQDWYNPGSMGK	Oxidation (M)	0.000000000100.0
3	AT1G61520.1	| Symbols: LHCA3 | LHCA3; chlorophyll binding | chr1:22700152-22701149 FORWARD	376	29163	9	17.9	8.61	1	1	776.619	1551.22	2	1550.73	0.4929	1	48.13	0.0017	R	RLQDWYNPGSMGK
3	AT1G61520.1	| Symbols: LHCA3 | LHCA3; chlorophyll binding | chr1:22700152-22701149 FORWARD	376	29163	9	17.9	8.61	1	1	784.717	1567.42	2	1566.72	0.6949	1	70.51	9.4e-06	R	RLQDWYNPGSMGK	Oxidation (M)	0.0000000000100.0
3	AT1G61520.1	| Symbols: LHCA3 | LHCA3; chlorophyll binding | chr1:22700152-22701149 FORWARD	376	29163	9	17.9	8.61	1	1	815.67	1629.33	2	1628.9	0.4299	0	62.73	5.6e-05	R	FAMLGAAGAIAPEILGK
3	AT1G61520.1	| Symbols: LHCA3 | LHCA3; chlorophyll binding | chr1:22700152-22701149 FORWARD	376	29163	9	17.9	8.61	1	1	823.399	1644.78	2	1644.89	-0.107	0	97.04	3.1e-08	R	FAMLGAAGAIAPEILGK	Oxidation (M)	0.00100000000000000.0
3	AT1G61520.1	| Symbols: LHCA3 | LHCA3; chlorophyll binding | chr1:22700152-22701149 FORWARD	376	29163	9	17.9	8.61	1	1	823.809	1645.6	2	1644.89	0.712	0	77.24	2.3e-06	R	FAMLGAAGAIAPEILGK	Oxidation (M)	0.00100000000000000.0
4	ATCG00280.1	| Symbols: PSBC | chloroplast gene encoding a CP43 subunit of the photosystem II reaction center. promoter contains a blue-light responsive element. | chrC:33720-35141 FORWARD	345	52063	9	13.1	6.71	1	1	465.045	928.075	2	927.477	0.5973	0	63.81	6.2e-05	R	GPNGLDLSR
4	ATCG00280.1	| Symbols: PSBC | chloroplast gene encoding a CP43 subunit of the photosystem II reaction center. promoter contains a blue-light responsive element. | chrC:33720-35141 FORWARD	345	52063	9	13.1	6.71	1	1	491.614	981.213	2	980.544	0.6683	0	37.73	0.024	R	APWLEPLR
4	ATCG00280.1	| Symbols: PSBC | chloroplast gene encoding a CP43 subunit of the photosystem II reaction center. promoter contains a blue-light responsive element. | chrC:33720-35141 FORWARD	345	52063	9	13.1	6.71	1	1	741.145	1480.27	2	1479.7	0.5721	0	87.19	2.1e-07	R	SPTGEVIFGGETMR
4	ATCG00280.1	| Symbols: PSBC | chloroplast gene encoding a CP43 subunit of the photosystem II reaction center. promoter contains a blue-light responsive element. | chrC:33720-35141 FORWARD	345	52063	9	13.1	6.71	1	1	494.594	1480.76	3	1479.7	1.058	0	42.66	0.0089	R	SPTGEVIFGGETMR
4	ATCG00280.1	| Symbols: PSBC | chloroplast gene encoding a CP43 subunit of the photosystem II reaction center. promoter contains a blue-light responsive element. | chrC:33720-35141 FORWARD	345	52063	9	13.1	6.71	1	1	749.255	1496.5	2	1495.7	0.7981	0	78.39	1.8e-06	R	SPTGEVIFGGETMR	Oxidation (M)	0.00000000000010.0
4	ATCG00280.1	| Symbols: PSBC | chloroplast gene encoding a CP43 subunit of the photosystem II reaction center. promoter contains a blue-light responsive element. | chrC:33720-35141 FORWARD	345	52063	9	13.1	6.71	1	1	855.97	1709.92	2	1708.76	1.1655	0	87.04	2.9e-07	R	DQETTGFAWWAGNAR
4	ATCG00280.1	| Symbols: PSBC | chloroplast gene encoding a CP43 subunit of the photosystem II reaction center. promoter contains a blue-light responsive element. | chrC:33720-35141 FORWARD	345	52063	9	13.1	6.71	1	1	903.033	1804.05	2	1802.89	1.1644	1	72.87	6.5e-06	K	GIDRDFEPVLSMTPLN
4	ATCG00280.1	| Symbols: PSBC | chloroplast gene encoding a CP43 subunit of the photosystem II reaction center. promoter contains a blue-light responsive element. | chrC:33720-35141 FORWARD	345	52063	9	13.1	6.71	1	1	910.791	1819.57	2	1818.88	0.6854	1	58.4	0.00013	K	GIDRDFEPVLSMTPLN	Oxidation (M)	0.0000000000010000.0
4	ATCG00280.1	| Symbols: PSBC | chloroplast gene encoding a CP43 subunit of the photosystem II reaction center. promoter contains a blue-light responsive element. | chrC:33720-35141 FORWARD	345	52063	9	13.1	6.71	1	1	946.342	1890.67	2	1890.01	0.6577	1	50.81	0.0008	R	APWLEPLRGPNGLDLSR
5	AT1G64770.1	| Symbols: NDF2 | NDF2 (NDH-DEPENDENT CYCLIC ELECTRON FLOW 1); carbohydrate binding / catalytic | chr1:24057549-24059415 FORWARD	306	38266	11	26.1	6.38	1	1	483.564	965.113	2	964.461	0.6512	0	43.85	0.0061	K	FETIDQGR
5	AT1G64770.1	| Symbols: NDF2 | NDF2 (NDH-DEPENDENT CYCLIC ELECTRON FLOW 1); carbohydrate binding / catalytic | chr1:24057549-24059415 FORWARD	306	38266	11	26.1	6.38	1	1	487.679	973.344	2	972.503	0.8408	0	39.87	0.024	R	IYGAPPAER
5	AT1G64770.1	| Symbols: NDF2 | NDF2 (NDH-DEPENDENT CYCLIC ELECTRON FLOW 1); carbohydrate binding / catalytic | chr1:24057549-24059415 FORWARD	306	38266	11	26.1	6.38	1	1	488.82	975.625	2	975.503	0.1221	0	46.95	0.0053	K	AVYNTPPSK
5	AT1G64770.1	| Symbols: NDF2 | NDF2 (NDH-DEPENDENT CYCLIC ELECTRON FLOW 1); carbohydrate binding / catalytic | chr1:24057549-24059415 FORWARD	306	38266	11	26.1	6.38	1	1	550.07	1098.13	2	1097.52	0.6083	0	46.01	0.0031	R	GAMVIEHDNL
5	AT1G64770.1	| Symbols: NDF2 | NDF2 (NDH-DEPENDENT CYCLIC ELECTRON FLOW 1); carbohydrate binding / catalytic | chr1:24057549-24059415 FORWARD	306	38266	11	26.1	6.38	1	1	558.051	1114.09	2	1113.51	0.5752	0	39.16	0.016	R	GAMVIEHDNL	Oxidation (M)	0.0010000000.0
5	AT1G64770.1	| Symbols: NDF2 | NDF2 (NDH-DEPENDENT CYCLIC ELECTRON FLOW 1); carbohydrate binding / catalytic | chr1:24057549-24059415 FORWARD	306	38266	11	26.1	6.38	1	1	677.727	1353.44	2	1352.73	0.7089	0	65.57	3.7e-05	R	GGVGVVIVNGEEPK
5	AT1G64770.1	| Symbols: NDF2 | NDF2 (NDH-DEPENDENT CYCLIC ELECTRON FLOW 1); carbohydrate binding / catalytic | chr1:24057549-24059415 FORWARD	306	38266	11	26.1	6.38	1	1	720.148	1438.28	2	1437.66	0.6248	0	80.1	1.1e-06	K	GGSSVISGCDWSVK
5	AT1G64770.1	| Symbols: NDF2 | NDF2 (NDH-DEPENDENT CYCLIC ELECTRON FLOW 1); carbohydrate binding / catalytic | chr1:24057549-24059415 FORWARD	306	38266	11	26.1	6.38	1	1	762.745	1523.48	2	1522.73	0.7421	0	66.87	2.5e-05	K	FSESNNIPMVELK	Oxidation (M)	0.0000000010000.0
5	AT1G64770.1	| Symbols: NDF2 | NDF2 (NDH-DEPENDENT CYCLIC ELECTRON FLOW 1); carbohydrate binding / catalytic | chr1:24057549-24059415 FORWARD	306	38266	11	26.1	6.38	1	1	535.283	1602.83	3	1601.93	0.8948	0	63.41	7.4e-05	R	KPVTLKPGIMSYLR
5	AT1G64770.1	| Symbols: NDF2 | NDF2 (NDH-DEPENDENT CYCLIC ELECTRON FLOW 1); carbohydrate binding / catalytic | chr1:24057549-24059415 FORWARD	306	38266	11	26.1	6.38	1	1	641.633	1921.88	3	1921.95	-0.0756	1	49.76	0.0014	K	AVYNTPPSKFETIDQGR
5	AT1G64770.1	| Symbols: NDF2 | NDF2 (NDH-DEPENDENT CYCLIC ELECTRON FLOW 1); carbohydrate binding / catalytic | chr1:24057549-24059415 FORWARD	306	38266	11	26.1	6.38	1	1	962.312	1922.61	2	1921.95	0.6553	1	71.6	6.3e-06	K	AVYNTPPSKFETIDQGR
6	AT4G10340.1	| Symbols: LHCB5 | LHCB5 (LIGHT HARVESTING COMPLEX OF PHOTOSYSTEM II 5); chlorophyll binding | chr4:6408200-6409496 FORWARD	305	30195	8	30.7	6	1	1	485.831	969.647	2	969.513	0.1336	0	58.6	0.00025	K	DPEQGALLK
6	AT4G10340.1	| Symbols: LHCB5 | LHCB5 (LIGHT HARVESTING COMPLEX OF PHOTOSYSTEM II 5); chlorophyll binding | chr4:6408200-6409496 FORWARD	305	30195	8	30.7	6	1	1	575.52	1149.03	2	1148.56	0.4696	0	66.69	3e-05	K	AVSETSDELAK
6	AT4G10340.1	| Symbols: LHCB5 | LHCB5 (LIGHT HARVESTING COMPLEX OF PHOTOSYSTEM II 5); chlorophyll binding | chr4:6408200-6409496 FORWARD	305	30195	8	30.7	6	1	1	576.625	1151.24	2	1150.55	0.6852	0	64.91	4.1e-05	R	ITNGLDFEDK
6	AT4G10340.1	| Symbols: LHCB5 | LHCB5 (LIGHT HARVESTING COMPLEX OF PHOTOSYSTEM II 5); chlorophyll binding | chr4:6408200-6409496 FORWARD	305	30195	8	30.7	6	1	1	624.797	1247.58	2	1246.65	0.934	0	42.29	0.013	K	YQAFELIHAR
6	AT4G10340.1	| Symbols: LHCB5 | LHCB5 (LIGHT HARVESTING COMPLEX OF PHOTOSYSTEM II 5); chlorophyll binding | chr4:6408200-6409496 FORWARD	305	30195	8	30.7	6	1	1	750.228	1498.44	2	1497.67	0.7698	0	87.15	2.1e-07	K	YGANCGPEAVWFK
6	AT4G10340.1	| Symbols: LHCB5 | LHCB5 (LIGHT HARVESTING COMPLEX OF PHOTOSYSTEM II 5); chlorophyll binding | chr4:6408200-6409496 FORWARD	305	30195	8	30.7	6	1	1	849.393	1696.77	2	1695.88	0.8887	0	78.19	2e-06	K	TGALLLDGNTLNYFGK
6	AT4G10340.1	| Symbols: LHCB5 | LHCB5 (LIGHT HARVESTING COMPLEX OF PHOTOSYSTEM II 5); chlorophyll binding | chr4:6408200-6409496 FORWARD	305	30195	8	30.7	6	1	1	909.765	1817.52	2	1816.95	0.5611	0	95.11	2.8e-08	R	WAMLGAAGFIIPEALNK	Oxidation (M)	0.00100000000000000.0
6	AT4G10340.1	| Symbols: LHCB5 | LHCB5 (LIGHT HARVESTING COMPLEX OF PHOTOSYSTEM II 5); chlorophyll binding | chr4:6408200-6409496 FORWARD	305	30195	8	30.7	6	1	1	606.963	1817.87	3	1816.95	0.912	0	34.82	0.043	R	WAMLGAAGFIIPEALNK	Oxidation (M)	0.00100000000000000.0
7	AT4G02770.1	| Symbols: PSAD-1 | PSAD-1 (photosystem I subunit D-1) | chr4:1229247-1229873 REVERSE	303	22641	7	20.7	9.78	1	1	807.512	806.505	1	806.381	0.1237	0	37.42	0.046	K	DGVYPEK
7	AT4G02770.1	| Symbols: PSAD-1 | PSAD-1 (photosystem I subunit D-1) | chr4:1229247-1229873 REVERSE	303	22641	7	20.7	9.78	1	1	496.004	989.994	2	989.497	0.4966	0	43.53	0.0076	K	ITYQFYR
7	AT4G02770.1	| Symbols: PSAD-1 | PSAD-1 (photosystem I subunit D-1) | chr4:1229247-1229873 REVERSE	303	22641	7	20.7	9.78	1	1	616.867	1231.72	2	1231.6	0.1142	0	70.92	1.6e-05	K	TDSSAAAAAAPATK
7	AT4G02770.1	| Symbols: PSAD-1 | PSAD-1 (photosystem I subunit D-1) | chr4:1229247-1229873 REVERSE	303	22641	7	20.7	9.78	1	1	826.27	1650.52	2	1649.79	0.7343	0	101.34	8.2e-09	K	EQIFEMPTGGAAIMR
7	AT4G02770.1	| Symbols: PSAD-1 | PSAD-1 (photosystem I subunit D-1) | chr4:1229247-1229873 REVERSE	303	22641	7	20.7	9.78	1	1	834.201	1666.39	2	1665.79	0.6014	0	106.32	2.4e-09	K	EQIFEMPTGGAAIMR	Oxidation (M)	0.000001000000000.0
7	AT4G02770.1	| Symbols: PSAD-1 | PSAD-1 (photosystem I subunit D-1) | chr4:1229247-1229873 REVERSE	303	22641	7	20.7	9.78	2	1	834.408	1666.8	2	1665.79	1.0162	0	44.52	0.0054	K	EQIFEMPTGGAAIMR	Oxidation (M)	0.000000000000010.0
7	AT4G02770.1	| Symbols: PSAD-1 | PSAD-1 (photosystem I subunit D-1) | chr4:1229247-1229873 REVERSE	303	22641	7	20.7	9.78	1	1	842.125	1682.24	2	1681.78	0.4555	0	98.29	1.4e-08	K	EQIFEMPTGGAAIMR	2 Oxidation (M)	0.000001000000010.0
8	AT3G08940.2	| Symbols: LHCB4.2 | LHCB4.2 (light harvesting complex PSII); chlorophyll binding | chr3:2717717-2718665 FORWARD	283	31231	10	27.2	5.85	1	1	507.311	1012.61	2	1012.59	0.016	0	61.6	0.00013	K	AQLQLAEIK
8	AT3G08940.2	| Symbols: LHCB4.2 | LHCB4.2 (light harvesting complex PSII); chlorophyll binding | chr3:2717717-2718665 FORWARD	283	31231	10	27.2	5.85	1	1	531.594	1061.17	2	1060.51	0.658	1	41.24	0.011	R	NAELDSEKR
8	AT3G08940.2	| Symbols: LHCB4.2 | LHCB4.2 (light harvesting complex PSII); chlorophyll binding | chr3:2717717-2718665 FORWARD	283	31231	10	27.2	5.85	1	1	703.703	1405.39	2	1404.73	0.6629	0	70.06	1.2e-05	K	FFDPLGLASDPVK
8	AT3G08940.2	| Symbols: LHCB4.2 | LHCB4.2 (light harvesting complex PSII); chlorophyll binding | chr3:2717717-2718665 FORWARD	283	31231	10	27.2	5.85	1	1	767.395	1532.77	2	1532.82	-0.049	1	68.61	2.3e-05	K	FFDPLGLASDPVKK
8	AT3G08940.2	| Symbols: LHCB4.2 | LHCB4.2 (light harvesting complex PSII); chlorophyll binding | chr3:2717717-2718665 FORWARD	283	31231	10	27.2	5.85	1	1	794.258	1586.5	2	1585.86	0.6392	0	46.87	0.0023	K	TVISDRPLWFPGAK
8	AT3G08940.2	| Symbols: LHCB4.2 | LHCB4.2 (light harvesting complex PSII); chlorophyll binding | chr3:2717717-2718665 FORWARD	283	31231	10	27.2	5.85	2	1	807.672	1613.33	2	1612.75	0.574	0	36.93	0.02	-	MAATSTAAAASSIMGTR	Oxidation (M)	0.00000000000001000.0
8	AT3G08940.2	| Symbols: LHCB4.2 | LHCB4.2 (light harvesting complex PSII); chlorophyll binding | chr3:2717717-2718665 FORWARD	283	31231	10	27.2	5.85	1	1	878.676	1755.34	2	1754.86	0.4749	0	81.58	6.3e-07	K	STPFQPYSEVFGLQR
8	AT3G08940.2	| Symbols: LHCB4.2 | LHCB4.2 (light harvesting complex PSII); chlorophyll binding | chr3:2717717-2718665 FORWARD	283	31231	10	27.2	5.85	1	1	586.165	1755.47	3	1754.86	0.611	0	38.51	0.013	K	STPFQPYSEVFGLQR
8	AT3G08940.2	| Symbols: LHCB4.2 | LHCB4.2 (light harvesting complex PSII); chlorophyll binding | chr3:2717717-2718665 FORWARD	283	31231	10	27.2	5.85	1	1	878.76	1755.51	2	1754.86	0.6429	0	67.14	1.8e-05	K	STPFQPYSEVFGLQR
8	AT3G08940.2	| Symbols: LHCB4.2 | LHCB4.2 (light harvesting complex PSII); chlorophyll binding | chr3:2717717-2718665 FORWARD	283	31231	10	27.2	5.85	1	1	586.197	1755.57	3	1754.86	0.7049	0	40.38	0.0086	K	STPFQPYSEVFGLQR
9	AT1G15980.1	| Symbols: NDF1 | NDF1 (NDH-DEPENDENT CYCLIC ELECTRON FLOW 1) | chr1:5489314-5491199 FORWARD	272	51275	10	23.2	6.49	1	1	496.582	991.149	2	990.517	0.6318	0	55.08	0.00053	K	SNCVIIASK
9	AT1G15980.1	| Symbols: NDF1 | NDF1 (NDH-DEPENDENT CYCLIC ELECTRON FLOW 1) | chr1:5489314-5491199 FORWARD	272	51275	10	23.2	6.49	1	1	523.111	1044.21	2	1043.59	0.6214	0	56.1	0.00036	K	LADIDIGTVK
9	AT1G15980.1	| Symbols: NDF1 | NDF1 (NDH-DEPENDENT CYCLIC ELECTRON FLOW 1) | chr1:5489314-5491199 FORWARD	272	51275	10	23.2	6.49	1	1	541.134	1080.25	2	1079.56	0.6918	1	44.16	0.0052	R	GKQTYELNK
9	AT1G15980.1	| Symbols: NDF1 | NDF1 (NDH-DEPENDENT CYCLIC ELECTRON FLOW 1) | chr1:5489314-5491199 FORWARD	272	51275	10	23.2	6.49	2	1	548.65	1095.28	2	1094.56	0.7201	0	37.55	0.023	K	LFVPYAEEK
9	AT1G15980.1	| Symbols: NDF1 | NDF1 (NDH-DEPENDENT CYCLIC ELECTRON FLOW 1) | chr1:5489314-5491199 FORWARD	272	51275	10	23.2	6.49	1	1	560.523	1119.03	2	1118.53	0.4999	0	54.99	0.00046	R	YYDMVLSTK
9	AT1G15980.1	| Symbols: NDF1 | NDF1 (NDH-DEPENDENT CYCLIC ELECTRON FLOW 1) | chr1:5489314-5491199 FORWARD	272	51275	10	23.2	6.49	1	1	574.623	1147.23	2	1146.58	0.655	0	89.54	1.6e-07	K	GDADSLLSLEK
9	AT1G15980.1	| Symbols: NDF1 | NDF1 (NDH-DEPENDENT CYCLIC ELECTRON FLOW 1) | chr1:5489314-5491199 FORWARD	272	51275	10	23.2	6.49	1	1	646.031	1290.05	2	1289.72	0.3236	0	37.74	0.022	K	GYTVELASLPLK
9	AT1G15980.1	| Symbols: NDF1 | NDF1 (NDH-DEPENDENT CYCLIC ELECTRON FLOW 1) | chr1:5489314-5491199 FORWARD	272	51275	10	23.2	6.49	1	1	673.22	1344.42	2	1343.71	0.7163	0	65.47	3.9e-05	K	FIVIHGIESDSK
9	AT1G15980.1	| Symbols: NDF1 | NDF1 (NDH-DEPENDENT CYCLIC ELECTRON FLOW 1) | chr1:5489314-5491199 FORWARD	272	51275	10	23.2	6.49	1	1	698.126	1394.24	2	1393.69	0.5467	0	33.44	0.053	K	NAMQVFEGSLALV	Oxidation (M)	0.0010000000000.0
9	AT1G15980.1	| Symbols: NDF1 | NDF1 (NDH-DEPENDENT CYCLIC ELECTRON FLOW 1) | chr1:5489314-5491199 FORWARD	272	51275	10	23.2	6.49	1	1	755.689	1509.36	2	1508.72	0.6456	0	74.03	4.3e-06	R	DKPCIGLFSSEEK
10	AT1G31330.1	| Symbols: PSAF | PSAF (photosystem I subunit F) | chr1:11215011-11215939 REVERSE	265	24329	9	29.9	9.58	1	1	450.546	899.077	2	898.43	0.6469	1	37.17	0.027	R	RFDNYGK
10	AT1G31330.1	| Symbols: PSAF | PSAF (photosystem I subunit F) | chr1:11215011-11215939 REVERSE	265	24329	9	29.9	9.58	1	1	540.889	1079.76	2	1079.59	0.1766	0	65.73	4.3e-05	R	SYLIAISGEK
10	AT1G31330.1	| Symbols: PSAF | PSAF (photosystem I subunit F) | chr1:11215011-11215939 REVERSE	265	24329	9	29.9	9.58	1	1	560.526	1119.04	2	1118.6	0.4407	0	42.1	0.009	R	EFLNGDLIAK
10	AT1G31330.1	| Symbols: PSAF | PSAF (photosystem I subunit F) | chr1:11215011-11215939 REVERSE	265	24329	9	29.9	9.58	1	1	589.924	1177.83	2	1178.62	-0.791	0	61.65	0.00011	R	GFIWPVAAYR
10	AT1G31330.1	| Symbols: PSAF | PSAF (photosystem I subunit F) | chr1:11215011-11215939 REVERSE	265	24329	9	29.9	9.58	1	1	590.587	1179.16	2	1178.62	0.5352	0	41.79	0.0092	R	GFIWPVAAYR
10	AT1G31330.1	| Symbols: PSAF | PSAF (photosystem I subunit F) | chr1:11215011-11215939 REVERSE	265	24329	9	29.9	9.58	1	1	613.613	1225.21	2	1224.71	0.5041	0	35.75	0.032	K	EIIIDVPLASR
10	AT1G31330.1	| Symbols: PSAF | PSAF (photosystem I subunit F) | chr1:11215011-11215939 REVERSE	265	24329	9	29.9	9.58	1	1	613.802	1225.59	2	1224.71	0.8809	0	50.03	0.0018	K	EIIIDVPLASR
10	AT1G31330.1	| Symbols: PSAF | PSAF (photosystem I subunit F) | chr1:11215011-11215939 REVERSE	265	24329	9	29.9	9.58	1	1	950.269	1898.52	2	1898.01	0.508	0	106.91	1.7e-09	K	LYAPESAPALALNAQIEK
10	AT1G31330.1	| Symbols: PSAF | PSAF (photosystem I subunit F) | chr1:11215011-11215939 REVERSE	265	24329	9	29.9	9.58	1	1	633.899	1898.67	3	1898.01	0.6588	0	70.93	7.4e-06	K	LYAPESAPALALNAQIEK
11	AT4G39710.1	| Symbols: | immunophilin, putative / FKBP-type peptidyl-prolyl cis-trans isomerase, putative | chr4:18427249-18428325 REVERSE	260	23644	6	26.7	8.44	1	1	622.221	1242.43	2	1241.69	0.7386	0	58.95	0.00019	R	GVLVNIHYTAR
11	AT4G39710.1	| Symbols: | immunophilin, putative / FKBP-type peptidyl-prolyl cis-trans isomerase, putative | chr4:18427249-18428325 REVERSE	260	23644	6	26.7	8.44	1	1	675.913	1349.81	2	1349.61	0.1977	0	73.71	7.5e-06	R	FADGTLFDSSYK
11	AT4G39710.1	| Symbols: | immunophilin, putative / FKBP-type peptidyl-prolyl cis-trans isomerase, putative | chr4:18427249-18428325 REVERSE	260	23644	6	26.7	8.44	1	1	754.132	1506.25	2	1505.72	0.5346	1	70.44	1e-05	R	FADGTLFDSSYKR
11	AT4G39710.1	| Symbols: | immunophilin, putative / FKBP-type peptidyl-prolyl cis-trans isomerase, putative | chr4:18427249-18428325 REVERSE	260	23644	6	26.7	8.44	1	1	798.796	1595.58	2	1594.81	0.7631	0	61.6	8.4e-05	R	GLDQGILGGEGVPPMR
11	AT4G39710.1	| Symbols: | immunophilin, putative / FKBP-type peptidyl-prolyl cis-trans isomerase, putative | chr4:18427249-18428325 REVERSE	260	23644	6	26.7	8.44	1	1	806.921	1611.83	2	1610.81	1.0182	0	63.23	7.1e-05	R	GLDQGILGGEGVPPMR	Oxidation (M)	0.0000000000000010.0
11	AT4G39710.1	| Symbols: | immunophilin, putative / FKBP-type peptidyl-prolyl cis-trans isomerase, putative | chr4:18427249-18428325 REVERSE	260	23644	6	26.7	8.44	1	1	956.845	1911.68	2	1910.85	0.8289	0	84.19	3.5e-07	K	SGLGFCDLDVGFGDEAPR
12	AT1G45474.1	| Symbols: LHCA5 | LHCA5; pigment binding | chr1:17179353-17180439 FORWARD	231	27784	6	22.7	6.66	1	1	557.092	1112.17	2	1111.5	0.6642	0	34.3	0.048	K	DVQNAHDWK
12	AT1G45474.1	| Symbols: LHCA5 | LHCA5; pigment binding | chr1:17179353-17180439 FORWARD	231	27784	6	22.7	6.66	1	1	606.409	1210.8	2	1210.64	0.1583	0	44.7	0.0053	K	TIIQTLFTSTS
12	AT1G45474.1	| Symbols: LHCA5 | LHCA5; pigment binding | chr1:17179353-17180439 FORWARD	231	27784	6	22.7	6.66	1	1	656.626	1311.24	2	1310.69	0.5426	0	89.64	1.3e-07	K	AAGGGINPTVAVER
12	AT1G45474.1	| Symbols: LHCA5 | LHCA5; pigment binding | chr1:17179353-17180439 FORWARD	231	27784	6	22.7	6.66	1	1	665.634	1329.25	2	1328.61	0.6458	0	82.22	7.7e-07	R	YMDFVSPGSQAK
12	AT1G45474.1	| Symbols: LHCA5 | LHCA5; pigment binding | chr1:17179353-17180439 FORWARD	231	27784	6	22.7	6.66	1	1	673.601	1345.19	2	1344.6	0.5856	0	62.79	6.9e-05	R	YMDFVSPGSQAK	Oxidation (M)	0.010000000000.0
12	AT1G45474.1	| Symbols: LHCA5 | LHCA5; pigment binding | chr1:17179353-17180439 FORWARD	231	27784	6	22.7	6.66	1	1	674.229	1346.44	2	1345.7	0.7396	0	66.42	3.4e-05	R	NLPVWYEAGAVK
13	AT4G37925.1	| Symbols: NDH-M | NDH-M (subunit NDH-M of NAD(P)H:plastoquinone dehydrogenase complex) | chr4:17830748-17831485 REVERSE	224	24950	4	20.7	4.81	1	1	575.094	1148.17	2	1147.62	0.5567	0	37.86	0.023	R	VLNFSMGKPR
13	AT4G37925.1	| Symbols: NDH-M | NDH-M (subunit NDH-M of NAD(P)H:plastoquinone dehydrogenase complex) | chr4:17830748-17831485 REVERSE	224	24950	4	20.7	4.81	1	1	799.715	1597.41	2	1596.74	0.6793	0	77.41	1.9e-06	K	GMGDFGGQWLSSVTR
13	AT4G37925.1	| Symbols: NDH-M | NDH-M (subunit NDH-M of NAD(P)H:plastoquinone dehydrogenase complex) | chr4:17830748-17831485 REVERSE	224	24950	4	20.7	4.81	1	0	807.672	1613.33	2	1612.73	0.5984	0	93.88	4.1e-08	K	GMGDFGGQWLSSVTR	Oxidation (M)	0.010000000000000.0
13	AT4G37925.1	| Symbols: NDH-M | NDH-M (subunit NDH-M of NAD(P)H:plastoquinone dehydrogenase complex) | chr4:17830748-17831485 REVERSE	224	24950	4	20.7	4.81	1	1	1032.22	2062.42	2	2061.89	0.5319	0	105.51	2.3e-09	R	VQFNTSNIEGGGDGQPQEDA
14	AT3G01440.1	| Symbols: | oxygen evolving enhancer 3 (PsbQ) family protein | chr3:168478-169407 FORWARD	213	24880	7	19.1	7.67	1	1	512.016	1022.02	2	1021.54	0.4734	0	66.58	3.3e-05	K	GVYVADIGTK
14	AT3G01440.1	| Symbols: | oxygen evolving enhancer 3 (PsbQ) family protein | chr3:168478-169407 FORWARD	213	24880	7	19.1	7.67	1	1	514.581	1027.15	2	1026.55	0.6011	0	62.15	8.2e-05	K	QPLTDLANR
14	AT3G01440.1	| Symbols: | oxygen evolving enhancer 3 (PsbQ) family protein | chr3:168478-169407 FORWARD	213	24880	7	19.1	7.67	1	1	569.128	1136.24	2	1135.61	0.6359	0	74.87	4.5e-06	K	FLLQEVMTR
14	AT3G01440.1	| Symbols: | oxygen evolving enhancer 3 (PsbQ) family protein | chr3:168478-169407 FORWARD	213	24880	7	19.1	7.67	1	1	576.215	1150.42	2	1149.64	0.7763	1	49.38	0.0021	K	KGVYVADIGTK
14	AT3G01440.1	| Symbols: | oxygen evolving enhancer 3 (PsbQ) family protein | chr3:168478-169407 FORWARD	213	24880	7	19.1	7.67	1	1	577.157	1152.3	2	1151.6	0.698	0	51.95	0.00082	K	FLLQEVMTR	Oxidation (M)	0.000000100.0
14	AT3G01440.1	| Symbols: | oxygen evolving enhancer 3 (PsbQ) family protein | chr3:168478-169407 FORWARD	213	24880	7	19.1	7.67	1	1	770.729	1539.44	2	1538.76	0.6822	1	65.56	3.1e-05	R	LFDNFEKLEDAAK
14	AT3G01440.1	| Symbols: | oxygen evolving enhancer 3 (PsbQ) family protein | chr3:168478-169407 FORWARD	213	24880	7	19.1	7.67	1	1	514.296	1539.87	3	1538.76	1.1039	1	41.69	0.011	R	LFDNFEKLEDAAK
15	ATCG01110.1	| Symbols: NDHH | Encodes the 49KDa plastid NAD(P)H dehydrogenase subunit H protein. Its transcription is regulated by an ndhF-specific plastid sigma factor, SIG4. | chrC:122011-123192 REVERSE	210	45644	10	20.1	5.4	1	1	481.119	960.224	2	959.547	0.6763	0	65.49	5.1e-05	R	VIMLELSR
15	ATCG01110.1	| Symbols: NDHH | Encodes the 49KDa plastid NAD(P)H dehydrogenase subunit H protein. Its transcription is regulated by an ndhF-specific plastid sigma factor, SIG4. | chrC:122011-123192 REVERSE	210	45644	10	20.1	5.4	1	1	488.784	975.554	2	975.542	0.0114	0	45.77	0.007	R	VIMLELSR	Oxidation (M)	0.00100000.0
15	ATCG01110.1	| Symbols: NDHH | Encodes the 49KDa plastid NAD(P)H dehydrogenase subunit H protein. Its transcription is regulated by an ndhF-specific plastid sigma factor, SIG4. | chrC:122011-123192 REVERSE	210	45644	10	20.1	5.4	1	1	491.741	981.468	2	981.431	0.0363	0	37.16	0.039	R	MMHNFFR
15	ATCG01110.1	| Symbols: NDHH | Encodes the 49KDa plastid NAD(P)H dehydrogenase subunit H protein. Its transcription is regulated by an ndhF-specific plastid sigma factor, SIG4. | chrC:122011-123192 REVERSE	210	45644	10	20.1	5.4	1	1	508.054	1014.09	2	1013.53	0.5642	0	43.14	0.0066	R	ASGIPWDLR
15	ATCG01110.1	| Symbols: NDHH | Encodes the 49KDa plastid NAD(P)H dehydrogenase subunit H protein. Its transcription is regulated by an ndhF-specific plastid sigma factor, SIG4. | chrC:122011-123192 REVERSE	210	45644	10	20.1	5.4	1	1	527.746	1053.48	2	1052.51	0.9719	0	43.37	0.0087	R	LSEMTESIK	Oxidation (M)	0.000100000.0
15	ATCG01110.1	| Symbols: NDHH | Encodes the 49KDa plastid NAD(P)H dehydrogenase subunit H protein. Its transcription is regulated by an ndhF-specific plastid sigma factor, SIG4. | chrC:122011-123192 REVERSE	210	45644	10	20.1	5.4	1	1	567.352	1132.69	2	1132.61	0.077	0	42.73	0.011	K	KPSPTFELSK
15	ATCG01110.1	| Symbols: NDHH | Encodes the 49KDa plastid NAD(P)H dehydrogenase subunit H protein. Its transcription is regulated by an ndhF-specific plastid sigma factor, SIG4. | chrC:122011-123192 REVERSE	210	45644	10	20.1	5.4	1	1	668.447	1334.88	2	1335.76	-0.8754	0	48.64	0.0023	R	AIIQYLPYVTR
15	ATCG01110.1	| Symbols: NDHH | Encodes the 49KDa plastid NAD(P)H dehydrogenase subunit H protein. Its transcription is regulated by an ndhF-specific plastid sigma factor, SIG4. | chrC:122011-123192 REVERSE	210	45644	10	20.1	5.4	1	1	669.111	1336.21	2	1335.76	0.4518	0	47.85	0.002	R	AIIQYLPYVTR
15	ATCG01110.1	| Symbols: NDHH | Encodes the 49KDa plastid NAD(P)H dehydrogenase subunit H protein. Its transcription is regulated by an ndhF-specific plastid sigma factor, SIG4. | chrC:122011-123192 REVERSE	210	45644	10	20.1	5.4	1	1	685.581	1369.15	2	1368.57	0.5744	0	48.8	0.0016	R	NPEWNDFEYR
15	ATCG01110.1	| Symbols: NDHH | Encodes the 49KDa plastid NAD(P)H dehydrogenase subunit H protein. Its transcription is regulated by an ndhF-specific plastid sigma factor, SIG4. | chrC:122011-123192 REVERSE	210	45644	10	20.1	5.4	1	1	795.252	1588.49	2	1587.83	0.659	0	64.95	3.4e-05	R	IGGIAADLPYGWIDK
16	AT5G13120.1	| Symbols: | peptidyl-prolyl cis-trans isomerase cyclophilin-type family protein | chr5:4162714-4164720 REVERSE	207	28516	5	13.5	9.39	1	1	567.183	1132.35	2	1131.54	0.8101	0	66.92	3.4e-05	K	LIEEQETDR
16	AT5G13120.1	| Symbols: | peptidyl-prolyl cis-trans isomerase cyclophilin-type family protein | chr5:4162714-4164720 REVERSE	207	28516	5	13.5	9.39	1	1	644.053	1286.09	2	1285.56	0.526	0	49.8	0.0013	R	DFMIQGGDFEK
16	AT5G13120.1	| Symbols: | peptidyl-prolyl cis-trans isomerase cyclophilin-type family protein | chr5:4162714-4164720 REVERSE	207	28516	5	13.5	9.39	1	1	836.246	1670.48	2	1669.89	0.5917	0	104.96	3.2e-09	R	HVVFGQVIEGMEVVK
16	AT5G13120.1	| Symbols: | peptidyl-prolyl cis-trans isomerase cyclophilin-type family protein | chr5:4162714-4164720 REVERSE	207	28516	5	13.5	9.39	1	1	558.003	1670.99	3	1669.89	1.0995	0	43.06	0.007	R	HVVFGQVIEGMEVVK
16	AT5G13120.1	| Symbols: | peptidyl-prolyl cis-trans isomerase cyclophilin-type family protein | chr5:4162714-4164720 REVERSE	207	28516	5	13.5	9.39	1	1	563.261	1686.76	3	1685.88	0.8795	0	57.79	0.00025	R	HVVFGQVIEGMEVVK	Oxidation (M)	0.000000000010000.0
17	AT5G01530.1	| Symbols: | chlorophyll A-B binding protein CP29 (LHCB4) | chr5:209084-210243 FORWARD	203	31177	7	16.2	5.76	1	1	508.595	1015.17	2	1014.55	0.6288	0	48.06	0.0024	K	NLAGDVIGTR
17	AT5G01530.1	| Symbols: | chlorophyll A-B binding protein CP29 (LHCB4) | chr5:209084-210243 FORWARD	203	31177	7	16.2	5.76	1	0	531.594	1061.17	2	1060.51	0.658	1	41.24	0.011	R	NAELDSEKR
17	AT5G01530.1	| Symbols: | chlorophyll A-B binding protein CP29 (LHCB4) | chr5:209084-210243 FORWARD	203	31177	7	16.2	5.76	1	1	710.308	1418.6	2	1418.71	-0.1073	0	68.98	2.2e-05	K	FFDPLGLAADPEK
17	AT5G01530.1	| Symbols: | chlorophyll A-B binding protein CP29 (LHCB4) | chr5:209084-210243 FORWARD	203	31177	7	16.2	5.76	1	0	878.676	1755.34	2	1754.86	0.4749	0	81.58	6.3e-07	K	STPFQPYSEVFGIQR
17	AT5G01530.1	| Symbols: | chlorophyll A-B binding protein CP29 (LHCB4) | chr5:209084-210243 FORWARD	203	31177	7	16.2	5.76	1	0	586.165	1755.47	3	1754.86	0.611	0	38.51	0.013	K	STPFQPYSEVFGIQR
17	AT5G01530.1	| Symbols: | chlorophyll A-B binding protein CP29 (LHCB4) | chr5:209084-210243 FORWARD	203	31177	7	16.2	5.76	1	0	878.76	1755.51	2	1754.86	0.6429	0	67.14	1.8e-05	K	STPFQPYSEVFGIQR
17	AT5G01530.1	| Symbols: | chlorophyll A-B binding protein CP29 (LHCB4) | chr5:209084-210243 FORWARD	203	31177	7	16.2	5.76	1	0	586.197	1755.57	3	1754.86	0.7049	0	40.38	0.0086	K	STPFQPYSEVFGIQR
18	ATCG01090.1	| Symbols: NDHI | Encodes subunit of the chloroplast NAD(P)H dehydrogenase complex | chrC:119244-119762 REVERSE	203	20586	6	27.3	7.51	1	1	676.178	1350.34	2	1349.72	0.6178	0	51.08	0.00097	R	LPVTIQYPYEK
18	ATCG01090.1	| Symbols: NDHI | Encodes subunit of the chloroplast NAD(P)H dehydrogenase complex | chrC:119244-119762 REVERSE	203	20586	6	27.3	7.51	1	1	475.115	1422.32	3	1421.72	0.6022	0	35.1	0.038	R	LPMSVIDDYTIR
18	ATCG01090.1	| Symbols: NDHI | Encodes subunit of the chloroplast NAD(P)H dehydrogenase complex | chrC:119244-119762 REVERSE	203	20586	6	27.3	7.51	1	1	712.233	1422.45	2	1421.72	0.7294	0	65.67	3.6e-05	R	LPMSVIDDYTIR
18	ATCG01090.1	| Symbols: NDHI | Encodes subunit of the chloroplast NAD(P)H dehydrogenase complex | chrC:119244-119762 REVERSE	203	20586	6	27.3	7.51	1	1	714.657	1427.3	2	1426.73	0.5682	0	80.39	1.1e-06	R	HELNYNQIALGR
18	ATCG01090.1	| Symbols: NDHI | Encodes subunit of the chloroplast NAD(P)H dehydrogenase complex | chrC:119244-119762 REVERSE	203	20586	6	27.3	7.51	1	1	720.227	1438.44	2	1437.72	0.7225	0	56.17	0.00029	R	LPMSVIDDYTIR	Oxidation (M)	0.001000000000.0
18	ATCG01090.1	| Symbols: NDHI | Encodes subunit of the chloroplast NAD(P)H dehydrogenase complex | chrC:119244-119762 REVERSE	203	20586	6	27.3	7.51	1	1	721.11	1440.2	2	1439.75	0.4566	0	54.5	0.0004	R	VCPIDLPVVDWK
19	ATCG00020.1	| Symbols: PSBA | Encodes chlorophyll binding protein D1, a part of the photosystem II reaction center core | chrC:383-1444 REVERSE	201	39025	7	17.8	5.12	1	1	482.588	963.161	2	962.446	0.7149	0	35.11	0.052	R	ESESLWGR
19	ATCG00020.1	| Symbols: PSBA | Encodes chlorophyll binding protein D1, a part of the photosystem II reaction center core | chrC:383-1444 REVERSE	201	39025	7	17.8	5.12	1	1	560.657	1119.3	2	1118.55	0.752	1	37.82	0.025	R	RESESLWGR
19	ATCG00020.1	| Symbols: PSBA | Encodes chlorophyll binding protein D1, a part of the photosystem II reaction center core | chrC:383-1444 REVERSE	201	39025	7	17.8	5.12	1	1	644.045	1286.07	2	1285.59	0.4842	0	50.62	0.0011	R	ANLGMEVMHER
19	ATCG00020.1	| Symbols: PSBA | Encodes chlorophyll binding protein D1, a part of the photosystem II reaction center core | chrC:383-1444 REVERSE	201	39025	7	17.8	5.12	1	1	652.099	1302.18	2	1301.59	0.5982	0	45.97	0.0033	R	ANLGMEVMHER	Oxidation (M)	0.00000001000.0
19	ATCG00020.1	| Symbols: PSBA | Encodes chlorophyll binding protein D1, a part of the photosystem II reaction center core | chrC:383-1444 REVERSE	201	39025	7	17.8	5.12	1	1	658.148	1314.28	2	1313.71	0.5715	0	75.85	3.4e-06	R	VINTWADIINR
19	ATCG00020.1	| Symbols: PSBA | Encodes chlorophyll binding protein D1, a part of the photosystem II reaction center core | chrC:383-1444 REVERSE	201	39025	7	17.8	5.12	1	1	750.67	1499.32	2	1498.62	0.7077	0	67.64	1.9e-05	R	ETTENESANEGYR
19	ATCG00020.1	| Symbols: PSBA | Encodes chlorophyll binding protein D1, a part of the photosystem II reaction center core | chrC:383-1444 REVERSE	201	39025	7	17.8	5.12	1	1	730.211	2187.61	3	2187	0.6085	0	61.44	5.5e-05	R	FGQEEETYNIVAAHGYFGR
20	ATCG00340.1	| Symbols: PSAB | Encodes the D1 subunit of photosystem I and II reaction centers. | chrC:37375-39579 REVERSE	181	82537	5	8.3	6.89	1	1	537.388	1072.76	2	1072.57	0.1953	0	46.66	0.0041	R	TNFGIGHSIK
20	ATCG00340.1	| Symbols: PSAB | Encodes the D1 subunit of photosystem I and II reaction centers. | chrC:37375-39579 REVERSE	181	82537	5	8.3	6.89	1	1	638.03	1274.04	2	1273.68	0.367	0	41.61	0.0092	K	DLLEAHIPPGGR
20	ATCG00340.1	| Symbols: PSAB | Encodes the D1 subunit of photosystem I and II reaction centers. | chrC:37375-39579 REVERSE	181	82537	5	8.3	6.89	1	1	649.207	1296.4	2	1295.76	0.6437	0	58.6	0.00018	K	DKPVALSIVQAR
20	ATCG00340.1	| Symbols: PSAB | Encodes the D1 subunit of photosystem I and II reaction centers. | chrC:37375-39579 REVERSE	181	82537	5	8.3	6.89	1	1	737.829	1473.64	2	1473.6	0.0455	0	61.87	0.00011	K	DFGYSFPCDGPGR
20	ATCG00340.1	| Symbols: PSAB | Encodes the D1 subunit of photosystem I and II reaction centers. | chrC:37375-39579 REVERSE	181	82537	5	8.3	6.89	1	1	839.181	1676.35	2	1675.74	0.6031	0	83.6	4.4e-07	R	DYNPEQNEDNVLAR
21	ATCG00270.1	| Symbols: PSBD | PSII D2 protein | chrC:32711-33772 FORWARD	174	39750	5	15.3	5.46	1	1	521.304	1040.59	2	1040.6	-0.0042	0	61.91	0.00012	K	NILLNEGIR
21	ATCG00270.1	| Symbols: PSBD | PSII D2 protein | chrC:32711-33772 FORWARD	174	39750	5	15.3	5.46	1	1	614.359	1226.7	2	1226.59	0.1095	0	65.5	5e-05	R	AYDFVSQEIR
21	ATCG00270.1	| Symbols: PSBD | PSII D2 protein | chrC:32711-33772 FORWARD	174	39750	5	15.3	5.46	1	1	774.635	1547.25	2	1546.68	0.5719	0	65.9	2.9e-05	R	AAEDPEFETFYTK
21	ATCG00270.1	| Symbols: PSBD | PSII D2 protein | chrC:32711-33772 FORWARD	174	39750	5	15.3	5.46	1	1	864.76	2591.26	3	2590.26	0.9929	0	39.95	0.0088	R	AWMAAQDQPHENLIFPEEVLPR
21	ATCG00270.1	| Symbols: PSBD | PSII D2 protein | chrC:32711-33772 FORWARD	174	39750	5	15.3	5.46	1	1	869.976	2606.91	3	2606.26	0.648	0	54.67	0.00021	R	AWMAAQDQPHENLIFPEEVLPR	Oxidation (M)	0.0010000000000000000000.0
22	ATCG00420.1	| Symbols: NDHJ | Encodes NADH dehydrogenase subunit J. Its transcription is increased upon sulfur depletion. | chrC:48677-49153 REVERSE	163	18660	4	22.2	6.51	1	1	581.583	1161.15	2	1160.64	0.5136	0	51.72	0.00097	R	IPSVFWVWK
22	ATCG00420.1	| Symbols: NDHJ | Encodes NADH dehydrogenase subunit J. Its transcription is increased upon sulfur depletion. | chrC:48677-49153 REVERSE	163	18660	4	22.2	6.51	1	1	625.387	1248.76	2	1248.65	0.1052	0	75.61	5.6e-06	-	MQGTLSVWLAK	Oxidation (M)	0.10000000000.0
22	ATCG00420.1	| Symbols: NDHJ | Encodes NADH dehydrogenase subunit J. Its transcription is increased upon sulfur depletion. | chrC:48677-49153 REVERSE	163	18660	4	22.2	6.51	1	1	595.306	1782.89	3	1782.79	0.1064	0	40.44	0.013	R	ESYDMLGITYDSHPR
22	ATCG00420.1	| Symbols: NDHJ | Encodes NADH dehydrogenase subunit J. Its transcription is increased upon sulfur depletion. | chrC:48677-49153 REVERSE	163	18660	4	22.2	6.51	1	1	892.65	1783.29	2	1782.79	0.4974	0	93.18	4.6e-08	R	ESYDMLGITYDSHPR
23	AT3G47470.1	| Symbols: LHCA4, CAB4 | LHCA4 (LIGHT-HARVESTING CHLOROPHYLL-PROTEIN COMPLEX I SUBUNIT A4); chlorophyll binding | chr3:17493622-17494773 REVERSE	162	27773	4	21.1	6.22	1	1	658.605	1315.2	2	1314.66	0.539	0	65.76	3.5e-05	K	NPGSVNQDPIFK
23	AT3G47470.1	| Symbols: LHCA4, CAB4 | LHCA4 (LIGHT-HARVESTING CHLOROPHYLL-PROTEIN COMPLEX I SUBUNIT A4); chlorophyll binding | chr3:17493622-17494773 REVERSE	162	27773	4	21.1	6.22	1	1	788.319	1574.62	2	1573.81	0.8098	0	54.63	0.0005	K	IGIINVPEWYDAGK
23	AT3G47470.1	| Symbols: LHCA4, CAB4 | LHCA4 (LIGHT-HARVESTING CHLOROPHYLL-PROTEIN COMPLEX I SUBUNIT A4); chlorophyll binding | chr3:17493622-17494773 REVERSE	162	27773	4	21.1	6.22	1	1	662.816	1985.43	3	1985	0.4252	1	56.98	0.00016	R	WQDIKNPGSVNQDPIFK
23	AT3G47470.1	| Symbols: LHCA4, CAB4 | LHCA4 (LIGHT-HARVESTING CHLOROPHYLL-PROTEIN COMPLEX I SUBUNIT A4); chlorophyll binding | chr3:17493622-17494773 REVERSE	162	27773	4	21.1	6.22	1	1	1153.7	2305.39	2	2305.14	0.2536	0	62.32	4.7e-05	K	GEVGYPGGIFNPLNFAPTQEAK
24	ATCG01060.1	| Symbols: PSAC | Encodes the PsaC subunit of photosystem I. | chrC:117318-117563 REVERSE	157	9545	5	54.3	6.67	1	1	485.005	967.996	2	967.374	0.6217	0	42.09	0.0079	R	TEDCVGCK
24	ATCG01060.1	| Symbols: PSAC | Encodes the PsaC subunit of photosystem I. | chrC:117318-117563 REVERSE	157	9545	5	54.3	6.67	1	1	563.042	1124.07	2	1123.47	0.5948	1	35.91	0.032	R	TEDCVGCKR
24	ATCG01060.1	| Symbols: PSAC | Encodes the PsaC subunit of photosystem I. | chrC:117318-117563 REVERSE	157	9545	5	54.3	6.67	1	1	603.11	1204.2	2	1203.6	0.6012	0	45.65	0.004	R	VYLWHETTR
24	ATCG01060.1	| Symbols: PSAC | Encodes the PsaC subunit of photosystem I. | chrC:117318-117563 REVERSE	157	9545	5	54.3	6.67	1	1	771.699	1541.38	2	1540.66	0.7188	0	60.16	0.0001	R	CESACPTDFLSVR
24	ATCG01060.1	| Symbols: PSAC | Encodes the PsaC subunit of photosystem I. | chrC:117318-117563 REVERSE	157	9545	5	54.3	6.67	1	1	823.614	1645.21	2	1644.71	0.5068	0	87.92	1.7e-07	K	IYDTCIGCTQCVR
25	AT1G15820.1	| Symbols: LHCB6, CP24 | LHCB6 (LIGHT HARVESTING COMPLEX PSII SUBUNIT 6); chlorophyll binding | chr1:5446685-5447676 REVERSE	147	27505	4	15.9	6.75	1	1	532.961	1063.91	2	1063.57	0.3376	0	52.38	0.00088	R	FFDPLGLAGK
25	AT1G15820.1	| Symbols: LHCB6, CP24 | LHCB6 (LIGHT HARVESTING COMPLEX PSII SUBUNIT 6); chlorophyll binding | chr1:5446685-5447676 REVERSE	147	27505	4	15.9	6.75	1	1	799.196	1596.38	2	1595.75	0.6311	1	57.54	0.00018	R	DGVYEPDFEKLER
25	AT1G15820.1	| Symbols: LHCB6, CP24 | LHCB6 (LIGHT HARVESTING COMPLEX PSII SUBUNIT 6); chlorophyll binding | chr1:5446685-5447676 REVERSE	147	27505	4	15.9	6.75	1	1	959.73	1917.45	2	1916.83	0.6169	0	82.59	4.8e-07	K	TAENFANYTGDQGYPGGR
25	AT1G15820.1	| Symbols: LHCB6, CP24 | LHCB6 (LIGHT HARVESTING COMPLEX PSII SUBUNIT 6); chlorophyll binding | chr1:5446685-5447676 REVERSE	147	27505	4	15.9	6.75	1	1	640.312	1917.91	3	1916.83	1.0838	0	41.95	0.0084	K	TAENFANYTGDQGYPGGR
26	AT1G29910.1	| Symbols: CAB3, AB180, LHCB1.2 | CAB3 (CHLOROPHYLL A/B BINDING PROTEIN 3); chlorophyll binding | chr1:10472443-10473246 REVERSE	145	28266	6	12	5.29	1	1	492.118	982.221	2	981.524	0.6963	0	55.85	0.00035	R	ELEVIHSR
26	AT1G29910.1	| Symbols: CAB3, AB180, LHCB1.2 | CAB3 (CHLOROPHYLL A/B BINDING PROTEIN 3); chlorophyll binding | chr1:10472443-10473246 REVERSE	145	28266	6	12	5.29	1	1	492.574	983.133	2	982.491	0.6414	0	45.75	0.0032	K	FGEAVWFK
26	AT1G29910.1	| Symbols: CAB3, AB180, LHCB1.2 | CAB3 (CHLOROPHYLL A/B BINDING PROTEIN 3); chlorophyll binding | chr1:10472443-10473246 REVERSE	145	28266	6	12	5.29	1	1	492.639	983.264	2	982.491	0.7724	0	45.44	0.004	K	FGEAVWFK
26	AT1G29910.1	| Symbols: CAB3, AB180, LHCB1.2 | CAB3 (CHLOROPHYLL A/B BINDING PROTEIN 3); chlorophyll binding | chr1:10472443-10473246 REVERSE	145	28266	6	12	5.29	1	1	627.161	1252.31	2	1251.67	0.6393	1	49.3	0.0015	R	NRELEVIHSR
26	AT1G29910.1	| Symbols: CAB3, AB180, LHCB1.2 | CAB3 (CHLOROPHYLL A/B BINDING PROTEIN 3); chlorophyll binding | chr1:10472443-10473246 REVERSE	145	28266	6	12	5.29	1	1	633.663	1265.31	2	1264.55	0.7636	0	36.26	0.032	K	GPSGSPWYGSDR
26	AT1G29910.1	| Symbols: CAB3, AB180, LHCB1.2 | CAB3 (CHLOROPHYLL A/B BINDING PROTEIN 3); chlorophyll binding | chr1:10472443-10473246 REVERSE	145	28266	6	12	5.29	1	1	747.4	1492.78	2	1491.71	1.0742	1	67.4	3.2e-05	K	GPSGSPWYGSDRVK
27	AT5G58260.1	| Symbols: | Encodes subunit NDH-N of NAD(P)H:plastoquinone dehydrogenase complex (Ndh complex) present in the thylakoid membrane of chloroplasts. This subunit is thought to be required for Ndh complex assembly. | chr5:23561075-23561929 REVERSE	130	23668	5	21.5	9.43	1	1	553.111	1104.21	2	1103.52	0.6894	0	46.9	0.003	R	VIAECGNWR
27	AT5G58260.1	| Symbols: | Encodes subunit NDH-N of NAD(P)H:plastoquinone dehydrogenase complex (Ndh complex) present in the thylakoid membrane of chloroplasts. This subunit is thought to be required for Ndh complex assembly. | chr5:23561075-23561929 REVERSE	130	23668	5	21.5	9.43	1	1	572.747	1143.48	2	1142.62	0.8603	0	47.88	0.0033	R	GLGDPETTLLK
27	AT5G58260.1	| Symbols: | Encodes subunit NDH-N of NAD(P)H:plastoquinone dehydrogenase complex (Ndh complex) present in the thylakoid membrane of chloroplasts. This subunit is thought to be required for Ndh complex assembly. | chr5:23561075-23561929 REVERSE	130	23668	5	21.5	9.43	1	1	694.606	1387.2	2	1386.62	0.5732	0	39.59	0.013	R	WYYPPEVDYR
27	AT5G58260.1	| Symbols: | Encodes subunit NDH-N of NAD(P)H:plastoquinone dehydrogenase complex (Ndh complex) present in the thylakoid membrane of chloroplasts. This subunit is thought to be required for Ndh complex assembly. | chr5:23561075-23561929 REVERSE	130	23668	5	21.5	9.43	1	1	802.738	1603.46	2	1602.78	0.6818	0	75.15	3.3e-06	K	AIAIYAPHEGGYEGR
27	AT5G58260.1	| Symbols: | Encodes subunit NDH-N of NAD(P)H:plastoquinone dehydrogenase complex (Ndh complex) present in the thylakoid membrane of chloroplasts. This subunit is thought to be required for Ndh complex assembly. | chr5:23561075-23561929 REVERSE	130	23668	5	21.5	9.43	1	1	535.56	1603.66	3	1602.78	0.8798	0	47.97	0.0024	K	AIAIYAPHEGGYEGR
28	AT4G28750.1	| Symbols: PSAE-1 | PSAE-1 (PSA E1 KNOCKOUT); catalytic | chr4:14202951-14203888 REVERSE	130	14958	2	18.2	9.92	1	1	609.361	1216.71	2	1216.56	0.1497	0	64.1	7.7e-05	R	AAEDPAPASSSSK
28	AT4G28750.1	| Symbols: PSAE-1 | PSAE-1 (PSA E1 KNOCKOUT); catalytic | chr4:14202951-14203888 REVERSE	130	14958	2	18.2	9.92	1	1	664.665	1327.31	2	1326.68	0.6369	0	96	3e-08	K	NVGSVVAVDQDPK
29	AT2G20260.1	| Symbols: PSAE-2 | PSAE-2 (photosystem I subunit E-2); catalytic | chr2:8736780-8737644 FORWARD	128	15180	2	29.7	9.94	1	0	664.665	1327.31	2	1326.68	0.6369	0	96	3e-08	K	NVGSVVAVDQDPK
29	AT2G20260.1	| Symbols: PSAE-2 | PSAE-2 (photosystem I subunit E-2); catalytic | chr2:8736780-8737644 FORWARD	128	15180	2	29.7	9.94	1	1	915.084	2742.23	3	2741.34	0.8944	1	59.26	8.8e-05	R	AAEDTPPATASSDSSSTTAAAAPAKVPAAK
30	AT3G54890.1	| Symbols: LHCA1 | LHCA1; chlorophyll binding | chr3:20339706-20340922 REVERSE	126	26150	3	10	6.21	1	1	668.092	1334.17	2	1333.64	0.525	1	53.04	0.00067	R	YKESELIHCR
30	AT3G54890.1	| Symbols: LHCA1 | LHCA1; chlorophyll binding | chr3:20339706-20340922 REVERSE	126	26150	3	10	6.21	1	1	686.658	1371.3	2	1370.65	0.651	0	64.92	4e-05	K	YPGGAFDPLGYSK
30	AT3G54890.1	| Symbols: LHCA1 | LHCA1; chlorophyll binding | chr3:20339706-20340922 REVERSE	126	26150	3	10	6.21	1	1	750.679	1499.34	2	1498.75	0.597	1	70.17	1e-05	K	KYPGGAFDPLGYSK
31	ATCG00490.1	| Symbols: RBCL | large subunit of RUBISCO. Protein is tyrosine-phosphorylated and its phosphorylation state is modulated in response to ABA in Arabidopsis thaliana seeds. | chrC:54958-56397 FORWARD	123	53435	4	7.7	5.88	1	1	456.984	911.953	2	911.465	0.4879	0	48.65	0.0017	R	AMHAVIDR
31	ATCG00490.1	| Symbols: RBCL | large subunit of RUBISCO. Protein is tyrosine-phosphorylated and its phosphorylation state is modulated in response to ABA in Arabidopsis thaliana seeds. | chrC:54958-56397 FORWARD	123	53435	4	7.7	5.88	1	1	482.116	962.217	2	961.472	0.745	0	47.72	0.0029	K	SQAETGEIK
31	ATCG00490.1	| Symbols: RBCL | large subunit of RUBISCO. Protein is tyrosine-phosphorylated and its phosphorylation state is modulated in response to ABA in Arabidopsis thaliana seeds. | chrC:54958-56397 FORWARD	123	53435	4	7.7	5.88	1	1	511.378	1020.74	2	1020.52	0.2176	0	68.9	2.4e-05	K	DTDILAAFR
31	ATCG00490.1	| Symbols: RBCL | large subunit of RUBISCO. Protein is tyrosine-phosphorylated and its phosphorylation state is modulated in response to ABA in Arabidopsis thaliana seeds. | chrC:54958-56397 FORWARD	123	53435	4	7.7	5.88	1	1	704.582	1407.15	2	1406.66	0.4883	0	53.01	0.0006	K	LTYYTPEYETK
32	AT5G21430.1	| Symbols: | DNAJ heat shock N-terminal domain-containing protein | chr5:7222294-7223400 FORWARD	120	24593	5	20.2	5.07	1	1	529.62	1057.23	2	1056.47	0.756	0	48.61	0.002	R	MYDWSLAR	Oxidation (M)	0.10000000.0
32	AT5G21430.1	| Symbols: | DNAJ heat shock N-terminal domain-containing protein | chr5:7222294-7223400 FORWARD	120	24593	5	20.2	5.07	1	1	595.083	1188.15	2	1187.57	0.5837	0	35.87	0.037	K	EQGLDEEQLK
32	AT5G21430.1	| Symbols: | DNAJ heat shock N-terminal domain-containing protein | chr5:7222294-7223400 FORWARD	120	24593	5	20.2	5.07	1	1	599.631	1197.25	2	1196.58	0.6708	1	49.98	0.0012	R	RMYDWSLAR
32	AT5G21430.1	| Symbols: | DNAJ heat shock N-terminal domain-containing protein | chr5:7222294-7223400 FORWARD	120	24593	5	20.2	5.07	1	1	672.101	1342.19	2	1341.67	0.5199	0	67.08	2.4e-05	R	GLPITDVDHYGR
32	AT5G21430.1	| Symbols: | DNAJ heat shock N-terminal domain-containing protein | chr5:7222294-7223400 FORWARD	120	24593	5	20.2	5.07	1	1	708.255	1414.49	2	1413.75	0.7483	0	36.55	0.031	K	ESPSLISALNVER
33	AT2G05070.1	| Symbols: LHCB2.2, LHCB2 | LHCB2.2; chlorophyll binding | chr2:1799436-1800329 REVERSE	120	28659	5	12.1	5.29	1	0	492.118	982.221	2	981.524	0.6963	0	55.85	0.00035	R	ELEVIHSR
33	AT2G05070.1	| Symbols: LHCB2.2, LHCB2 | LHCB2.2; chlorophyll binding | chr2:1799436-1800329 REVERSE	120	28659	5	12.1	5.29	1	0	492.574	983.133	2	982.491	0.6414	0	45.75	0.0032	K	FGEAVWFK
33	AT2G05070.1	| Symbols: LHCB2.2, LHCB2 | LHCB2.2; chlorophyll binding | chr2:1799436-1800329 REVERSE	120	28659	5	12.1	5.29	1	0	492.639	983.264	2	982.491	0.7724	0	45.44	0.004	K	FGEAVWFK
33	AT2G05070.1	| Symbols: LHCB2.2, LHCB2 | LHCB2.2; chlorophyll binding | chr2:1799436-1800329 REVERSE	120	28659	5	12.1	5.29	1	0	627.161	1252.31	2	1251.67	0.6393	1	49.3	0.0015	K	NRELEVIHSR
33	AT2G05070.1	| Symbols: LHCB2.2, LHCB2 | LHCB2.2; chlorophyll binding | chr2:1799436-1800329 REVERSE	120	28659	5	12.1	5.29	1	1	816.743	1631.47	2	1630.81	0.6605	0	46.54	0.0025	K	STPQSIWYGPDRPK
34	AT2G34430.1	| Symbols: LHB1B1, LHCB1.4 | LHB1B1; chlorophyll binding | chr2:14524818-14525618 FORWARD	120	28209	5	13.2	5.15	1	0	492.118	982.221	2	981.524	0.6963	0	55.85	0.00035	R	ELEVIHSR
34	AT2G34430.1	| Symbols: LHB1B1, LHCB1.4 | LHB1B1; chlorophyll binding | chr2:14524818-14525618 FORWARD	120	28209	5	13.2	5.15	1	0	492.574	983.133	2	982.491	0.6414	0	45.75	0.0032	K	FGEAVWFK
34	AT2G34430.1	| Symbols: LHB1B1, LHCB1.4 | LHB1B1; chlorophyll binding | chr2:14524818-14525618 FORWARD	120	28209	5	13.2	5.15	1	0	492.639	983.264	2	982.491	0.7724	0	45.44	0.004	K	FGEAVWFK
34	AT2G34430.1	| Symbols: LHB1B1, LHCB1.4 | LHB1B1; chlorophyll binding | chr2:14524818-14525618 FORWARD	120	28209	5	13.2	5.15	1	0	627.161	1252.31	2	1251.67	0.6393	1	49.3	0.0015	R	NRELEVIHSR
34	AT2G34430.1	| Symbols: LHB1B1, LHCB1.4 | LHB1B1; chlorophyll binding | chr2:14524818-14525618 FORWARD	120	28209	5	13.2	5.15	1	1	584.209	1749.61	3	1748.81	0.794	0	48.64	0.0015	K	ASKPTGPSGSPWYGSDR
35	ATCG00430.1	| Symbols: PSBG | Encodes a protein which was originally thought to be part of photosystem II but its wheat homolog was later shown to encode for subunit K of NADH dehydrogenase. | chrC:49257-49934 REVERSE	120	25635	2	10.2	9.17	1	1	576.253	1150.49	2	1149.54	0.9543	0	47.68	0.0033	R	LYEQMPEPK	Oxidation (M)	0.000010000.0
35	ATCG00430.1	| Symbols: PSBG | Encodes a protein which was originally thought to be part of photosystem II but its wheat homolog was later shown to encode for subunit K of NADH dehydrogenase. | chrC:49257-49934 REVERSE	120	25635	2	10.2	9.17	1	1	731.983	1461.95	2	1460.79	1.16	0	106.43	3.4e-09	R	QADLILTAGTVTMK
36	AT3G50820.1	| Symbols: PSBO2, PSBO-2, OEC33 | PSBO2 (PHOTOSYSTEM II SUBUNIT O-2); oxygen evolving/ poly(U) binding | chr3:18891008-18892311 REVERSE	112	35226	4	13.9	5.92	1	1	950.485	949.478	1	949.564	-0.086	0	37.3	0.045	R	VPFLFTVK
36	AT3G50820.1	| Symbols: PSBO2, PSBO-2, OEC33 | PSBO2 (PHOTOSYSTEM II SUBUNIT O-2); oxygen evolving/ poly(U) binding | chr3:18891008-18892311 REVERSE	112	35226	4	13.9	5.92	1	1	597.046	1192.08	2	1191.59	0.4852	0	52.69	0.00072	K	IQGVWYGQIE
36	AT3G50820.1	| Symbols: PSBO2, PSBO-2, OEC33 | PSBO2 (PHOTOSYSTEM II SUBUNIT O-2); oxygen evolving/ poly(U) binding | chr3:18891008-18892311 REVERSE	112	35226	4	13.9	5.92	1	1	682.346	1362.68	2	1361.63	1.0452	0	47.8	0.0031	K	FCFEPTSFTVK
36	AT3G50820.1	| Symbols: PSBO2, PSBO-2, OEC33 | PSBO2 (PHOTOSYSTEM II SUBUNIT O-2); oxygen evolving/ poly(U) binding | chr3:18891008-18892311 REVERSE	112	35226	4	13.9	5.92	1	1	782.207	1562.4	2	1561.75	0.6504	0	68.96	1.4e-05	R	GGSTGYDNAVALPAGGR
37	ATCG01010.1	| Symbols: NDHF | Chloroplast encoded NADH dehydrogenase unit. | chrC:110398-112638 REVERSE	108	85696	4	6	9.02	1	1	459.808	917.601	2	917.518	0.0825	0	48.85	0.0034	K	TSLIESIR
37	ATCG01010.1	| Symbols: NDHF | Chloroplast encoded NADH dehydrogenase unit. | chrC:110398-112638 REVERSE	108	85696	4	6	9.02	1	1	659.309	1316.6	2	1315.73	0.874	0	40.2	0.019	K	FFTPSINLLHK
37	ATCG01010.1	| Symbols: NDHF | Chloroplast encoded NADH dehydrogenase unit. | chrC:110398-112638 REVERSE	108	85696	4	6	9.02	1	1	663.163	1324.31	2	1323.65	0.6582	0	71.1	9.2e-06	K	SQNMILMGGLTK	2 Oxidation (M)	0.000100100000.0
37	ATCG01010.1	| Symbols: NDHF | Chloroplast encoded NADH dehydrogenase unit. | chrC:110398-112638 REVERSE	108	85696	4	6	9.02	1	1	781.796	1561.58	2	1560.83	0.7443	0	47.96	0.0022	K	NFGLVPLLTMNNTK
38	AT1G14150.1	| Symbols: | oxygen evolving enhancer 3 (PsbQ) family protein | chr1:4839885-4840632 FORWARD	103	22257	2	12.6	8.8	1	1	679.099	1356.18	2	1355.63	0.5554	0	68.63	1.6e-05	K	VYESYLYYEK
38	AT1G14150.1	| Symbols: | oxygen evolving enhancer 3 (PsbQ) family protein | chr1:4839885-4840632 FORWARD	103	22257	2	12.6	8.8	1	1	771.101	1540.19	2	1539.7	0.4849	0	62.53	6e-05	K	YFMPGLSPEDAAAR	Oxidation (M)	0.00100000000000.0
39	AT1G74880.1	| Symbols: NDH-O | NDH-O (NAD(P)H:plastoquinone dehydrogenase complex subunit O) | chr1:28130112-28131020 REVERSE	102	17703	3	23.4	9.23	1	1	517.546	1033.08	2	1032.47	0.6053	0	49.25	0.0018	K	SDGEASPAATK
39	AT1G74880.1	| Symbols: NDH-O | NDH-O (NAD(P)H:plastoquinone dehydrogenase complex subunit O) | chr1:28130112-28131020 REVERSE	102	17703	3	23.4	9.23	1	1	572.655	1143.3	2	1142.52	0.7715	0	63.55	6.4e-05	K	GLDYIYEDR
39	AT1G74880.1	| Symbols: NDH-O | NDH-O (NAD(P)H:plastoquinone dehydrogenase complex subunit O) | chr1:28130112-28131020 REVERSE	102	17703	3	23.4	9.23	1	1	671.651	2011.93	3	2011.02	0.9102	0	52.21	0.00074	K	YLNSINYLSVGHPPFYK
40	AT5G16390.1	| Symbols: CAC1, CAC1A, BCCP, BCCP1 | CAC1 (CHLOROPLASTIC ACETYLCOENZYME A CARBOXYLASE 1); acetyl-CoA carboxylase/ biotin binding | chr5:5361098-5363020 REVERSE	92	29708	4	13.2	9.11	1	1	479.438	956.861	2	956.554	0.3064	0	47.08	0.0029	R	DIVELQLK
40	AT5G16390.1	| Symbols: CAC1, CAC1A, BCCP, BCCP1 | CAC1 (CHLOROPLASTIC ACETYLCOENZYME A CARBOXYLASE 1); acetyl-CoA carboxylase/ biotin binding | chr5:5361098-5363020 REVERSE	92	29708	4	13.2	9.11	1	1	523.247	1044.48	2	1044.47	0.0088	0	48.14	0.0034	K	SPMAGTFYR	Oxidation (M)	0.001000000.0
40	AT5G16390.1	| Symbols: CAC1, CAC1A, BCCP, BCCP1 | CAC1 (CHLOROPLASTIC ACETYLCOENZYME A CARBOXYLASE 1); acetyl-CoA carboxylase/ biotin binding | chr5:5361098-5363020 REVERSE	92	29708	4	13.2	9.11	1	1	570.651	1139.29	2	1138.6	0.6844	0	47.02	0.0025	R	SPAPGEPPFIK
40	AT5G16390.1	| Symbols: CAC1, CAC1A, BCCP, BCCP1 | CAC1 (CHLOROPLASTIC ACETYLCOENZYME A CARBOXYLASE 1); acetyl-CoA carboxylase/ biotin binding | chr5:5361098-5363020 REVERSE	92	29708	4	13.2	9.11	1	1	573.677	1145.34	2	1144.59	0.7488	0	48.45	0.0022	K	QLDCELVIR
41	AT1G19150.1	| Symbols: LHCA6, LHCA2*1 | LHCA6; chlorophyll binding | chr1:6612806-6613799 FORWARD	92	30148	3	9.3	5.88	1	1	543.042	1084.07	2	1083.57	0.4942	0	51.88	0.00083	R	GSPEPVMVLR
41	AT1G19150.1	| Symbols: LHCA6, LHCA2*1 | LHCA6; chlorophyll binding | chr1:6612806-6613799 FORWARD	92	30148	3	9.3	5.88	1	1	551.132	1100.25	2	1099.57	0.6793	0	53.91	0.00057	R	GSPEPVMVLR	Oxidation (M)	0.0000001000.0
41	AT1G19150.1	| Symbols: LHCA6, LHCA2*1 | LHCA6; chlorophyll binding | chr1:6612806-6613799 FORWARD	92	30148	3	9.3	5.88	1	0	834.408	1666.8	2	1666.89	-0.0914	0	54.05	0.00061	R	WADLIKPGSVDIEPK
42	AT1G74970.1	| Symbols: RPS9, TWN3 | RPS9 (RIBOSOMAL PROTEIN S9); structural constituent of ribosome | chr1:28157761-28159202 REVERSE	91	22620	3	18.8	10.46	1	1	466.135	930.256	2	929.518	0.7374	0	38.87	0.025	R	VVLQEGTGK
42	AT1G74970.1	| Symbols: RPS9, TWN3 | RPS9 (RIBOSOMAL PROTEIN S9); structural constituent of ribosome | chr1:28157761-28159202 REVERSE	91	22620	3	18.8	10.46	1	1	566.647	1131.28	2	1130.62	0.6592	1	47.23	0.0027	K	SRLPGGFAAQK
42	AT1G74970.1	| Symbols: RPS9, TWN3 | RPS9 (RIBOSOMAL PROTEIN S9); structural constituent of ribosome | chr1:28157761-28159202 REVERSE	91	22620	3	18.8	10.46	1	1	588.851	1763.53	3	1762.94	0.5858	0	71.21	8.1e-06	K	AHGGGLSGQAQAITLGVAR
43	ATCG00580.1	| Symbols: PSBE | PSII cytochrome b559. There have been many speculations about the function of Cyt b559, but the most favored at present is that it plays a protective role by acting as an electron acceptor or electron donor under conditions when el	83	9391	2	22.9	4.83	1	1	478.204	954.393	2	953.566	0.8268	0	56.78	0.00039	R	QGIPLITGR
43	ATCG00580.1	| Symbols: PSBE | PSII cytochrome b559. There have been many speculations about the function of Cyt b559, but the most favored at present is that it plays a protective role by acting as an electron acceptor or electron donor under conditions when el	83	9391	2	22.9	4.83	1	1	562.241	1122.47	2	1121.61	0.8588	0	60.96	0.00015	R	SFADIITSIR
44	ATCG00350.1	| Symbols: PSAA | Encodes psaA protein comprising the reaction center for photosystem I along with psaB protein; hydrophobic protein encoded by the chloroplast genome. | chrC:39605-41857 REVERSE	82	83406	4	6.1	6.6	1	1	532.087	1062.16	2	1061.52	0.6417	0	34.35	0.056	K	YSEFLTFR
44	ATCG00350.1	| Symbols: PSAA | Encodes psaA protein comprising the reaction center for photosystem I along with psaB protein; hydrophobic protein encoded by the chloroplast genome. | chrC:39605-41857 REVERSE	82	83406	4	6.1	6.6	1	1	542.087	1082.16	2	1081.57	0.593	0	45.56	0.0034	R	TNWGIGHGIK
44	ATCG00350.1	| Symbols: PSAA | Encodes psaA protein comprising the reaction center for photosystem I along with psaB protein; hydrophobic protein encoded by the chloroplast genome. | chrC:39605-41857 REVERSE	82	83406	4	6.1	6.6	1	1	560.634	1678.88	3	1677.79	1.0908	0	49.54	0.0017	K	TSFEEWAKPGHFSR
44	ATCG00350.1	| Symbols: PSAA | Encodes psaA protein comprising the reaction center for photosystem I along with psaB protein; hydrophobic protein encoded by the chloroplast genome. | chrC:39605-41857 REVERSE	82	83406	4	6.1	6.6	1	1	885.713	1769.41	2	1768.8	0.609	1	32.47	0.051	R	DYDPTNRYNDLLDR
45	ATCG00750.1	| Symbols: RPS11 | 30S chloroplast ribosomal protein S11 | chrC:78960-79376 REVERSE	82	15128	1	6.5	12.25	1	1	496.65	991.285	2	990.586	0.6984	0	81.85	1.3e-06	R	SGILLSFVR
46	ATCG01100.1	| Symbols: NDHA | NADH dehydrogenase ND1 | chrC:119847-122009 REVERSE	80	40110	3	7.5	5.57	1	1	456.927	911.84	2	911.486	0.3532	0	37.05	0.025	K	YSFLGGLR
46	ATCG01100.1	| Symbols: NDHA | NADH dehydrogenase ND1 | chrC:119847-122009 REVERSE	80	40110	3	7.5	5.57	1	1	501.561	1001.11	2	1000.53	0.5775	0	53.47	0.00069	R	EISAGIQQR
46	ATCG01100.1	| Symbols: NDHA | NADH dehydrogenase ND1 | chrC:119847-122009 REVERSE	80	40110	3	7.5	5.57	1	1	617.741	1233.47	2	1232.62	0.8453	0	52.47	0.0011	R	MDQLLNLGWK	Oxidation (M)	0.1000000000.0
47	AT1G55670.1	| Symbols: PSAG | PSAG (PHOTOSYSTEM I SUBUNIT G) | chr1:20802874-20803356 REVERSE	70	17075	3	11.3	9.57	1	1	524.36	1046.7	2	1046.44	0.2631	0	59.06	0.00028	K	THFEAGDDR
47	AT1G55670.1	| Symbols: PSAG | PSAG (PHOTOSYSTEM I SUBUNIT G) | chr1:20802874-20803356 REVERSE	70	17075	3	11.3	9.57	1	1	526.291	1050.57	2	1049.61	0.9546	1	37.45	0.039	R	AKEYVSLLK
47	AT1G55670.1	| Symbols: PSAG | PSAG (PHOTOSYSTEM I SUBUNIT G) | chr1:20802874-20803356 REVERSE	70	17075	3	11.3	9.57	1	1	624.226	1246.44	2	1245.57	0.8638	1	41.2	0.014	K	THFEAGDDRAK
48	AT4G12800.1	| Symbols: PSAL | PSAL (photosystem I subunit L) | chr4:7521469-7522493 FORWARD	70	23094	2	12.8	9.85	1	1	729.662	1457.31	2	1456.69	0.6142	0	55	0.00036	K	QPDQLQTADGWAK
48	AT4G12800.1	| Symbols: PSAL | PSAL (photosystem I subunit L) | chr4:7521469-7522493 FORWARD	70	23094	2	12.8	9.85	1	1	764.667	1527.32	2	1526.79	0.5258	0	42.09	0.0064	K	EGEPSIAPSLTLTGR
49	ATCG00120.1	| Symbols: ATPA | Encodes the ATPase alpha subunit, which is a subunit of ATP synthase and part of the CF1 portion which catalyzes the conversion of ADP to ATP using the proton motive force. This complex is located in the thylakoid membrane of the c	61	55351	1	2.4	5.19	1	1	627.191	1252.37	2	1251.69	0.6743	0	61.46	9.6e-05	R	VINALANPIDGR
50	AT1G52230.1	| Symbols: PSAH2, PSAH-2, PSI-H | PSAH2 (PHOTOSYSTEM I SUBUNIT H2) | chr1:19454902-19455508 FORWARD	60	15264	1	7.6	9.9	1	1	653.824	1305.63	2	1304.64	0.9897	0	60.09	0.00019	K	FFETFAAPFTK
51	AT5G64040.1	| Symbols: PSAN | PSAN; calmodulin binding | chr5:25628724-25629409 REVERSE	56	18702	1	5.8	9.11	1	1	504.635	1007.26	2	1006.52	0.7361	0	56.37	0.00036	R	LATSGANFAR
52	ATCG01070.1	| Symbols: NDHE | NADH dehydrogenase ND4L | chrC:117804-118109 REVERSE	56	11395	1	8.9	8.74	1	1	515.923	1029.83	2	1029.58	0.249	0	55.66	0.00041	R	INQSTLLNK
53	ATCG00770.1	| Symbols: RPS8 | chloroplast 30S ribosomal protein S8 | chrC:80068-80472 REVERSE	55	15527	1	9	10.94	1	1	631.879	1261.74	2	1260.69	1.0513	0	54.53	0.00072	R	IGSTNITESIVK
54	ATCG00710.1	| Symbols: PSBH | Encodes a 8 kD phosphoprotein that is a component of the photosystem II oxygen evolving core. Its exact molecular function has not been determined but it may play a role in mediating electron transfer between the secondary quinone	53	7697	1	15.1	6.02	1	1	631.71	1261.4	2	1260.71	0.6971	0	52.84	0.00083	K	LLKPLNSEYGK
55	AT3G14590.1	| Symbols: NTMC2TYPE6.2, NTMC2T6.2 | NTMC2T6.2; LOCATED IN: chloroplast; CONTAINS InterPro DOMAIN/s: C2 membrane targeting protein (InterPro:IPR018029), C2 calcium/lipid-binding region, CaLB (InterPro:IPR008973), C2 calcium-dependent membrane target	52	78638	1	1.4	8.53	1	1	507.037	1012.06	2	1011.49	0.5713	0	51.83	0.0008	K	GSFSSVVSDK
56	AT4G20850.1	| Symbols: TPP2 | TPP2 (TRIPEPTIDYL PEPTIDASE II); tripeptidyl-peptidase | chr4:11160935-11169889 REVERSE	48	153356	1	0.9	5.77	1	1	785.707	1569.4	2	1569.8	-0.404	0	48.42	0.0015	K	LVYQLFTDDLTSR
57	AT3G04260.1	| Symbols: PTAC3 | PTAC3 (PLASTID TRANSCRIPTIONALLY ACTIVE3); DNA binding / nucleic acid binding | chr3:1123231-1127515 REVERSE	48	103681	1	1.3	4.95	1	1	680.269	1358.52	2	1357.73	0.7963	0	47.58	0.0028	R	IVELIDALDAMR
58	ATCG00650.1	| Symbols: RPS18 | chloroplast-encoded ribosomal protein S18 | chrC:67917-68222 FORWARD	45	12053	1	11.9	12.16	1	1	700.608	1399.2	2	1398.82	0.3784	0	45.27	0.0034	R	ILSLLPFLNNQK
59	AT1G70760.1	| Symbols: CRR23 | CRR23 ((chlororespiratory reduction 23) | chr1:26687267-26688201 FORWARD	45	22119	1	6.8	9.46	1	1	757.168	1512.32	2	1511.73	0.5962	0	44.82	0.0035	K	NPWDKPTDPDSIK
60	AT5G22610.1	| Symbols: | F-box family protein | chr5:7515217-7516916 FORWARD	45	54572	1	1.9	5.74	1	1	515.604	1029.19	2	1028.61	0.5809	0	44.54	0.0052	R	VLEDLTIVK
61	ATCG01050.1	| Symbols: NDHD | Represents a plastid-encoded subunit of a NAD(P)H dehydrogenase complex. Its mRNA is edited at four positions. Translation data is not available for this gene. | chrC:115665-117185 REVERSE	43	57111	1	2	8.19	1	1	587.641	1173.27	2	1172.53	0.7428	0	43.39	0.0066	K	NFSFFDSGPR
62	AT5G54270.1	| Symbols: LHCB3, LHCB3*1 | LHCB3 (LIGHT-HARVESTING CHLOROPHYLL B-BINDING PROTEIN 3); structural molecule | chr5:22038424-22039383 FORWARD	41	28745	1	3.8	4.96	1	1	648.195	1294.37	2	1293.68	0.6989	1	41.3	0.01	R	VDFKEPVWFK
63	ATCG00170.1	| Symbols: RPOC2 | RNA polymerase beta~ subunit-2 | chrC:15938-20068 REVERSE	41	157237	1	0.6	9.41	1	1	481.547	961.08	2	960.539	0.5404	0	40.61	0.015	K	GLIQDFIR
64	ATCG00890.1	| Symbols: NDHB.1 | NADH dehydrogenase ND2 | chrC:94941-96795 REVERSE	38	42849	1	2.3	6.51	1	1	571.639	1141.26	2	1140.53	0.7283	0	37.67	0.023	R	NQEITPHMR	Oxidation (M)	0.000000010.0
65	AT4G28020.1	| Symbols: | unknown protein | chr4:13933389-13935249 REVERSE	38	39488	1	2.3	7.63	1	1	458.116	914.218	2	914.555	-0.3372	1	37.58	0.027	R	KPSQSKLK
66	AT5G42330.1	| Symbols: | unknown protein | chr5:16926672-16927370 FORWARD	37	23234	1	5.9	10.47	1	1	601.602	1201.19	2	1200.63	0.5538	1	37.37	0.025	K	KGEEAVEGGVVK
67	AT2G37230.1	| Symbols: | pentatricopeptide (PPR) repeat-containing protein | chr2:15637177-15639450 REVERSE	37	86049	1	1.6	8.89	1	1	743.643	1485.27	2	1484.69	0.5816	1	37.06	0.022	K	MDEAEKLFVEMK	Oxidation (M)	0.100000000000.0
68	AT1G68720.1	| Symbols: TADA | TADA (TRNA ARGININE ADENOSINE DEAMINASE); catalytic/ hydrolase/ zinc ion binding | chr1:25804547-25808820 FORWARD	36	147729	1	0.7	8.16	1	1	470.131	938.248	2	938.449	-0.2015	0	36.12	0.036	R	MVSGSSSLR	Oxidation (M)	0.100000000.0
69	AT1G61310.1	| Symbols: | ATP binding / protein binding | chr1:22613166-22615943 REVERSE	36	106477	1	1.1	5.49	1	1	609.963	1217.91	2	1216.74	1.1686	1	35.73	0.039	K	KVFLLLEEVK
70	AT3G61470.1	| Symbols: LHCA2 | LHCA2; chlorophyll binding | chr3:22745736-22747032 FORWARD	35	27851	1	7.8	6.9	1	1	738.352	2212.03	3	2211.13	0.9015	0	35.24	0.033	R	WADIIKPGSVNTDPVFPNNK

## Sheet: gel_09
prot_hit_num	prot_acc	prot_desc	prot_score	prot_mass	prot_matches	prot_cover	prot_pi	pep_rank	pep_isbold	pep_exp_mz	pep_exp_mr	pep_exp_z	pep_calc_mr	pep_delta	pep_miss	pep_score	pep_expect	pep_res_before	pep_seq	pep_var_mod	pep_var_mod_pos
1	ATCG00280.1	| Symbols: PSBC | chloroplast gene encoding a CP43 subunit of the photosystem II reaction center. promoter contains a blue-light responsive element. | chrC:33720-35141 FORWARD	429	52063	11	14.8	6.71	1	1	600.618	1199.22	2	1198.61	0.6114	1	48.87	0.0017	K	KDIQPWQER
1	ATCG00280.1	| Symbols: PSBC | chloroplast gene encoding a CP43 subunit of the photosystem II reaction center. promoter contains a blue-light responsive element. | chrC:33720-35141 FORWARD	429	52063	11	14.8	6.71	1	1	713.953	1425.89	2	1425.76	0.133	0	72.23	9.1e-06	R	LGANVGSAQGPTGLGK
1	ATCG00280.1	| Symbols: PSBC | chloroplast gene encoding a CP43 subunit of the photosystem II reaction center. promoter contains a blue-light responsive element. | chrC:33720-35141 FORWARD	429	52063	11	14.8	6.71	1	1	714.184	1426.35	2	1425.76	0.596	0	57.68	0.00019	R	LGANVGSAQGPTGLGK
1	ATCG00280.1	| Symbols: PSBC | chloroplast gene encoding a CP43 subunit of the photosystem II reaction center. promoter contains a blue-light responsive element. | chrC:33720-35141 FORWARD	429	52063	11	14.8	6.71	1	1	476.505	1426.49	3	1425.76	0.7341	0	45.07	0.0041	R	LGANVGSAQGPTGLGK
1	ATCG00280.1	| Symbols: PSBC | chloroplast gene encoding a CP43 subunit of the photosystem II reaction center. promoter contains a blue-light responsive element. | chrC:33720-35141 FORWARD	429	52063	11	14.8	6.71	1	1	714.293	1426.57	2	1425.76	0.8142	0	56.5	0.00035	R	LGANVGSAQGPTGLGK
1	ATCG00280.1	| Symbols: PSBC | chloroplast gene encoding a CP43 subunit of the photosystem II reaction center. promoter contains a blue-light responsive element. | chrC:33720-35141 FORWARD	429	52063	11	14.8	6.71	1	1	740.924	1479.83	2	1479.7	0.1299	0	93.83	6.8e-08	R	SPTGEVIFGGETMR
1	ATCG00280.1	| Symbols: PSBC | chloroplast gene encoding a CP43 subunit of the photosystem II reaction center. promoter contains a blue-light responsive element. | chrC:33720-35141 FORWARD	429	52063	11	14.8	6.71	1	1	741.091	1480.17	2	1479.7	0.4651	0	57.86	0.00018	R	SPTGEVIFGGETMR
1	ATCG00280.1	| Symbols: PSBC | chloroplast gene encoding a CP43 subunit of the photosystem II reaction center. promoter contains a blue-light responsive element. | chrC:33720-35141 FORWARD	429	52063	11	14.8	6.71	1	1	499.755	1496.24	3	1495.7	0.547	0	55.92	0.00029	R	SPTGEVIFGGETMR	Oxidation (M)	0.00000000000010.0
1	ATCG00280.1	| Symbols: PSBC | chloroplast gene encoding a CP43 subunit of the photosystem II reaction center. promoter contains a blue-light responsive element. | chrC:33720-35141 FORWARD	429	52063	11	14.8	6.71	1	1	749.162	1496.31	2	1495.7	0.6121	0	96.99	2.3e-08	R	SPTGEVIFGGETMR	Oxidation (M)	0.00000000000010.0
1	ATCG00280.1	| Symbols: PSBC | chloroplast gene encoding a CP43 subunit of the photosystem II reaction center. promoter contains a blue-light responsive element. | chrC:33720-35141 FORWARD	429	52063	11	14.8	6.71	1	1	855.473	1708.93	2	1708.76	0.1723	0	89.62	1.6e-07	R	DQETTGFAWWAGNAR
1	ATCG00280.1	| Symbols: PSBC | chloroplast gene encoding a CP43 subunit of the photosystem II reaction center. promoter contains a blue-light responsive element. | chrC:33720-35141 FORWARD	429	52063	11	14.8	6.71	1	1	910.724	1819.43	2	1818.88	0.5516	1	57.2	0.00017	K	GIDRDFEPVLSMTPLN	Oxidation (M)	0.0000000000010000.0
2	ATCG00680.1	| Symbols: PSBB | encodes for CP47, subunit of the photosystem II reaction center. | chrC:72371-73897 FORWARD	299	56172	11	15.6	6.4	1	1	528.658	1055.3	2	1054.6	0.6986	0	37.12	0.028	R	TGKPSLDLPK
2	ATCG00680.1	| Symbols: PSBB | encodes for CP47, subunit of the photosystem II reaction center. | chrC:72371-73897 FORWARD	299	56172	11	15.6	6.4	1	1	604.113	1206.21	2	1205.65	0.5602	0	72.88	7.3e-06	R	VHTVVLNDPGR
2	ATCG00680.1	| Symbols: PSBB | encodes for CP47, subunit of the photosystem II reaction center. | chrC:72371-73897 FORWARD	299	56172	11	15.6	6.4	1	1	645.96	1289.91	2	1289.66	0.2441	0	64.78	4.8e-05	R	AQLGEIFELDR
2	ATCG00680.1	| Symbols: PSBB | encodes for CP47, subunit of the photosystem II reaction center. | chrC:72371-73897 FORWARD	299	56172	11	15.6	6.4	1	1	663.985	1325.95	2	1325.66	0.2924	0	47.89	0.002	R	QGMFVIPFMTR
2	ATCG00680.1	| Symbols: PSBB | encodes for CP47, subunit of the photosystem II reaction center. | chrC:72371-73897 FORWARD	299	56172	11	15.6	6.4	1	1	672.384	1342.75	2	1341.66	1.0965	0	37.32	0.034	R	QGMFVIPFMTR	Oxidation (M)	0.00100000000.0
2	ATCG00680.1	| Symbols: PSBB | encodes for CP47, subunit of the photosystem II reaction center. | chrC:72371-73897 FORWARD	299	56172	11	15.6	6.4	1	1	680.203	1358.39	2	1357.65	0.7396	0	41.43	0.0089	R	QGMFVIPFMTR	2 Oxidation (M)	0.00100000100.0
2	ATCG00680.1	| Symbols: PSBB | encodes for CP47, subunit of the photosystem II reaction center. | chrC:72371-73897 FORWARD	299	56172	11	15.6	6.4	1	1	724.256	1446.5	2	1445.76	0.7342	1	34.8	0.046	R	RAQLGEIFELDR
2	ATCG00680.1	| Symbols: PSBB | encodes for CP47, subunit of the photosystem II reaction center. | chrC:72371-73897 FORWARD	299	56172	11	15.6	6.4	1	1	743.801	1485.59	2	1484.73	0.8577	0	74.12	5.8e-06	K	LAFYDYIGNNPAK
2	ATCG00680.1	| Symbols: PSBB | encodes for CP47, subunit of the photosystem II reaction center. | chrC:72371-73897 FORWARD	299	56172	11	15.6	6.4	1	1	852.87	1703.73	2	1702.93	0.8005	1	48.13	0.0021	R	AQLGEIFELDRATLK
2	ATCG00680.1	| Symbols: PSBB | encodes for CP47, subunit of the photosystem II reaction center. | chrC:72371-73897 FORWARD	299	56172	11	15.6	6.4	1	1	881.239	1760.46	2	1759.87	0.5896	0	81.22	7.3e-07	R	VSAGLAENQSLSEAWAK
2	ATCG00680.1	| Symbols: PSBB | encodes for CP47, subunit of the photosystem II reaction center. | chrC:72371-73897 FORWARD	299	56172	11	15.6	6.4	1	1	639.983	1916.93	3	1915.98	0.9514	1	59.98	0.00013	R	RVSAGLAENQSLSEAWAK
3	AT3G08940.2	| Symbols: LHCB4.2 | LHCB4.2 (light harvesting complex PSII); chlorophyll binding | chr3:2717717-2718665 FORWARD	272	31231	9	24.7	5.85	1	1	507.492	1012.97	2	1012.59	0.378	0	61.73	8.8e-05	K	AQLQLAEIK
3	AT3G08940.2	| Symbols: LHCB4.2 | LHCB4.2 (light harvesting complex PSII); chlorophyll binding | chr3:2717717-2718665 FORWARD	272	31231	9	24.7	5.85	1	1	531.635	1061.26	2	1060.51	0.7408	1	44.84	0.0051	R	NAELDSEKR
3	AT3G08940.2	| Symbols: LHCB4.2 | LHCB4.2 (light harvesting complex PSII); chlorophyll binding | chr3:2717717-2718665 FORWARD	272	31231	9	24.7	5.85	1	1	561.672	1121.33	2	1120.59	0.7422	0	67.29	3e-05	K	NLYGEVIGTR
3	AT3G08940.2	| Symbols: LHCB4.2 | LHCB4.2 (light harvesting complex PSII); chlorophyll binding | chr3:2717717-2718665 FORWARD	272	31231	9	24.7	5.85	1	1	571.604	1141.19	2	1140.69	0.506	1	36.15	0.032	K	KAQLQLAEIK
3	AT3G08940.2	| Symbols: LHCB4.2 | LHCB4.2 (light harvesting complex PSII); chlorophyll binding | chr3:2717717-2718665 FORWARD	272	31231	9	24.7	5.85	1	1	703.662	1405.31	2	1404.73	0.5809	0	68.44	1.7e-05	K	FFDPLGLASDPVK
3	AT3G08940.2	| Symbols: LHCB4.2 | LHCB4.2 (light harvesting complex PSII); chlorophyll binding | chr3:2717717-2718665 FORWARD	272	31231	9	24.7	5.85	1	1	511.851	1532.53	3	1532.82	-0.2942	1	46.48	0.0028	K	FFDPLGLASDPVKK
3	AT3G08940.2	| Symbols: LHCB4.2 | LHCB4.2 (light harvesting complex PSII); chlorophyll binding | chr3:2717717-2718665 FORWARD	272	31231	9	24.7	5.85	1	1	767.696	1533.38	2	1532.82	0.554	1	69.35	1.3e-05	K	FFDPLGLASDPVKK
3	AT3G08940.2	| Symbols: LHCB4.2 | LHCB4.2 (light harvesting complex PSII); chlorophyll binding | chr3:2717717-2718665 FORWARD	272	31231	9	24.7	5.85	1	1	794.212	1586.41	2	1585.86	0.5482	0	41.36	0.008	K	TVISDRPLWFPGAK
3	AT3G08940.2	| Symbols: LHCB4.2 | LHCB4.2 (light harvesting complex PSII); chlorophyll binding | chr3:2717717-2718665 FORWARD	272	31231	9	24.7	5.85	1	1	878.659	1755.3	2	1754.86	0.4401	0	78.56	1.3e-06	K	STPFQPYSEVFGLQR
4	AT4G10340.1	| Symbols: LHCB5 | LHCB5 (LIGHT HARVESTING COMPLEX OF PHOTOSYSTEM II 5); chlorophyll binding | chr4:6408200-6409496 FORWARD	271	30195	9	28.9	6	1	1	970.53	969.523	1	969.513	0.0096	0	44.49	0.007	K	DPEQGALLK
4	AT4G10340.1	| Symbols: LHCB5 | LHCB5 (LIGHT HARVESTING COMPLEX OF PHOTOSYSTEM II 5); chlorophyll binding | chr4:6408200-6409496 FORWARD	271	30195	9	28.9	6	1	1	485.933	969.852	2	969.513	0.3386	0	51.69	0.0009	K	DPEQGALLK
4	AT4G10340.1	| Symbols: LHCB5 | LHCB5 (LIGHT HARVESTING COMPLEX OF PHOTOSYSTEM II 5); chlorophyll binding | chr4:6408200-6409496 FORWARD	271	30195	9	28.9	6	1	1	575.398	1148.78	2	1148.56	0.2246	0	62.25	0.00011	K	AVSETSDELAK
4	AT4G10340.1	| Symbols: LHCB5 | LHCB5 (LIGHT HARVESTING COMPLEX OF PHOTOSYSTEM II 5); chlorophyll binding | chr4:6408200-6409496 FORWARD	271	30195	9	28.9	6	1	1	576.594	1151.17	2	1150.55	0.6232	0	69.57	1.4e-05	R	ITNGLDFEDK
4	AT4G10340.1	| Symbols: LHCB5 | LHCB5 (LIGHT HARVESTING COMPLEX OF PHOTOSYSTEM II 5); chlorophyll binding | chr4:6408200-6409496 FORWARD	271	30195	9	28.9	6	1	1	580.167	1158.32	2	1157.64	0.6744	0	43.98	0.0061	R	IFLPDGLLDR
4	AT4G10340.1	| Symbols: LHCB5 | LHCB5 (LIGHT HARVESTING COMPLEX OF PHOTOSYSTEM II 5); chlorophyll binding | chr4:6408200-6409496 FORWARD	271	30195	9	28.9	6	1	1	624.365	1246.72	2	1246.65	0.07	0	54.2	0.0008	K	YQAFELIHAR
4	AT4G10340.1	| Symbols: LHCB5 | LHCB5 (LIGHT HARVESTING COMPLEX OF PHOTOSYSTEM II 5); chlorophyll binding | chr4:6408200-6409496 FORWARD	271	30195	9	28.9	6	1	1	683.216	1364.42	2	1363.68	0.7336	1	63.02	6.8e-05	K	SKAVSETSDELAK
4	AT4G10340.1	| Symbols: LHCB5 | LHCB5 (LIGHT HARVESTING COMPLEX OF PHOTOSYSTEM II 5); chlorophyll binding | chr4:6408200-6409496 FORWARD	271	30195	9	28.9	6	1	1	750.222	1498.43	2	1497.67	0.7578	0	69.01	1.3e-05	K	YGANCGPEAVWFK
4	AT4G10340.1	| Symbols: LHCB5 | LHCB5 (LIGHT HARVESTING COMPLEX OF PHOTOSYSTEM II 5); chlorophyll binding | chr4:6408200-6409496 FORWARD	271	30195	9	28.9	6	1	1	849.345	1696.68	2	1695.88	0.7927	0	69.22	1.4e-05	K	TGALLLDGNTLNYFGK
5	AT5G66570.1	| Symbols: PSBO-1, OEE1, OEE33, OE33, PSBO1, MSP-1 | PSBO1 (PS II OXYGEN-EVOLVING COMPLEX 1); oxygen evolving/ poly(U) binding | chr5:26568744-26570124 FORWARD	233	35349	9	31.9	5.55	1	1	460.04	918.066	2	917.434	0.6315	0	52.1	0.0011	R	GDEEELVK
5	AT5G66570.1	| Symbols: PSBO-1, OEE1, OEE33, OE33, PSBO1, MSP-1 | PSBO1 (PS II OXYGEN-EVOLVING COMPLEX 1); oxygen evolving/ poly(U) binding | chr5:26568744-26570124 FORWARD	233	35349	9	31.9	5.55	1	1	475.943	949.871	2	949.564	0.3069	0	40.34	0.015	R	VPFLFTVK
5	AT5G66570.1	| Symbols: PSBO-1, OEE1, OEE33, OE33, PSBO1, MSP-1 | PSBO1 (PS II OXYGEN-EVOLVING COMPLEX 1); oxygen evolving/ poly(U) binding | chr5:26568744-26570124 FORWARD	233	35349	9	31.9	5.55	1	1	548.809	1095.6	2	1095.54	0.0589	0	49.91	0.0019	R	LTYDEIQSK
5	AT5G66570.1	| Symbols: PSBO-1, OEE1, OEE33, OE33, PSBO1, MSP-1 | PSBO1 (PS II OXYGEN-EVOLVING COMPLEX 1); oxygen evolving/ poly(U) binding | chr5:26568744-26570124 FORWARD	233	35349	9	31.9	5.55	1	1	596.935	1191.86	2	1191.59	0.2634	0	35.42	0.041	K	IQGVWYGQLE
5	AT5G66570.1	| Symbols: PSBO-1, OEE1, OEE33, OE33, PSBO1, MSP-1 | PSBO1 (PS II OXYGEN-EVOLVING COMPLEX 1); oxygen evolving/ poly(U) binding | chr5:26568744-26570124 FORWARD	233	35349	9	31.9	5.55	1	1	602.626	1203.24	2	1202.65	0.5862	0	81.22	1.1e-06	K	NTAASVGEITLK
5	AT5G66570.1	| Symbols: PSBO-1, OEE1, OEE33, OE33, PSBO1, MSP-1 | PSBO1 (PS II OXYGEN-EVOLVING COMPLEX 1); oxygen evolving/ poly(U) binding | chr5:26568744-26570124 FORWARD	233	35349	9	31.9	5.55	1	1	695.167	1388.32	2	1387.68	0.6368	1	51.1	0.0009	R	GDEEELVKENVK
5	AT5G66570.1	| Symbols: PSBO-1, OEE1, OEE33, OE33, PSBO1, MSP-1 | PSBO1 (PS II OXYGEN-EVOLVING COMPLEX 1); oxygen evolving/ poly(U) binding | chr5:26568744-26570124 FORWARD	233	35349	9	31.9	5.55	1	1	726.259	1450.5	2	1449.71	0.7929	0	48.11	0.0021	K	QLDASGKPDSFTGK
5	AT5G66570.1	| Symbols: PSBO-1, OEE1, OEE33, OE33, PSBO1, MSP-1 | PSBO1 (PS II OXYGEN-EVOLVING COMPLEX 1); oxygen evolving/ poly(U) binding | chr5:26568744-26570124 FORWARD	233	35349	9	31.9	5.55	1	1	781.94	1561.87	2	1561.75	0.1174	0	72.97	8.3e-06	R	GGSTGYDNAVALPAGGR
5	AT5G66570.1	| Symbols: PSBO-1, OEE1, OEE33, OE33, PSBO1, MSP-1 | PSBO1 (PS II OXYGEN-EVOLVING COMPLEX 1); oxygen evolving/ poly(U) binding | chr5:26568744-26570124 FORWARD	233	35349	9	31.9	5.55	1	1	820.03	2457.07	3	2456.13	0.9397	0	45.85	0.0023	K	GTGTANQCPTIDGGSETFSFKPGK
6	AT5G01530.1	| Symbols: | chlorophyll A-B binding protein CP29 (LHCB4) | chr5:209084-210243 FORWARD	232	31177	6	22.1	5.76	1	1	508.603	1015.19	2	1014.55	0.6448	0	56.12	0.00037	K	NLAGDVIGTR
6	AT5G01530.1	| Symbols: | chlorophyll A-B binding protein CP29 (LHCB4) | chr5:209084-210243 FORWARD	232	31177	6	22.1	5.76	1	0	531.635	1061.26	2	1060.51	0.7408	1	44.84	0.0051	R	NAELDSEKR
6	AT5G01530.1	| Symbols: | chlorophyll A-B binding protein CP29 (LHCB4) | chr5:209084-210243 FORWARD	232	31177	6	22.1	5.76	1	1	558.204	1114.39	2	1113.64	0.7545	0	58.7	0.00023	K	TAQLQLAEIK
6	AT5G01530.1	| Symbols: | chlorophyll A-B binding protein CP29 (LHCB4) | chr5:209084-210243 FORWARD	232	31177	6	22.1	5.76	1	1	710.597	1419.18	2	1418.71	0.4707	0	81.95	7.2e-07	K	FFDPLGLAADPEK
6	AT5G01530.1	| Symbols: | chlorophyll A-B binding protein CP29 (LHCB4) | chr5:209084-210243 FORWARD	232	31177	6	22.1	5.76	1	1	851.765	1701.52	2	1700.87	0.6463	1	70.12	9.2e-06	K	NLAGDVIGTRTEAADAK
6	AT5G01530.1	| Symbols: | chlorophyll A-B binding protein CP29 (LHCB4) | chr5:209084-210243 FORWARD	232	31177	6	22.1	5.76	1	0	878.659	1755.3	2	1754.86	0.4401	0	78.56	1.3e-06	K	STPFQPYSEVFGIQR
7	AT1G74970.1	| Symbols: RPS9, TWN3 | RPS9 (RIBOSOMAL PROTEIN S9); structural constituent of ribosome | chr1:28157761-28159202 REVERSE	211	22620	6	18.8	10.46	1	1	930.451	929.444	1	929.518	-0.0745	0	44.32	0.0091	R	VVLQEGTGK
7	AT1G74970.1	| Symbols: RPS9, TWN3 | RPS9 (RIBOSOMAL PROTEIN S9); structural constituent of ribosome | chr1:28157761-28159202 REVERSE	211	22620	6	18.8	10.46	1	1	465.942	929.87	2	929.518	0.3514	0	51.4	0.0012	R	VVLQEGTGK
7	AT1G74970.1	| Symbols: RPS9, TWN3 | RPS9 (RIBOSOMAL PROTEIN S9); structural constituent of ribosome | chr1:28157761-28159202 REVERSE	211	22620	6	18.8	10.46	1	1	466.048	930.082	2	929.518	0.5634	0	56.1	0.00042	R	VVLQEGTGK
7	AT1G74970.1	| Symbols: RPS9, TWN3 | RPS9 (RIBOSOMAL PROTEIN S9); structural constituent of ribosome | chr1:28157761-28159202 REVERSE	211	22620	6	18.8	10.46	1	1	566.589	1131.16	2	1130.62	0.5442	1	42.5	0.008	K	SRLPGGFAAQK
7	AT1G74970.1	| Symbols: RPS9, TWN3 | RPS9 (RIBOSOMAL PROTEIN S9); structural constituent of ribosome | chr1:28157761-28159202 REVERSE	211	22620	6	18.8	10.46	1	1	882.781	1763.55	2	1762.94	0.604	0	123.29	5.1e-11	K	AHGGGLSGQAQAITLGVAR
7	AT1G74970.1	| Symbols: RPS9, TWN3 | RPS9 (RIBOSOMAL PROTEIN S9); structural constituent of ribosome | chr1:28157761-28159202 REVERSE	211	22620	6	18.8	10.46	1	1	588.914	1763.72	3	1762.94	0.7769	0	52.85	0.00073	K	AHGGGLSGQAQAITLGVAR
8	ATCG00020.1	| Symbols: PSBA | Encodes chlorophyll binding protein D1, a part of the photosystem II reaction center core | chrC:383-1444 REVERSE	197	39025	5	13.3	5.12	1	1	643.632	1285.25	2	1285.59	-0.3411	0	38.3	0.018	R	ANLGMEVMHER
8	ATCG00020.1	| Symbols: PSBA | Encodes chlorophyll binding protein D1, a part of the photosystem II reaction center core | chrC:383-1444 REVERSE	197	39025	5	13.3	5.12	1	1	652.062	1302.11	2	1301.59	0.524	0	65.66	3.5e-05	R	ANLGMEVMHER	Oxidation (M)	0.00000001000.0
8	ATCG00020.1	| Symbols: PSBA | Encodes chlorophyll binding protein D1, a part of the photosystem II reaction center core | chrC:383-1444 REVERSE	197	39025	5	13.3	5.12	1	1	657.893	1313.77	2	1313.71	0.0627	0	86.78	3.9e-07	R	VINTWADIINR
8	ATCG00020.1	| Symbols: PSBA | Encodes chlorophyll binding protein D1, a part of the photosystem II reaction center core | chrC:383-1444 REVERSE	197	39025	5	13.3	5.12	1	1	730.642	1459.27	2	1458.73	0.5443	0	55.63	0.00032	R	LIFQYASFNNSR
8	ATCG00020.1	| Symbols: PSBA | Encodes chlorophyll binding protein D1, a part of the photosystem II reaction center core | chrC:383-1444 REVERSE	197	39025	5	13.3	5.12	1	1	750.468	1498.92	2	1498.62	0.3045	0	65.82	3.8e-05	R	ETTENESANEGYR
9	AT1G61520.1	| Symbols: LHCA3 | LHCA3; chlorophyll binding | chr1:22700152-22701149 FORWARD	188	29163	6	17.9	8.61	1	1	499.594	997.173	2	996.528	0.6446	0	39.83	0.013	K	QYFLGLEK
9	AT1G61520.1	| Symbols: LHCA3 | LHCA3; chlorophyll binding | chr1:22700152-22701149 FORWARD	188	29163	6	17.9	8.61	1	1	646.66	1291.3	2	1290.67	0.6328	0	68.54	1.9e-05	R	WLAYGEIINGR
9	AT1G61520.1	| Symbols: LHCA3 | LHCA3; chlorophyll binding | chr1:22700152-22701149 FORWARD	188	29163	6	17.9	8.61	1	1	706.329	1410.64	2	1410.62	0.0191	0	52.73	0.0009	R	LQDWYNPGSMGK	Oxidation (M)	0.000000000100.0
9	AT1G61520.1	| Symbols: LHCA3 | LHCA3; chlorophyll binding | chr1:22700152-22701149 FORWARD	188	29163	6	17.9	8.61	1	1	776.688	1551.36	2	1550.73	0.6309	1	48.7	0.0015	R	RLQDWYNPGSMGK
9	AT1G61520.1	| Symbols: LHCA3 | LHCA3; chlorophyll binding | chr1:22700152-22701149 FORWARD	188	29163	6	17.9	8.61	1	1	823.78	1645.54	2	1644.89	0.654	0	88.14	1.7e-07	R	FAMLGAAGAIAPEILGK	Oxidation (M)	0.00100000000000000.0
9	AT1G61520.1	| Symbols: LHCA3 | LHCA3; chlorophyll binding | chr1:22700152-22701149 FORWARD	188	29163	6	17.9	8.61	1	1	549.623	1645.85	3	1644.89	0.9569	0	43.03	0.0078	R	FAMLGAAGAIAPEILGK	Oxidation (M)	0.00100000000000000.0
10	AT1G15820.1	| Symbols: LHCB6, CP24 | LHCB6 (LIGHT HARVESTING COMPLEX PSII SUBUNIT 6); chlorophyll binding | chr1:5446685-5447676 REVERSE	182	27505	6	19	6.75	1	1	465.072	928.129	2	927.554	0.5745	1	42.81	0.0079	K	KSWIPAVK
10	AT1G15820.1	| Symbols: LHCB6, CP24 | LHCB6 (LIGHT HARVESTING COMPLEX PSII SUBUNIT 6); chlorophyll binding | chr1:5446685-5447676 REVERSE	182	27505	6	19	6.75	1	1	532.843	1063.67	2	1063.57	0.1014	0	48.05	0.0034	R	FFDPLGLAGK
10	AT1G15820.1	| Symbols: LHCB6, CP24 | LHCB6 (LIGHT HARVESTING COMPLEX PSII SUBUNIT 6); chlorophyll binding | chr1:5446685-5447676 REVERSE	182	27505	6	19	6.75	1	1	533.059	1064.1	2	1063.57	0.5326	0	37.79	0.025	R	FFDPLGLAGK
10	AT1G15820.1	| Symbols: LHCB6, CP24 | LHCB6 (LIGHT HARVESTING COMPLEX PSII SUBUNIT 6); chlorophyll binding | chr1:5446685-5447676 REVERSE	182	27505	6	19	6.75	1	1	799.197	1596.38	2	1595.75	0.6321	1	54.46	0.00037	R	DGVYEPDFEKLER
10	AT1G15820.1	| Symbols: LHCB6, CP24 | LHCB6 (LIGHT HARVESTING COMPLEX PSII SUBUNIT 6); chlorophyll binding | chr1:5446685-5447676 REVERSE	182	27505	6	19	6.75	1	1	640.064	1917.17	3	1916.83	0.3407	0	77.2	2e-06	K	TAENFANYTGDQGYPGGR
10	AT1G15820.1	| Symbols: LHCB6, CP24 | LHCB6 (LIGHT HARVESTING COMPLEX PSII SUBUNIT 6); chlorophyll binding | chr1:5446685-5447676 REVERSE	182	27505	6	19	6.75	1	1	959.678	1917.34	2	1916.83	0.5119	0	83.39	4e-07	K	TAENFANYTGDQGYPGGR
11	AT3G50820.1	| Symbols: PSBO2, PSBO-2, OEC33 | PSBO2 (PHOTOSYSTEM II SUBUNIT O-2); oxygen evolving/ poly(U) binding | chr3:18891008-18892311 REVERSE	176	35226	6	21.1	5.92	1	0	475.943	949.871	2	949.564	0.3069	0	40.34	0.015	R	VPFLFTVK
11	AT3G50820.1	| Symbols: PSBO2, PSBO-2, OEC33 | PSBO2 (PHOTOSYSTEM II SUBUNIT O-2); oxygen evolving/ poly(U) binding | chr3:18891008-18892311 REVERSE	176	35226	6	21.1	5.92	1	0	548.809	1095.6	2	1095.54	0.0589	0	49.91	0.0019	R	LTYDEIQSK
11	AT3G50820.1	| Symbols: PSBO2, PSBO-2, OEC33 | PSBO2 (PHOTOSYSTEM II SUBUNIT O-2); oxygen evolving/ poly(U) binding | chr3:18891008-18892311 REVERSE	176	35226	6	21.1	5.92	1	0	596.935	1191.86	2	1191.59	0.2634	0	35.42	0.041	K	IQGVWYGQIE
11	AT3G50820.1	| Symbols: PSBO2, PSBO-2, OEC33 | PSBO2 (PHOTOSYSTEM II SUBUNIT O-2); oxygen evolving/ poly(U) binding | chr3:18891008-18892311 REVERSE	176	35226	6	21.1	5.92	1	0	602.626	1203.24	2	1202.65	0.5862	0	81.22	1.1e-06	K	NTAASVGEITLK
11	AT3G50820.1	| Symbols: PSBO2, PSBO-2, OEC33 | PSBO2 (PHOTOSYSTEM II SUBUNIT O-2); oxygen evolving/ poly(U) binding | chr3:18891008-18892311 REVERSE	176	35226	6	21.1	5.92	1	1	733.125	1464.23	2	1463.73	0.509	0	48.33	0.0017	K	QLEASGKPESFSGK
11	AT3G50820.1	| Symbols: PSBO2, PSBO-2, OEC33 | PSBO2 (PHOTOSYSTEM II SUBUNIT O-2); oxygen evolving/ poly(U) binding | chr3:18891008-18892311 REVERSE	176	35226	6	21.1	5.92	1	0	781.94	1561.87	2	1561.75	0.1174	0	72.97	8.3e-06	R	GGSTGYDNAVALPAGGR
12	ATCG00480.1	| Symbols: ATPB | chloroplast-encoded gene for beta subunit of ATP synthase | chrC:52660-54156 REVERSE	171	53957	5	12.7	5.38	1	1	488.456	974.897	2	974.555	0.3417	0	49.25	0.0022	K	IGLFGGAGVGK
12	ATCG00480.1	| Symbols: ATPB | chloroplast-encoded gene for beta subunit of ATP synthase | chrC:52660-54156 REVERSE	171	53957	5	12.7	5.38	1	1	596.633	1191.25	2	1190.62	0.6336	0	44.85	0.0047	K	SAPAFIELDTK
12	ATCG00480.1	| Symbols: ATPB | chloroplast-encoded gene for beta subunit of ATP synthase | chrC:52660-54156 REVERSE	171	53957	5	12.7	5.38	1	1	708.614	1415.21	2	1414.71	0.5084	0	68.67	1.6e-05	R	TNPTTSNPEVSIR
12	ATCG00480.1	| Symbols: ATPB | chloroplast-encoded gene for beta subunit of ATP synthase | chrC:52660-54156 REVERSE	171	53957	5	12.7	5.38	1	1	717.734	1433.45	2	1432.77	0.6864	0	71.85	8.4e-06	R	FVQAGSEVSALLGR
12	ATCG00480.1	| Symbols: ATPB | chloroplast-encoded gene for beta subunit of ATP synthase | chrC:52660-54156 REVERSE	171	53957	5	12.7	5.38	1	1	759.658	1517.3	2	1516.74	0.564	0	70.05	1.1e-05	K	ESGVINEQNLAESK
13	AT1G03130.1	| Symbols: PSAD-2 | PSAD-2 (photosystem I subunit D-2) | chr1:753528-754142 REVERSE	169	22350	5	21.6	9.78	1	1	496.108	990.202	2	989.497	0.7046	0	36.84	0.036	K	ITYQFYR
13	AT1G03130.1	| Symbols: PSAD-2 | PSAD-2 (photosystem I subunit D-2) | chr1:753528-754142 REVERSE	169	22350	5	21.6	9.78	1	1	588.728	1175.44	2	1174.61	0.8288	1	43.48	0.0093	R	KEQCLALGTR
13	AT1G03130.1	| Symbols: PSAD-2 | PSAD-2 (photosystem I subunit D-2) | chr1:753528-754142 REVERSE	169	22350	5	21.6	9.78	1	1	651.831	1301.65	2	1301.64	0.0104	1	46.85	0.0039	K	DGVYPEKANPGR
13	AT1G03130.1	| Symbols: PSAD-2 | PSAD-2 (photosystem I subunit D-2) | chr1:753528-754142 REVERSE	169	22350	5	21.6	9.78	1	1	826.208	1650.4	2	1649.79	0.6101	0	83.52	4.8e-07	K	EQIFEMPTGGAAIMR
13	AT1G03130.1	| Symbols: PSAD-2 | PSAD-2 (photosystem I subunit D-2) | chr1:753528-754142 REVERSE	169	22350	5	21.6	9.78	1	1	842.231	1682.45	2	1681.78	0.6673	0	87.41	1.8e-07	K	EQIFEMPTGGAAIMR	2 Oxidation (M)	0.000001000000010.0
14	AT2G34430.1	| Symbols: LHB1B1, LHCB1.4 | LHB1B1; chlorophyll binding | chr2:14524818-14525618 FORWARD	165	28209	10	13.9	5.15	1	1	492.138	982.261	2	981.524	0.7363	0	35.39	0.041	R	ELEVIHSR
14	AT2G34430.1	| Symbols: LHB1B1, LHCB1.4 | LHB1B1; chlorophyll binding | chr2:14524818-14525618 FORWARD	165	28209	10	13.9	5.15	1	1	983.468	982.461	1	982.491	-0.0305	0	36.07	0.046	K	FGEAVWFK
14	AT2G34430.1	| Symbols: LHB1B1, LHCB1.4 | LHB1B1; chlorophyll binding | chr2:14524818-14525618 FORWARD	165	28209	10	13.9	5.15	1	1	492.429	982.843	2	982.491	0.3514	0	43.42	0.0056	K	FGEAVWFK
14	AT2G34430.1	| Symbols: LHB1B1, LHCB1.4 | LHB1B1; chlorophyll binding | chr2:14524818-14525618 FORWARD	165	28209	10	13.9	5.15	1	1	492.451	982.888	2	982.491	0.3964	0	34.73	0.041	K	FGEAVWFK
14	AT2G34430.1	| Symbols: LHB1B1, LHCB1.4 | LHB1B1; chlorophyll binding | chr2:14524818-14525618 FORWARD	165	28209	10	13.9	5.15	1	1	492.606	983.197	2	982.491	0.7054	0	39.63	0.014	K	FGEAVWFK
14	AT2G34430.1	| Symbols: LHB1B1, LHCB1.4 | LHB1B1; chlorophyll binding | chr2:14524818-14525618 FORWARD	165	28209	10	13.9	5.15	1	1	492.669	983.324	2	982.491	0.8324	0	36.87	0.033	K	FGEAVWFK
14	AT2G34430.1	| Symbols: LHB1B1, LHCB1.4 | LHB1B1; chlorophyll binding | chr2:14524818-14525618 FORWARD	165	28209	10	13.9	5.15	1	1	492.754	983.493	2	982.491	1.0014	0	51.51	0.0014	K	FGEAVWFK
14	AT2G34430.1	| Symbols: LHB1B1, LHCB1.4 | LHB1B1; chlorophyll binding | chr2:14524818-14525618 FORWARD	165	28209	10	13.9	5.15	1	1	627.198	1252.38	2	1251.67	0.7123	1	45.25	0.0041	R	NRELEVIHSR
14	AT2G34430.1	| Symbols: LHB1B1, LHCB1.4 | LHB1B1; chlorophyll binding | chr2:14524818-14525618 FORWARD	165	28209	10	13.9	5.15	1	1	875.692	1749.37	2	1748.81	0.557	0	78.73	1.3e-06	K	ASKPTGPSGSPWYGSDR
14	AT2G34430.1	| Symbols: LHB1B1, LHCB1.4 | LHB1B1; chlorophyll binding | chr2:14524818-14525618 FORWARD	165	28209	10	13.9	5.15	1	1	659.786	1976.34	3	1975.98	0.3616	1	36	0.023	K	ASKPTGPSGSPWYGSDRVK
15	ATCG00270.1	| Symbols: PSBD | PSII D2 protein | chrC:32711-33772 FORWARD	164	39750	5	9.1	5.46	1	1	521.067	1040.12	2	1040.6	-0.4782	0	34.67	0.044	K	NILLNEGIR
15	ATCG00270.1	| Symbols: PSBD | PSII D2 protein | chrC:32711-33772 FORWARD	164	39750	5	9.1	5.46	1	1	521.247	1040.48	2	1040.6	-0.1192	0	42.86	0.0098	K	NILLNEGIR
15	ATCG00270.1	| Symbols: PSBD | PSII D2 protein | chrC:32711-33772 FORWARD	164	39750	5	9.1	5.46	1	1	614.054	1226.09	2	1226.59	-0.5005	0	45.88	0.0029	R	AYDFVSQEIR
15	ATCG00270.1	| Symbols: PSBD | PSII D2 protein | chrC:32711-33772 FORWARD	164	39750	5	9.1	5.46	1	1	614.567	1227.12	2	1226.59	0.5257	0	71.29	9.3e-06	R	AYDFVSQEIR
15	ATCG00270.1	| Symbols: PSBD | PSII D2 protein | chrC:32711-33772 FORWARD	164	39750	5	9.1	5.46	1	1	774.599	1547.18	2	1546.68	0.4999	0	86.92	2.3e-07	R	AAEDPEFETFYTK
16	AT1G29910.1	| Symbols: CAB3, AB180, LHCB1.2 | CAB3 (CHLOROPHYLL A/B BINDING PROTEIN 3); chlorophyll binding | chr1:10472443-10473246 REVERSE	153	28266	10	12	5.29	1	0	492.138	982.261	2	981.524	0.7363	0	35.39	0.041	R	ELEVIHSR
16	AT1G29910.1	| Symbols: CAB3, AB180, LHCB1.2 | CAB3 (CHLOROPHYLL A/B BINDING PROTEIN 3); chlorophyll binding | chr1:10472443-10473246 REVERSE	153	28266	10	12	5.29	1	0	983.468	982.461	1	982.491	-0.0305	0	36.07	0.046	K	FGEAVWFK
16	AT1G29910.1	| Symbols: CAB3, AB180, LHCB1.2 | CAB3 (CHLOROPHYLL A/B BINDING PROTEIN 3); chlorophyll binding | chr1:10472443-10473246 REVERSE	153	28266	10	12	5.29	1	0	492.429	982.843	2	982.491	0.3514	0	43.42	0.0056	K	FGEAVWFK
16	AT1G29910.1	| Symbols: CAB3, AB180, LHCB1.2 | CAB3 (CHLOROPHYLL A/B BINDING PROTEIN 3); chlorophyll binding | chr1:10472443-10473246 REVERSE	153	28266	10	12	5.29	1	0	492.451	982.888	2	982.491	0.3964	0	34.73	0.041	K	FGEAVWFK
16	AT1G29910.1	| Symbols: CAB3, AB180, LHCB1.2 | CAB3 (CHLOROPHYLL A/B BINDING PROTEIN 3); chlorophyll binding | chr1:10472443-10473246 REVERSE	153	28266	10	12	5.29	1	0	492.606	983.197	2	982.491	0.7054	0	39.63	0.014	K	FGEAVWFK
16	AT1G29910.1	| Symbols: CAB3, AB180, LHCB1.2 | CAB3 (CHLOROPHYLL A/B BINDING PROTEIN 3); chlorophyll binding | chr1:10472443-10473246 REVERSE	153	28266	10	12	5.29	1	0	492.669	983.324	2	982.491	0.8324	0	36.87	0.033	K	FGEAVWFK
16	AT1G29910.1	| Symbols: CAB3, AB180, LHCB1.2 | CAB3 (CHLOROPHYLL A/B BINDING PROTEIN 3); chlorophyll binding | chr1:10472443-10473246 REVERSE	153	28266	10	12	5.29	1	0	492.754	983.493	2	982.491	1.0014	0	51.51	0.0014	K	FGEAVWFK
16	AT1G29910.1	| Symbols: CAB3, AB180, LHCB1.2 | CAB3 (CHLOROPHYLL A/B BINDING PROTEIN 3); chlorophyll binding | chr1:10472443-10473246 REVERSE	153	28266	10	12	5.29	1	0	627.198	1252.38	2	1251.67	0.7123	1	45.25	0.0041	R	NRELEVIHSR
16	AT1G29910.1	| Symbols: CAB3, AB180, LHCB1.2 | CAB3 (CHLOROPHYLL A/B BINDING PROTEIN 3); chlorophyll binding | chr1:10472443-10473246 REVERSE	153	28266	10	12	5.29	1	1	633.323	1264.63	2	1264.55	0.0846	0	44.01	0.0079	K	GPSGSPWYGSDR
16	AT1G29910.1	| Symbols: CAB3, AB180, LHCB1.2 | CAB3 (CHLOROPHYLL A/B BINDING PROTEIN 3); chlorophyll binding | chr1:10472443-10473246 REVERSE	153	28266	10	12	5.29	1	1	747.158	1492.3	2	1491.71	0.591	1	62.25	7e-05	K	GPSGSPWYGSDRVK
17	AT1G15980.1	| Symbols: NDF1 | NDF1 (NDH-DEPENDENT CYCLIC ELECTRON FLOW 1) | chr1:5489314-5491199 FORWARD	143	51275	5	11.3	6.49	1	1	496.707	991.4	2	990.517	0.8828	0	44.2	0.0092	K	SNCVIIASK
17	AT1G15980.1	| Symbols: NDF1 | NDF1 (NDH-DEPENDENT CYCLIC ELECTRON FLOW 1) | chr1:5489314-5491199 FORWARD	143	51275	5	11.3	6.49	1	1	522.986	1043.96	2	1043.59	0.3706	0	58.19	0.00022	K	LADIDIGTVK
17	AT1G15980.1	| Symbols: NDF1 | NDF1 (NDH-DEPENDENT CYCLIC ELECTRON FLOW 1) | chr1:5489314-5491199 FORWARD	143	51275	5	11.3	6.49	1	1	541.167	1080.32	2	1079.56	0.7578	1	39.84	0.016	R	GKQTYELNK
17	AT1G15980.1	| Symbols: NDF1 | NDF1 (NDH-DEPENDENT CYCLIC ELECTRON FLOW 1) | chr1:5489314-5491199 FORWARD	143	51275	5	11.3	6.49	1	1	645.835	1289.66	2	1289.72	-0.0674	0	70.9	1.6e-05	K	GYTVELASLPLK
17	AT1G15980.1	| Symbols: NDF1 | NDF1 (NDH-DEPENDENT CYCLIC ELECTRON FLOW 1) | chr1:5489314-5491199 FORWARD	143	51275	5	11.3	6.49	1	1	673.222	1344.43	2	1343.71	0.7213	0	59.06	0.00017	K	FIVIHGIESDSK
18	ATCG01060.1	| Symbols: PSAC | Encodes the PsaC subunit of photosystem I. | chrC:117318-117563 REVERSE	133	9545	2	32.1	6.67	1	1	771.677	1541.34	2	1540.66	0.6748	0	70.74	8.8e-06	R	CESACPTDFLSVR
18	ATCG01060.1	| Symbols: PSAC | Encodes the PsaC subunit of photosystem I. | chrC:117318-117563 REVERSE	133	9545	2	32.1	6.67	1	1	823.682	1645.35	2	1644.71	0.6428	0	94.46	3.7e-08	K	IYDTCIGCTQCVR
19	ATCG00340.1	| Symbols: PSAB | Encodes the D1 subunit of photosystem I and II reaction centers. | chrC:37375-39579 REVERSE	127	82537	2	3.7	6.89	1	1	738.206	1474.4	2	1473.6	0.7995	0	65.97	3e-05	K	DFGYSFPCDGPGR
19	ATCG00340.1	| Symbols: PSAB | Encodes the D1 subunit of photosystem I and II reaction centers. | chrC:37375-39579 REVERSE	127	82537	2	3.7	6.89	1	1	839.176	1676.34	2	1675.74	0.5931	0	92.03	6.3e-08	R	DYNPEQNEDNVLAR
20	AT2G05070.1	| Symbols: LHCB2.2, LHCB2 | LHCB2.2; chlorophyll binding | chr2:1799436-1800329 REVERSE	122	28659	9	12.1	5.29	1	0	492.138	982.261	2	981.524	0.7363	0	35.39	0.041	R	ELEVIHSR
20	AT2G05070.1	| Symbols: LHCB2.2, LHCB2 | LHCB2.2; chlorophyll binding | chr2:1799436-1800329 REVERSE	122	28659	9	12.1	5.29	1	0	983.468	982.461	1	982.491	-0.0305	0	36.07	0.046	K	FGEAVWFK
20	AT2G05070.1	| Symbols: LHCB2.2, LHCB2 | LHCB2.2; chlorophyll binding | chr2:1799436-1800329 REVERSE	122	28659	9	12.1	5.29	1	0	492.429	982.843	2	982.491	0.3514	0	43.42	0.0056	K	FGEAVWFK
20	AT2G05070.1	| Symbols: LHCB2.2, LHCB2 | LHCB2.2; chlorophyll binding | chr2:1799436-1800329 REVERSE	122	28659	9	12.1	5.29	1	0	492.451	982.888	2	982.491	0.3964	0	34.73	0.041	K	FGEAVWFK
20	AT2G05070.1	| Symbols: LHCB2.2, LHCB2 | LHCB2.2; chlorophyll binding | chr2:1799436-1800329 REVERSE	122	28659	9	12.1	5.29	1	0	492.606	983.197	2	982.491	0.7054	0	39.63	0.014	K	FGEAVWFK
20	AT2G05070.1	| Symbols: LHCB2.2, LHCB2 | LHCB2.2; chlorophyll binding | chr2:1799436-1800329 REVERSE	122	28659	9	12.1	5.29	1	0	492.669	983.324	2	982.491	0.8324	0	36.87	0.033	K	FGEAVWFK
20	AT2G05070.1	| Symbols: LHCB2.2, LHCB2 | LHCB2.2; chlorophyll binding | chr2:1799436-1800329 REVERSE	122	28659	9	12.1	5.29	1	0	492.754	983.493	2	982.491	1.0014	0	51.51	0.0014	K	FGEAVWFK
20	AT2G05070.1	| Symbols: LHCB2.2, LHCB2 | LHCB2.2; chlorophyll binding | chr2:1799436-1800329 REVERSE	122	28659	9	12.1	5.29	1	0	627.198	1252.38	2	1251.67	0.7123	1	45.25	0.0041	K	NRELEVIHSR
20	AT2G05070.1	| Symbols: LHCB2.2, LHCB2 | LHCB2.2; chlorophyll binding | chr2:1799436-1800329 REVERSE	122	28659	9	12.1	5.29	1	1	816.438	1630.86	2	1630.81	0.0505	0	51.73	0.0011	K	STPQSIWYGPDRPK
21	ATCG00900.1	| Symbols: RPS7.1, RPS7 | encodes a chloroplast ribosomal protein S7, a constituent of the small subunit of the ribosomal complex | chrC:97478-97945 REVERSE	119	17347	5	29.7	11.28	1	1	480.048	958.082	2	957.543	0.5387	0	41.76	0.01	R	LVNMLVNR
21	ATCG00900.1	| Symbols: RPS7.1, RPS7 | encodes a chloroplast ribosomal protein S7, a constituent of the small subunit of the ribosomal complex | chrC:97478-97945 REVERSE	119	17347	5	29.7	11.28	1	1	488.195	974.375	2	973.538	0.8368	0	58.68	0.00035	R	LVNMLVNR	Oxidation (M)	0.00010000.0
21	ATCG00900.1	| Symbols: RPS7.1, RPS7 | encodes a chloroplast ribosomal protein S7, a constituent of the small subunit of the ribosomal complex | chrC:97478-97945 REVERSE	119	17347	5	29.7	11.28	1	1	517.123	1032.23	2	1031.55	0.681	0	52.54	0.00093	K	LSSELVDAAK
21	ATCG00900.1	| Symbols: RPS7.1, RPS7 | encodes a chloroplast ribosomal protein S7, a constituent of the small subunit of the ribosomal complex | chrC:97478-97945 REVERSE	119	17347	5	29.7	11.28	1	1	564.212	1126.41	2	1125.62	0.7906	0	42.16	0.01	K	SLAYQIIYR
21	ATCG00900.1	| Symbols: RPS7.1, RPS7 | encodes a chloroplast ribosomal protein S7, a constituent of the small subunit of the ribosomal complex | chrC:97478-97945 REVERSE	119	17347	5	29.7	11.28	1	1	650.951	1949.83	3	1950.03	-0.1965	1	49.7	0.0013	R	RVGGSTHQVPIEIGSTQGK
22	ATCG00490.1	| Symbols: RBCL | large subunit of RUBISCO. Protein is tyrosine-phosphorylated and its phosphorylation state is modulated in response to ABA in Arabidopsis thaliana seeds. | chrC:54958-56397 FORWARD	112	53435	5	9	5.88	1	1	456.996	911.977	2	911.465	0.5119	0	35.43	0.037	R	AMHAVIDR
22	ATCG00490.1	| Symbols: RBCL | large subunit of RUBISCO. Protein is tyrosine-phosphorylated and its phosphorylation state is modulated in response to ABA in Arabidopsis thaliana seeds. | chrC:54958-56397 FORWARD	112	53435	5	9	5.88	1	1	464.992	927.969	2	927.46	0.509	0	34.99	0.048	R	AMHAVIDR	Oxidation (M)	0.01000000.0
22	ATCG00490.1	| Symbols: RBCL | large subunit of RUBISCO. Protein is tyrosine-phosphorylated and its phosphorylation state is modulated in response to ABA in Arabidopsis thaliana seeds. | chrC:54958-56397 FORWARD	112	53435	5	9	5.88	1	1	511.293	1020.57	2	1020.52	0.0476	0	73.03	1.2e-05	K	DTDILAAFR
22	ATCG00490.1	| Symbols: RBCL | large subunit of RUBISCO. Protein is tyrosine-phosphorylated and its phosphorylation state is modulated in response to ABA in Arabidopsis thaliana seeds. | chrC:54958-56397 FORWARD	112	53435	5	9	5.88	1	1	733.725	1465.44	2	1464.75	0.6885	0	62.61	6.5e-05	K	TFQGPPHGIQVER
22	ATCG00490.1	| Symbols: RBCL | large subunit of RUBISCO. Protein is tyrosine-phosphorylated and its phosphorylation state is modulated in response to ABA in Arabidopsis thaliana seeds. | chrC:54958-56397 FORWARD	112	53435	5	9	5.88	1	1	501.97	1502.89	3	1501.84	1.0449	0	36.66	0.033	K	YGRPLLGCTIKPK
23	AT2G20260.1	| Symbols: PSAE-2 | PSAE-2 (photosystem I subunit E-2); catalytic | chr2:8736780-8737644 FORWARD	108	15180	2	29.7	9.94	1	1	664.695	1327.37	2	1326.68	0.6967	0	89.11	1.5e-07	K	NVGSVVAVDQDPK
23	AT2G20260.1	| Symbols: PSAE-2 | PSAE-2 (photosystem I subunit E-2); catalytic | chr2:8736780-8737644 FORWARD	108	15180	2	29.7	9.94	1	1	915.185	2742.53	3	2741.34	1.1983	1	46.83	0.0014	R	AAEDTPPATASSDSSSTTAAAAPAKVPAAK
24	AT2G35410.1	| Symbols: | 33 kDa ribonucleoprotein, chloroplast, putative / RNA-binding protein cp33, putative | chr2:14898341-14899590 FORWARD	106	33879	2	9.1	5.55	1	1	712.647	1423.28	2	1422.67	0.6049	0	52.04	0.00074	K	SPNDLPSPAPGDTR
24	AT2G35410.1	| Symbols: | 33 kDa ribonucleoprotein, chloroplast, putative / RNA-binding protein cp33, putative | chr2:14898341-14899590 FORWARD	106	33879	2	9.1	5.55	1	1	769.695	1537.38	2	1536.76	0.6186	0	83.77	4.7e-07	R	ELFTAADFNPVSAR
25	AT1G64770.1	| Symbols: NDF2 | NDF2 (NDH-DEPENDENT CYCLIC ELECTRON FLOW 1); carbohydrate binding / catalytic | chr1:24057549-24059415 FORWARD	104	38266	4	15.5	6.38	1	1	550.305	1098.6	2	1097.52	1.0783	0	36.91	0.039	R	GAMVIEHDNL
25	AT1G64770.1	| Symbols: NDF2 | NDF2 (NDH-DEPENDENT CYCLIC ELECTRON FLOW 1); carbohydrate binding / catalytic | chr1:24057549-24059415 FORWARD	104	38266	4	15.5	6.38	1	1	677.701	1353.39	2	1352.73	0.6579	0	56.38	0.00028	R	GGVGVVIVNGEEPK
25	AT1G64770.1	| Symbols: NDF2 | NDF2 (NDH-DEPENDENT CYCLIC ELECTRON FLOW 1); carbohydrate binding / catalytic | chr1:24057549-24059415 FORWARD	104	38266	4	15.5	6.38	1	1	754.673	1507.33	2	1506.74	0.592	0	56.75	0.00023	K	FSESNNIPMVELK
25	AT1G64770.1	| Symbols: NDF2 | NDF2 (NDH-DEPENDENT CYCLIC ELECTRON FLOW 1); carbohydrate binding / catalytic | chr1:24057549-24059415 FORWARD	104	38266	4	15.5	6.38	1	1	641.962	1922.87	3	1921.95	0.9123	1	38.41	0.018	K	AVYNTPPSKFETIDQGR
26	AT4G28750.1	| Symbols: PSAE-1 | PSAE-1 (PSA E1 KNOCKOUT); catalytic | chr4:14202951-14203888 REVERSE	100	14958	2	26.6	9.92	1	0	664.695	1327.37	2	1326.68	0.6967	0	89.11	1.5e-07	K	NVGSVVAVDQDPK
26	AT4G28750.1	| Symbols: PSAE-1 | PSAE-1 (PSA E1 KNOCKOUT); catalytic | chr4:14202951-14203888 REVERSE	100	14958	2	26.6	9.92	1	1	776.457	2326.35	3	2325.23	1.1169	0	40.21	0.0078	K	DSPAAAAAPDGATATKPKPPPIGPK
27	AT1G78630.1	| Symbols: emb1473 | emb1473 (embryo defective 1473); structural constituent of ribosome | chr1:29575997-29577406 FORWARD	85	26886	1	4.1	9.93	1	1	548.607	1095.2	2	1094.62	0.5802	0	85.14	3.8e-07	R	LASTIANHIR
28	ATCG00710.1	| Symbols: PSBH | Encodes a 8 kD phosphoprotein that is a component of the photosystem II oxygen evolving core. Its exact molecular function has not been determined but it may play a role in mediating electron transfer between the secondary quinone	84	7697	2	28.8	6.02	1	1	547.671	1093.33	2	1092.5	0.8221	0	71.33	1.2e-05	M	ATQTVEDSSR
28	ATCG00710.1	| Symbols: PSBH | Encodes a 8 kD phosphoprotein that is a component of the photosystem II oxygen evolving core. Its exact molecular function has not been determined but it may play a role in mediating electron transfer between the secondary quinone	84	7697	2	28.8	6.02	1	1	631.4	1260.79	2	1260.71	0.0779	0	45.1	0.006	K	LLKPLNSEYGK
29	ATCG00580.1	| Symbols: PSBE | PSII cytochrome b559. There have been many speculations about the function of Cyt b559, but the most favored at present is that it plays a protective role by acting as an electron acceptor or electron donor under conditions when el	82	9391	2	22.9	4.83	1	1	478.17	954.326	2	953.566	0.7598	0	49	0.0021	R	QGIPLITGR
29	ATCG00580.1	| Symbols: PSBE | PSII cytochrome b559. There have been many speculations about the function of Cyt b559, but the most favored at present is that it plays a protective role by acting as an electron acceptor or electron donor under conditions when el	82	9391	2	22.9	4.83	1	1	561.845	1121.68	2	1121.61	0.0678	0	67.14	3.9e-05	R	SFADIITSIR
30	AT3G01440.1	| Symbols: | oxygen evolving enhancer 3 (PsbQ) family protein | chr3:168478-169407 FORWARD	80	24880	2	4.1	7.67	1	1	569.336	1136.66	2	1135.61	1.0519	0	61.07	0.00015	K	FLLQEVMTR
30	AT3G01440.1	| Symbols: | oxygen evolving enhancer 3 (PsbQ) family protein | chr3:168478-169407 FORWARD	80	24880	2	4.1	7.67	1	1	577.124	1152.23	2	1151.6	0.6328	0	52.96	0.00063	K	FLLQEVMTR	Oxidation (M)	0.000000100.0
31	AT4G04640.1	| Symbols: ATPC1 | ATPC1; enzyme regulator | chr4:2350761-2351882 REVERSE	80	41171	1	2.7	8.13	1	1	515.226	1028.44	2	1027.6	0.835	0	79.75	2.3e-06	K	VALVVVTGDR
32	AT1G14150.1	| Symbols: | oxygen evolving enhancer 3 (PsbQ) family protein | chr1:4839885-4840632 FORWARD	80	22257	2	12.6	8.8	1	1	679.111	1356.21	2	1355.63	0.5784	0	62.03	7.5e-05	K	VYESYLYYEK
32	AT1G14150.1	| Symbols: | oxygen evolving enhancer 3 (PsbQ) family protein | chr1:4839885-4840632 FORWARD	80	22257	2	12.6	8.8	1	1	763.189	1524.36	2	1523.71	0.655	0	44.7	0.0037	K	YFMPGLSPEDAAAR
33	AT5G16390.1	| Symbols: CAC1, CAC1A, BCCP, BCCP1 | CAC1 (CHLOROPLASTIC ACETYLCOENZYME A CARBOXYLASE 1); acetyl-CoA carboxylase/ biotin binding | chr5:5361098-5363020 REVERSE	75	29708	4	13.2	9.11	1	1	479.52	957.025	2	956.554	0.4704	0	39.53	0.017	R	DIVELQLK
33	AT5G16390.1	| Symbols: CAC1, CAC1A, BCCP, BCCP1 | CAC1 (CHLOROPLASTIC ACETYLCOENZYME A CARBOXYLASE 1); acetyl-CoA carboxylase/ biotin binding | chr5:5361098-5363020 REVERSE	75	29708	4	13.2	9.11	1	1	523.383	1044.75	2	1044.47	0.281	0	51.01	0.0015	K	SPMAGTFYR	Oxidation (M)	0.001000000.0
33	AT5G16390.1	| Symbols: CAC1, CAC1A, BCCP, BCCP1 | CAC1 (CHLOROPLASTIC ACETYLCOENZYME A CARBOXYLASE 1); acetyl-CoA carboxylase/ biotin binding | chr5:5361098-5363020 REVERSE	75	29708	4	13.2	9.11	1	1	570.622	1139.23	2	1138.6	0.6276	0	38.55	0.017	R	SPAPGEPPFIK
33	AT5G16390.1	| Symbols: CAC1, CAC1A, BCCP, BCCP1 | CAC1 (CHLOROPLASTIC ACETYLCOENZYME A CARBOXYLASE 1); acetyl-CoA carboxylase/ biotin binding | chr5:5361098-5363020 REVERSE	75	29708	4	13.2	9.11	1	1	573.633	1145.25	2	1144.59	0.6598	0	47.5	0.0025	K	QLDCELVIR
34	AT2G39470.1	| Symbols: PPL2 | PPL2 (PsbP-like protein 2); calcium ion binding | chr2:16476335-16477653 FORWARD	75	27174	3	11.8	8.89	1	1	517.613	1033.21	2	1032.57	0.6402	0	40.95	0.012	R	YLQLQNVR
34	AT2G39470.1	| Symbols: PPL2 | PPL2 (PsbP-like protein 2); calcium ion binding | chr2:16476335-16477653 FORWARD	75	27174	3	11.8	8.89	1	1	524.1	1046.19	2	1045.49	0.6918	1	48	0.0025	R	AHDSAFKDR
34	AT2G39470.1	| Symbols: PPL2 | PPL2 (PsbP-like protein 2); calcium ion binding | chr2:16476335-16477653 FORWARD	75	27174	3	11.8	8.89	1	1	615.264	1228.51	2	1227.72	0.7952	1	43.63	0.0083	K	KQLQVVADSLK
35	ATCG00770.1	| Symbols: RPS8 | chloroplast 30S ribosomal protein S8 | chrC:80068-80472 REVERSE	70	15527	1	9	10.94	1	1	631.682	1261.35	2	1260.69	0.6561	0	70.01	1.4e-05	R	IGSTNITESIVK
36	AT1G31330.1	| Symbols: PSAF | PSAF (photosystem I subunit F) | chr1:11215011-11215939 REVERSE	69	24329	4	17.2	9.58	1	1	450.435	898.855	2	898.43	0.4249	1	36.41	0.032	R	RFDNYGK
36	AT1G31330.1	| Symbols: PSAF | PSAF (photosystem I subunit F) | chr1:11215011-11215939 REVERSE	69	24329	4	17.2	9.58	1	1	560.555	1119.1	2	1118.6	0.4987	0	37.33	0.027	R	EFLNGDLIAK
36	AT1G31330.1	| Symbols: PSAF | PSAF (photosystem I subunit F) | chr1:11215011-11215939 REVERSE	69	24329	4	17.2	9.58	1	1	590.566	1179.12	2	1178.62	0.4942	0	50.41	0.0013	R	GFIWPVAAYR
36	AT1G31330.1	| Symbols: PSAF | PSAF (photosystem I subunit F) | chr1:11215011-11215939 REVERSE	69	24329	4	17.2	9.58	1	1	613.393	1224.77	2	1224.71	0.0629	0	41.38	0.012	K	EIIIDVPLASR
37	ATCG00180.1	| Symbols: RPOC1 | RNA polymerase beta~ subunit-1 | chrC:20251-23084 REVERSE	66	79502	1	1.8	8.77	1	1	675.156	1348.3	2	1347.7	0.5972	0	66.23	3e-05	R	NNTLTDLLTTSR
38	AT4G12800.1	| Symbols: PSAL | PSAL (photosystem I subunit L) | chr4:7521469-7522493 FORWARD	63	23094	1	6.8	9.85	1	1	764.438	1526.86	2	1526.79	0.0668	0	62.88	7.9e-05	K	EGEPSIAPSLTLTGR
39	ATCG00190.1	| Symbols: RPOB | Chloroplast DNA-dependent RNA polymerase B subunit. The transcription of this gene is regulated by a nuclear encoded RNA polymerase. This gene has been transferred to mitochondrial genome during crucifer evolution. | chrC:23111-263	62	121611	2	2.1	8.68	1	1	597.191	1192.37	2	1191.59	0.7795	0	47.95	0.0025	K	GGSSYNPEIIR
39	ATCG00190.1	| Symbols: RPOB | Chloroplast DNA-dependent RNA polymerase B subunit. The transcription of this gene is regulated by a nuclear encoded RNA polymerase. This gene has been transferred to mitochondrial genome during crucifer evolution. | chrC:23111-263	62	121611	2	2.1	8.68	1	1	477.978	1430.91	3	1429.78	1.1338	1	46.23	0.0037	K	LIHQVDDKIHGR
40	ATCG00120.1	| Symbols: ATPA | Encodes the ATPase alpha subunit, which is a subunit of ATP synthase and part of the CF1 portion which catalyzes the conversion of ADP to ATP using the proton motive force. This complex is located in the thylakoid membrane of the c	61	55351	1	2.4	5.19	1	1	627.165	1252.32	2	1251.72	0.5972	0	60.95	0.0001	R	LIESPAPGIISR
41	AT3G54890.1	| Symbols: LHCA1 | LHCA1; chlorophyll binding | chr3:20339706-20340922 REVERSE	61	26150	2	10	6.21	1	1	667.851	1333.69	2	1333.64	0.0418	1	48.65	0.0027	R	YKESELIHCR
41	AT3G54890.1	| Symbols: LHCA1 | LHCA1; chlorophyll binding | chr3:20339706-20340922 REVERSE	61	26150	2	10	6.21	1	1	500.976	1499.9	3	1498.75	1.1591	1	36.97	0.031	K	KYPGGAFDPLGYSK
42	AT1G55670.1	| Symbols: PSAG | PSAG (PHOTOSYSTEM I SUBUNIT G) | chr1:20802874-20803356 REVERSE	59	17075	3	16.3	9.57	1	1	526.172	1050.33	2	1049.61	0.7178	1	38.64	0.025	R	AKEYVSLLK
42	AT1G55670.1	| Symbols: PSAG | PSAG (PHOTOSYSTEM I SUBUNIT G) | chr1:20802874-20803356 REVERSE	59	17075	3	16.3	9.57	1	1	553.064	1104.11	2	1103.56	0.5584	0	43.15	0.0072	R	FVFFNFQR
42	AT1G55670.1	| Symbols: PSAG | PSAG (PHOTOSYSTEM I SUBUNIT G) | chr1:20802874-20803356 REVERSE	59	17075	3	16.3	9.57	1	1	624.093	1246.17	2	1245.57	0.5978	1	37.96	0.023	K	THFEAGDDRAK
43	AT1G45474.1	| Symbols: LHCA5 | LHCA5; pigment binding | chr1:17179353-17180439 FORWARD	58	27784	1	4.3	6.66	1	1	606.558	1211.1	2	1210.64	0.4573	0	58.3	0.00018	K	TIIQTLFTSTS
44	ATCG01070.1	| Symbols: NDHE | NADH dehydrogenase ND4L | chrC:117804-118109 REVERSE	57	11395	1	8.9	8.74	1	1	516.07	1030.13	2	1029.58	0.544	0	56.9	0.00031	R	INQSTLLNK
45	ATCG01010.1	| Symbols: NDHF | Chloroplast encoded NADH dehydrogenase unit. | chrC:110398-112638 REVERSE	56	85696	1	1.9	9.02	1	1	789.628	1577.24	2	1576.83	0.4125	0	55.93	0.00028	K	NFGLVPLLTMNNTK	Oxidation (M)	0.00000000010000.0
46	AT5G13120.1	| Symbols: | peptidyl-prolyl cis-trans isomerase cyclophilin-type family protein | chr5:4162714-4164720 REVERSE	56	28516	2	6.6	9.39	1	1	514.959	1027.9	2	1027.5	0.4064	1	36.12	0.035	R	TFKDENFK
46	AT5G13120.1	| Symbols: | peptidyl-prolyl cis-trans isomerase cyclophilin-type family protein | chr5:4162714-4164720 REVERSE	56	28516	2	6.6	9.39	1	1	567.122	1132.23	2	1131.54	0.6891	0	53.52	0.00063	K	LIEEQETDR
47	AT3G47470.1	| Symbols: LHCA4, CAB4 | LHCA4 (LIGHT-HARVESTING CHLOROPHYLL-PROTEIN COMPLEX I SUBUNIT A4); chlorophyll binding | chr3:17493622-17494773 REVERSE	56	27773	1	4.8	6.22	1	1	658.39	1314.77	2	1314.66	0.1088	0	55.53	0.00054	K	NPGSVNQDPIFK
48	AT1G16720.1	| Symbols: HCF173 | HCF173 (high chlorophyll fluorescence phenotype 173); binding / catalytic/ transcription repressor | chr1:5723161-5726248 FORWARD	55	66124	1	1.5	9.15	1	1	489.674	977.334	2	976.519	0.8147	0	54.67	0.00076	R	STITADLTR
49	AT4G27440.1	| Symbols: PORB | PORB (PROTOCHLOROPHYLLIDE OXIDOREDUCTASE B); oxidoreductase/ protochlorophyllide reductase | chr4:13725648-13727107 FORWARD	52	43560	1	3	9.23	1	1	629.632	1257.25	2	1256.7	0.552	0	52.36	0.00078	R	LAQVVSDPSLTK
50	ATCG00350.1	| Symbols: PSAA | Encodes psaA protein comprising the reaction center for photosystem I along with psaB protein; hydrophobic protein encoded by the chloroplast genome. | chrC:39605-41857 REVERSE	51	83406	2	2.3	6.6	1	1	532.278	1062.54	2	1061.52	1.0225	0	44.97	0.0073	K	YSEFLTFR
50	ATCG00350.1	| Symbols: PSAA | Encodes psaA protein comprising the reaction center for photosystem I along with psaB protein; hydrophobic protein encoded by the chloroplast genome. | chrC:39605-41857 REVERSE	51	83406	2	2.3	6.6	1	1	535.181	1068.35	2	1067.63	0.713	1	37.49	0.028	K	ILVDRDPIK
51	ATCG00170.1	| Symbols: RPOC2 | RNA polymerase beta~ subunit-2 | chrC:15938-20068 REVERSE	51	157237	2	1.3	9.41	1	1	472.867	943.72	2	943.545	0.1746	1	42.05	0.013	R	KGVVDTAVR
51	ATCG00170.1	| Symbols: RPOC2 | RNA polymerase beta~ subunit-2 | chrC:15938-20068 REVERSE	51	157237	2	1.3	9.41	1	1	500.262	998.509	2	998.587	-0.0786	0	44.41	0.0072	K	SGQVLIVQR
52	ATCG00800.1	| Symbols: | encodes a chloroplast ribosomal protein S3, a constituent of the small subunit of the ribosomal complex | chrC:82826-83482 REVERSE	51	25344	1	4.1	9.51	1	1	471.61	941.206	2	940.545	0.6602	0	50.91	0.0011	K	GIQVQIAGR
53	ATCG00740.1	| Symbols: RPOA | RNA polymerase alpha subunit | chrC:77901-78890 REVERSE	50	38398	1	2.4	7.2	1	1	507.131	1012.25	2	1011.41	0.8397	0	49.61	0.0014	K	MSNNFEDR
54	AT3G23700.1	| Symbols: | S1 RNA-binding domain-containing protein | chr3:8531689-8533742 REVERSE	50	42952	1	2.6	5.39	1	1	580.244	1158.47	2	1157.67	0.8081	1	49.52	0.0024	R	VIVTNIDKEK
55	AT2G38040.1	| Symbols: CAC3 | CAC3; acetyl-CoA carboxylase | chr2:15917612-15920749 FORWARD	47	85367	1	1.4	5.62	1	1	626.155	1250.29	2	1249.62	0.6758	0	47.24	0.0026	R	LTDAPNYESLK
56	AT5G54270.1	| Symbols: LHCB3, LHCB3*1 | LHCB3 (LIGHT-HARVESTING CHLOROPHYLL B-BINDING PROTEIN 3); structural molecule | chr5:22038424-22039383 FORWARD	47	28745	1	3.8	4.96	1	1	648.239	1294.46	2	1293.68	0.7869	1	47.24	0.0031	R	VDFKEPVWFK
57	ATCG00750.1	| Symbols: RPS11 | 30S chloroplast ribosomal protein S11 | chrC:78960-79376 REVERSE	46	15128	1	6.5	12.25	1	1	496.69	991.365	2	990.586	0.7784	0	45.74	0.0063	R	SGILLSFVR
58	AT4G39710.1	| Symbols: | immunophilin, putative / FKBP-type peptidyl-prolyl cis-trans isomerase, putative | chr4:18427249-18428325 REVERSE	43	23644	1	6	8.44	1	1	754.174	1506.33	2	1505.72	0.6186	1	43.03	0.0055	R	FADGTLFDSSYKR
59	AT1G52230.1	| Symbols: PSAH2, PSAH-2, PSI-H | PSAH2 (PHOTOSYSTEM I SUBUNIT H2) | chr1:19454902-19455508 FORWARD	42	15264	1	7.6	9.9	1	1	653.729	1305.44	2	1304.64	0.7985	0	42.01	0.0099	K	FFETFAAPFTK
60	AT2G32850.1	| Symbols: | protein kinase family protein | chr2:13935448-13937977 REVERSE	42	72854	1	1.2	7.16	1	1	466.899	931.784	2	932.533	-0.7494	0	41.53	0.012	R	FLEIGNLK
61	AT1G19150.1	| Symbols: LHCA6, LHCA2*1 | LHCA6; chlorophyll binding | chr1:6612806-6613799 FORWARD	41	30148	2	9.3	5.88	1	1	551.351	1100.69	2	1099.57	1.1181	0	36.78	0.043	R	GSPEPVMVLR	Oxidation (M)	0.0000001000.0
61	AT1G19150.1	| Symbols: LHCA6, LHCA2*1 | LHCA6; chlorophyll binding | chr1:6612806-6613799 FORWARD	41	30148	2	9.3	5.88	1	1	557.024	1668.05	3	1666.89	1.1578	0	39.04	0.015	R	WADLIKPGSVDIEPK
62	ATCG00500.1	| Symbols: ACCD | Encodes the carboxytransferase beta subunit of the Acetyl-CoA carboxylase (ACCase) complex in plastids. This complex catalyzes the carboxylation of acetyl-CoA to produce malonyl-CoA, the first committed step in fatty acid synthesis	41	56258	2	5.1	5.9	1	1	681.091	1360.17	2	1359.65	0.5207	0	34.58	0.042	R	NFISDDTFFVR
62	ATCG00500.1	| Symbols: ACCD | Encodes the carboxytransferase beta subunit of the Acetyl-CoA carboxylase (ACCase) complex in plastids. This complex catalyzes the carboxylation of acetyl-CoA to produce malonyl-CoA, the first committed step in fatty acid synthesis	41	56258	2	5.1	5.9	1	1	714.619	1427.22	2	1426.74	0.4821	0	39.65	0.013	K	AVPEGSQAAESLLR
63	AT5G14320.1	| Symbols: | 30S ribosomal protein S13, chloroplast (CS13) | chr5:4617839-4618772 REVERSE	40	19369	1	4.7	10.27	1	1	507.032	1012.05	2	1011.47	0.5801	0	40.41	0.011	K	YMIEGDLR	Oxidation (M)	0.01000000.0
64	AT2G37230.1	| Symbols: | pentatricopeptide (PPR) repeat-containing protein | chr2:15637177-15639450 REVERSE	39	86049	1	1.6	8.89	1	1	743.43	1484.84	2	1484.69	0.1558	1	39.1	0.02	K	MDEAEKLFVEMK	Oxidation (M)	0.100000000000.0
65	AT4G20130.1	| Symbols: PTAC14 | PTAC14 (PLASTID TRANSCRIPTIONALLY ACTIVE14) | chr4:10878914-10881697 FORWARD	37	55917	1	1.9	5.4	1	1	518.973	1035.93	2	1036.49	-0.5542	0	36.82	0.03	K	LLDSMSEAR	Oxidation (M)	0.000010000.0
66	AT5G64040.1	| Symbols: PSAN | PSAN; calmodulin binding | chr5:25628724-25629409 REVERSE	36	18702	1	5.8	9.11	1	1	504.492	1006.97	2	1006.52	0.4491	0	36.31	0.034	R	LATSGANFAR

[truncated: 48 more sheets: gel_10, gel_11, gel_12, gel_13, gel_14, gel_15, gel_16, gel_17, gel_18, gel_19, gel_20, gel_21, gel_22, gel_23, gel_24, gel_25, gel_26, gel_27, gel_28, gel_29 …]
