# Supplementary material for: Direct interaction with ACR11 is necessary for post-transcriptional control of GLU1-encoded ferredoxin-dependent glutamate synthase in leaves
Source: Sci Rep. 2016 Jul 14;6:29668. doi: 10.1038/srep29668 (PMC4944146; doi:10.1038/srep29668)
Supplement: Supplementary Table 3 [file srep29668-s4.xls]

## Sheet: Information
This file (Table S3) contains 56 sheets of Mascot results from the BN-PAGE coupled LC-MS/MS analysis of stroma.
Each gel number (name of worksheet) is corresponding to Fig. 1b and 1d
More information at: http://www.matrixscience.com/help/export_help.html
Mascot report heading
prot_hit_num	protein hit number
prot_acc	protein accession number
prot_desc	Fasta title / description line
prot_score	protein score
prot_mass	protein mass
prot_matches	number of assigned peptide matches
prot_cover	percentage of protein sequence covered by assigned peptide matches
prot_pi	calculated pI value for protein
pep_rank	rank of peptide match
pep_isbold	bold red peptide
pep_exp_mz	m/z value
pep_exp_mr	observed relative molecular mass
pep_exp_z	observed charge state
pep_calc_mr	calculated relative molecular mass
pep_delta	(pep_calc_mr -- pep_exp_mr)
pep_miss	number of missed enzyme cleavage sites
pep_score	peptide match score
pep_expect	peptide match expectation value
pep_res_before	residue located before the peptide
pep_seq	peptide sequence
pep_var_mod	variable modifications used to get the match as comma separated string
pep_var_mod_pos	the position of any modification within the peptide sequence

## Sheet: gel_01
prot_hit_num	prot_acc	prot_desc	prot_score	prot_mass	prot_matches	prot_cover	prot_pi	pep_rank	pep_isbold	pep_exp_mz	pep_exp_mr	pep_exp_z	pep_calc_mr	pep_delta	pep_start	pep_end	pep_miss	pep_score	pep_expect	pep_res_before	pep_seq	pep_var_mod_pos
1	AT2G39730.2	| Symbols: RCA | RCA (RUBISCO ACTIVASE); ADP binding / ATP binding / enzyme regulator/ ribulose-1,5-bisphosphate carboxylase/oxygenase activator | chr2:16571046-16573345 REVERSE	279	49354	10	21.5	7.55	1	1	562.279	1122.54	2	1121.55	0.9973	350	358	1	44.19	0.0093	R	ARVYDDEVR
1	AT2G39730.2	| Symbols: RCA | RCA (RUBISCO ACTIVASE); ADP binding / ATP binding / enzyme regulator/ ribulose-1,5-bisphosphate carboxylase/oxygenase activator | chr2:16571046-16573345 REVERSE	279	49354	10	21.5	7.55	1	1	568.81	1135.6	2	1134.63	0.9764	359	368	1	61.59	0.00019	R	KFVESLGVEK
1	AT2G39730.2	| Symbols: RCA | RCA (RUBISCO ACTIVASE); ADP binding / ATP binding / enzyme regulator/ ribulose-1,5-bisphosphate carboxylase/oxygenase activator | chr2:16571046-16573345 REVERSE	279	49354	10	21.5	7.55	1	1	568.888	1135.76	2	1134.63	1.1322	359	368	1	55.67	0.00067	R	KFVESLGVEK
1	AT2G39730.2	| Symbols: RCA | RCA (RUBISCO ACTIVASE); ADP binding / ATP binding / enzyme regulator/ ribulose-1,5-bisphosphate carboxylase/oxygenase activator | chr2:16571046-16573345 REVERSE	279	49354	10	21.5	7.55	1	1	607.034	1212.05	2	1211.57	0.486	172	181	0	39.47	0.019	K	SFQCELVMAK
1	AT2G39730.2	| Symbols: RCA | RCA (RUBISCO ACTIVASE); ADP binding / ATP binding / enzyme regulator/ ribulose-1,5-bisphosphate carboxylase/oxygenase activator | chr2:16571046-16573345 REVERSE	279	49354	10	21.5	7.55	1	1	615.182	1228.35	2	1227.56	0.7871	172	181	0	49.94	0.0019	K	SFQCELVMAK	0.0000000100.0
1	AT2G39730.2	| Symbols: RCA | RCA (RUBISCO ACTIVASE); ADP binding / ATP binding / enzyme regulator/ ribulose-1,5-bisphosphate carboxylase/oxygenase activator | chr2:16571046-16573345 REVERSE	279	49354	10	21.5	7.55	1	1	801.39	1600.77	2	1599.78	0.9876	433	446	2	62.67	0.00013	R	GTFYGKTEEKEPSK
1	AT2G39730.2	| Symbols: RCA | RCA (RUBISCO ACTIVASE); ADP binding / ATP binding / enzyme regulator/ ribulose-1,5-bisphosphate carboxylase/oxygenase activator | chr2:16571046-16573345 REVERSE	279	49354	10	21.5	7.55	1	1	849.822	1697.63	2	1696.75	0.8748	73	87	0	52.03	0.0011	R	GLAYDTSDDQQDITR
1	AT2G39730.2	| Symbols: RCA | RCA (RUBISCO ACTIVASE); ADP binding / ATP binding / enzyme regulator/ ribulose-1,5-bisphosphate carboxylase/oxygenase activator | chr2:16571046-16573345 REVERSE	279	49354	10	21.5	7.55	1	1	899.33	1796.65	2	1795.8	0.8482	378	392	0	77.31	2.9e-06	R	EGPPVFEQPEMTYEK	0.000000000010000.0
1	AT2G39730.2	| Symbols: RCA | RCA (RUBISCO ACTIVASE); ADP binding / ATP binding / enzyme regulator/ ribulose-1,5-bisphosphate carboxylase/oxygenase activator | chr2:16571046-16573345 REVERSE	279	49354	10	21.5	7.55	1	1	1176.91	2351.81	2	2351.04	0.7672	182	204	0	61.68	8.8e-05	K	MGINPIMMSAGELESGNAGEPAK	0.10000011000000000000000.0
1	AT2G39730.2	| Symbols: RCA | RCA (RUBISCO ACTIVASE); ADP binding / ATP binding / enzyme regulator/ ribulose-1,5-bisphosphate carboxylase/oxygenase activator | chr2:16571046-16573345 REVERSE	279	49354	10	21.5	7.55	1	1	1176.91	3527.71	3	3528.61	-0.8925	172	204	1	45.51	0.0032	K	SFQCELVMAKMGINPIMMSAGELESGNAGEPAK	0.000000000000000011000000000000000.0
2	ATCG00490.1	| Symbols: RBCL | large subunit of RUBISCO. Protein is tyrosine-phosphorylated and its phosphorylation state is modulated in response to ABA in Arabidopsis thaliana seeds. | chrC:54958-56397 FORWARD	96	53435	3	4.8	5.88	1	1	558.534	1115.05	2	1115.58	-0.5229	422	431	0	66.2	4.5e-05	R	VALEACVQAR
2	ATCG00490.1	| Symbols: RBCL | large subunit of RUBISCO. Protein is tyrosine-phosphorylated and its phosphorylation state is modulated in response to ABA in Arabidopsis thaliana seeds. | chrC:54958-56397 FORWARD	96	53435	3	4.8	5.88	1	1	559.313	1116.61	2	1115.58	1.0361	422	431	0	42.43	0.017	R	VALEACVQAR
2	ATCG00490.1	| Symbols: RBCL | large subunit of RUBISCO. Protein is tyrosine-phosphorylated and its phosphorylation state is modulated in response to ABA in Arabidopsis thaliana seeds. | chrC:54958-56397 FORWARD	96	53435	3	4.8	5.88	1	1	733.9	1465.78	2	1464.75	1.0375	147	159	0	55.74	0.00066	K	TFQGPPHGIQVER
3	AT3G46780.1	| Symbols: PTAC16 | PTAC16 (PLASTID TRANSCRIPTIONALLY ACTIVE 16); binding / catalytic | chr3:17228766-17231021 FORWARD	81	54325	1	2.4	8.9	1	1	661.767	1321.52	2	1320.73	0.7899	249	260	0	80.57	2.1e-06	K	VAQTDVAYTLIK
4	AT1G78630.1	| Symbols: emb1473 | emb1473 (embryo defective 1473); structural constituent of ribosome | chr1:29575997-29577406 FORWARD	76	26886	1	4.1	9.93	1	1	548.636	1095.26	2	1094.62	0.6382	118	127	0	76.07	4e-06	R	LASTIANHIR
5	ATCG00770.1	| Symbols: RPS8 | chloroplast 30S ribosomal protein S8 | chrC:80068-80472 REVERSE	76	15527	1	9	10.94	1	1	631.616	1261.22	2	1260.69	0.5243	26	37	0	75.88	4.8e-06	R	IGSTNITESIVK
6	AT3G63160.1	| Symbols: | unknown protein | chr3:23333773-23333982 REVERSE	53	7252	1	13	9.05	1	1	468.271	934.527	2	933.456	1.0711	5	13	0	53.02	0.0015	K	SGGEVNFPK
7	AT1G12900.1	| Symbols: GAPA-2 | GAPA-2 (GLYCERALDEHYDE 3-PHOSPHATE DEHYDROGENASE A SUBUNIT 2); NAD or NADH binding / binding / catalytic/ glyceraldehyde-3-phosphate dehydrogenase (phosphorylating)/ glyceraldehyde-3-phosphate dehydrogenase | chr1:4392634-4394283	49	43105	1	3.8	8.16	1	1	693.303	1384.59	2	1383.77	0.8197	264	278	0	49.06	0.003	R	AAALNIVPTSTGAAK
8	AT5G67030.1	| Symbols: ABA1, LOS6, NPQ2, ATABA1, ZEP, IBS3, ATZEP | ABA1 (ABA DEFICIENT 1); zeaxanthin epoxidase | chr5:26753745-26757090 REVERSE	48	74366	1	1.3	6.6	1	1	545.88	1089.75	2	1088.6	1.1447	193	201	0	47.62	0.0049	R	MTLQQILAR	0.100000000.0
9	AT1G67090.1	| Symbols: RBCS1A | RBCS1A (RIBULOSE BISPHOSPHATE CARBOXYLASE SMALL CHAIN 1A); copper ion binding / ribulose-bisphosphate carboxylase | chr1:25048465-25049249 REVERSE	47	20488	1	4.4	7.59	1	1	468.452	934.889	2	934.487	0.4014	156	163	0	47.21	0.0037	R	IIGFDNTR
10	ATCG00800.1	| Symbols: | encodes a chloroplast ribosomal protein S3, a constituent of the small subunit of the ribosomal complex | chrC:82826-83482 REVERSE	45	25344	2	8.7	9.51	1	1	471.698	941.382	2	940.545	0.8362	159	167	0	45.48	0.0069	K	GIQVQIAGR
10	ATCG00800.1	| Symbols: | encodes a chloroplast ribosomal protein S3, a constituent of the small subunit of the ribosomal complex | chrC:82826-83482 REVERSE	45	25344	2	8.7	9.51	1	1	519.131	1036.25	2	1035.5	0.746	53	62	0	35.51	0.053	R	ISSGMEGIAR	0.0000100000.0
11	AT5G22610.1	| Symbols: | F-box family protein | chr5:7515217-7516916 FORWARD	41	54572	1	1.9	5.74	1	1	515.735	1029.46	2	1028.61	0.8441	198	206	0	40.78	0.025	R	VLEDLTIVK
12	AT5G21990.1	| Symbols: | tetratricopeptide repeat (TPR)-containing protein | chr5:7273395-7276318 FORWARD	38	60889	1	1.4	5.66	1	1	500.744	999.474	2	1000.47	-0.9985	458	465	0	37.81	0.044	R	QMFTSMIK	0.00000100.0
13	AT5G24890.1	| Symbols: | unknown protein | chr5:8558357-8559172 REVERSE	37	26674	1	4.2	4.37	1	1	533.539	1065.06	2	1064.5	0.5653	197	206	1	37.09	0.035	K	SSSDEEGVKK
14	AT1G05790.1	| Symbols: | lipase class 3 family protein | chr1:1733039-1737365 FORWARD	37	78094	1	0.9	5.6	1	1	652.627	651.62	1	651.359	0.2606	518	523	0	36.88	0.028	R	FLSASK
15	AT4G17570.1	| Symbols: | zinc finger (GATA type) family protein | chr4:9784329-9786974 REVERSE	36	57560	1	1.8	7.56	1	1	540.121	1078.23	2	1077.61	0.6209	384	392	0	36.09	0.047	R	LVESYNLLK
16	AT4G28020.1	| Symbols: | unknown protein | chr4:13933389-13935249 REVERSE	36	39488	1	2.3	7.63	1	1	458.047	914.08	2	914.555	-0.4752	160	167	1	35.76	0.051	R	KPSQSKLK
17	AT5G35630.1	| Symbols: GS2, GLN2, ATGSL1 | GS2 (GLUTAMINE SYNTHETASE 2); glutamate-ammonia ligase | chr5:13831220-13833239 FORWARD	36	47780	1	1.9	6.43	1	1	450.501	898.987	2	898.56	0.4267	327	334	0	35.72	0.048	K	AILNLSLR

## Sheet: gel_02
prot_hit_num	prot_acc	prot_desc	prot_score	prot_mass	prot_matches	prot_cover	prot_pi	pep_rank	pep_isbold	pep_exp_mz	pep_exp_mr	pep_exp_z	pep_calc_mr	pep_delta	pep_start	pep_end	pep_miss	pep_score	pep_expect	pep_res_before	pep_seq	pep_var_mod_pos
1	AT2G39730.1	| Symbols: RCA | RCA (RUBISCO ACTIVASE); ADP binding / ATP binding / enzyme regulator/ ribulose-1,5-bisphosphate carboxylase/oxygenase activator | chr2:16570951-16573345 REVERSE	115	52347	5	11	5.87	1	1	504.771	1007.53	2	1006.53	0.9941	360	368	0	44.48	0.0091	K	FVESLGVEK
1	AT2G39730.1	| Symbols: RCA | RCA (RUBISCO ACTIVASE); ADP binding / ATP binding / enzyme regulator/ ribulose-1,5-bisphosphate carboxylase/oxygenase activator | chr2:16570951-16573345 REVERSE	115	52347	5	11	5.87	1	1	562.063	1122.11	2	1121.55	0.5643	350	358	1	43.85	0.0069	R	ARVYDDEVR
1	AT2G39730.1	| Symbols: RCA | RCA (RUBISCO ACTIVASE); ADP binding / ATP binding / enzyme regulator/ ribulose-1,5-bisphosphate carboxylase/oxygenase activator | chr2:16570951-16573345 REVERSE	115	52347	5	11	5.87	1	1	568.627	1135.24	2	1134.63	0.6102	359	368	1	51.92	0.0012	R	KFVESLGVEK
1	AT2G39730.1	| Symbols: RCA | RCA (RUBISCO ACTIVASE); ADP binding / ATP binding / enzyme regulator/ ribulose-1,5-bisphosphate carboxylase/oxygenase activator | chr2:16570951-16573345 REVERSE	115	52347	5	11	5.87	1	1	615.083	1228.15	2	1227.56	0.5879	172	181	0	40.58	0.016	K	SFQCELVMAK	0.0000000100.0
1	AT2G39730.1	| Symbols: RCA | RCA (RUBISCO ACTIVASE); ADP binding / ATP binding / enzyme regulator/ ribulose-1,5-bisphosphate carboxylase/oxygenase activator | chr2:16570951-16573345 REVERSE	115	52347	5	11	5.87	1	1	1177.26	3528.76	3	3528.61	0.1575	172	204	1	57.76	0.00019	K	SFQCELVMAKMGINPIMMSAGELESGNAGEPAK	0.000000000000000011000000000000000.0
2	AT1G12900.1	| Symbols: GAPA-2 | GAPA-2 (GLYCERALDEHYDE 3-PHOSPHATE DEHYDROGENASE A SUBUNIT 2); NAD or NADH binding / binding / catalytic/ glyceraldehyde-3-phosphate dehydrogenase (phosphorylating)/ glyceraldehyde-3-phosphate dehydrogenase | chr1:4392634-4394283	81	43105	1	3.8	8.16	1	1	693.381	1384.75	2	1383.77	0.9757	264	278	0	81.22	1.9e-06	R	AAALNIVPTSTGAAK
3	AT1G78630.1	| Symbols: emb1473 | emb1473 (embryo defective 1473); structural constituent of ribosome | chr1:29575997-29577406 FORWARD	76	26886	1	4.1	9.93	1	1	548.721	1095.43	2	1094.62	0.807	118	127	0	75.76	5.8e-06	R	LASTIANHIR
4	AT3G25920.1	| Symbols: RPL15 | RPL15; structural constituent of ribosome | chr3:9491268-9492558 REVERSE	47	29860	1	4	10.77	1	1	599.646	1197.28	2	1197.58	-0.301	129	139	0	47.15	0.0032	R	GFEGGQTALYR
5	AT1G67090.1	| Symbols: RBCS1A | RBCS1A (RIBULOSE BISPHOSPHATE CARBOXYLASE SMALL CHAIN 1A); copper ion binding / ribulose-bisphosphate carboxylase | chr1:25048465-25049249 REVERSE	39	20488	1	4.4	7.59	1	1	468.7	935.385	2	934.487	0.8974	156	163	0	39.03	0.035	R	IIGFDNTR

## Sheet: gel_03
prot_hit_num	prot_acc	prot_desc	prot_score	prot_mass	prot_matches	prot_cover	prot_pi	pep_rank	pep_isbold	pep_exp_mz	pep_exp_mr	pep_exp_z	pep_calc_mr	pep_delta	pep_start	pep_end	pep_miss	pep_score	pep_expect	pep_res_before	pep_seq	pep_var_mod_pos
1	AT2G39730.1	| Symbols: RCA | RCA (RUBISCO ACTIVASE); ADP binding / ATP binding / enzyme regulator/ ribulose-1,5-bisphosphate carboxylase/oxygenase activator | chr2:16570951-16573345 REVERSE	145	52347	3	7.2	5.87	1	1	562.319	1122.62	2	1121.55	1.0773	350	358	1	45.35	0.0071	R	ARVYDDEVR
1	AT2G39730.1	| Symbols: RCA | RCA (RUBISCO ACTIVASE); ADP binding / ATP binding / enzyme regulator/ ribulose-1,5-bisphosphate carboxylase/oxygenase activator | chr2:16570951-16573345 REVERSE	145	52347	3	7.2	5.87	1	1	568.887	1135.76	2	1134.63	1.1312	359	368	1	75.08	7.7e-06	R	KFVESLGVEK
1	AT2G39730.1	| Symbols: RCA | RCA (RUBISCO ACTIVASE); ADP binding / ATP binding / enzyme regulator/ ribulose-1,5-bisphosphate carboxylase/oxygenase activator | chr2:16570951-16573345 REVERSE	145	52347	3	7.2	5.87	1	1	849.629	1697.24	2	1696.75	0.4888	73	87	0	95.57	4.1e-08	R	GLAYDTSDDQQDITR
2	AT1G78630.1	| Symbols: emb1473 | emb1473 (embryo defective 1473); structural constituent of ribosome | chr1:29575997-29577406 FORWARD	75	26886	1	4.1	9.93	1	1	548.859	1095.7	2	1094.62	1.083	118	127	0	75.13	6.8e-06	R	LASTIANHIR

## Sheet: gel_04
prot_hit_num	prot_acc	prot_desc	prot_score	prot_mass	prot_matches	prot_cover	prot_pi	pep_rank	pep_isbold	pep_exp_mz	pep_exp_mr	pep_exp_z	pep_calc_mr	pep_delta	pep_start	pep_end	pep_miss	pep_score	pep_expect	pep_res_before	pep_seq	pep_var_mod_pos
1	AT2G39730.1	| Symbols: RCA | RCA (RUBISCO ACTIVASE); ADP binding / ATP binding / enzyme regulator/ ribulose-1,5-bisphosphate carboxylase/oxygenase activator | chr2:16570951-16573345 REVERSE	68	52347	3	7.2	5.87	1	1	562.073	1122.13	2	1121.55	0.5853	350	358	1	45.5	0.0047	R	ARVYDDEVR
1	AT2G39730.1	| Symbols: RCA | RCA (RUBISCO ACTIVASE); ADP binding / ATP binding / enzyme regulator/ ribulose-1,5-bisphosphate carboxylase/oxygenase activator | chr2:16570951-16573345 REVERSE	68	52347	3	7.2	5.87	1	1	568.828	1135.64	2	1134.63	1.0134	359	368	1	51.25	0.0021	R	KFVESLGVEK
1	AT2G39730.1	| Symbols: RCA | RCA (RUBISCO ACTIVASE); ADP binding / ATP binding / enzyme regulator/ ribulose-1,5-bisphosphate carboxylase/oxygenase activator | chr2:16570951-16573345 REVERSE	68	52347	3	7.2	5.87	1	1	849.762	1697.51	2	1696.75	0.7556	73	87	0	42.14	0.0091	R	GLAYDTSDDQQDITR
2	ATCG00490.1	| Symbols: RBCL | large subunit of RUBISCO. Protein is tyrosine-phosphorylated and its phosphorylation state is modulated in response to ABA in Arabidopsis thaliana seeds. | chrC:54958-56397 FORWARD	55	53435	1	1.9	5.88	1	1	511.546	1021.08	2	1020.52	0.5526	33	41	0	55.16	0.00059	K	DTDILAAFR
3	AT1G09340.1	| Symbols: CRB, CSP41B | CRB (CHLOROPLAST RNA BINDING); binding / catalytic/ coenzyme binding | chr1:3015473-3018035 FORWARD	43	42764	1	3.2	8.19	1	1	667.449	1332.88	2	1331.73	1.1542	189	200	1	42.58	0.013	K	GKLETESLLQSK

## Sheet: gel_05
prot_hit_num	prot_acc	prot_desc	prot_score	prot_mass	prot_matches	prot_cover	prot_pi	pep_rank	pep_isbold	pep_exp_mz	pep_exp_mr	pep_exp_z	pep_calc_mr	pep_delta	pep_start	pep_end	pep_miss	pep_score	pep_expect	pep_res_before	pep_seq	pep_var_mod_pos
1	AT4G20360.1	| Symbols: ATRAB8D, ATRABE1B | ATRABE1B (ARABIDOPSIS RAB GTPASE HOMOLOG E1B); GTP binding / GTPase/ translation elongation factor | chr4:10990036-10991466 FORWARD	84	51883	1	2.3	5.84	1	1	579.864	1157.71	2	1156.65	1.0674	316	326	0	84.25	1e-06	K	VGETVDLVGLR
2	AT2G39730.1	| Symbols: RCA | RCA (RUBISCO ACTIVASE); ADP binding / ATP binding / enzyme regulator/ ribulose-1,5-bisphosphate carboxylase/oxygenase activator | chr2:16570951-16573345 REVERSE	49	52347	1	2.1	5.87	1	1	568.687	1135.36	2	1134.63	0.7312	359	368	1	49.09	0.0028	R	KFVESLGVEK
3	AT4G01310.1	| Symbols: | ribosomal protein L5 family protein | chr4:544166-545480 REVERSE	48	28440	1	3.8	10	1	1	591.318	1180.62	2	1179.61	1.0064	224	233	0	47.66	0.0043	K	LLALMGMPFR	0.0000101000.0
4	ATCG00490.1	| Symbols: RBCL | large subunit of RUBISCO. Protein is tyrosine-phosphorylated and its phosphorylation state is modulated in response to ABA in Arabidopsis thaliana seeds. | chrC:54958-56397 FORWARD	45	53435	1	1.9	5.88	1	1	511.711	1021.41	2	1020.52	0.8836	33	41	0	44.52	0.0097	K	DTDILAAFR
5	AT1G09340.1	| Symbols: CRB, CSP41B | CRB (CHLOROPLAST RNA BINDING); binding / catalytic/ coenzyme binding | chr1:3015473-3018035 FORWARD	42	42764	1	2.1	8.19	1	1	476.948	951.881	2	951.554	0.3265	64	71	0	41.75	0.011	R	FIGLFLSR

## Sheet: gel_06
prot_hit_num	prot_acc	prot_desc	prot_score	prot_mass	prot_matches	prot_cover	prot_pi	pep_rank	pep_isbold	pep_exp_mz	pep_exp_mr	pep_exp_z	pep_calc_mr	pep_delta	pep_start	pep_end	pep_miss	pep_score	pep_expect	pep_res_before	pep_seq	pep_var_mod_pos

## Sheet: gel_07
prot_hit_num	prot_acc	prot_desc	prot_score	prot_mass	prot_matches	prot_cover	prot_pi	pep_rank	pep_isbold	pep_exp_mz	pep_exp_mr	pep_exp_z	pep_calc_mr	pep_delta	pep_start	pep_end	pep_miss	pep_score	pep_expect	pep_res_before	pep_seq	pep_var_mod_pos

## Sheet: gel_08
prot_hit_num	prot_acc	prot_desc	prot_score	prot_mass	prot_matches	prot_cover	prot_pi	pep_rank	pep_isbold	pep_exp_mz	pep_exp_mr	pep_exp_z	pep_calc_mr	pep_delta	pep_start	pep_end	pep_miss	pep_score	pep_expect	pep_res_before	pep_seq	pep_var_mod_pos
1	ATCG00490.1	| Symbols: RBCL | large subunit of RUBISCO. Protein is tyrosine-phosphorylated and its phosphorylation state is modulated in response to ABA in Arabidopsis thaliana seeds. | chrC:54958-56397 FORWARD	42	53435	1	1.9	5.88	1	1	511.368	1020.72	2	1020.52	0.1976	33	41	0	41.55	0.018	K	DTDILAAFR

## Sheet: gel_09
prot_hit_num	prot_acc	prot_desc	prot_score	prot_mass	prot_matches	prot_cover	prot_pi	pep_rank	pep_isbold	pep_exp_mz	pep_exp_mr	pep_exp_z	pep_calc_mr	pep_delta	pep_start	pep_end	pep_miss	pep_score	pep_expect	pep_res_before	pep_seq	pep_var_mod_pos
1	ATCG00800.1	| Symbols: | encodes a chloroplast ribosomal protein S3, a constituent of the small subunit of the ribosomal complex | chrC:82826-83482 REVERSE	36	25344	1	4.6	9.51	1	1	518.968	1035.92	2	1035.5	0.4198	53	62	0	35.65	0.05	R	ISSGMEGIAR	0.0000100000.0

[truncated: 47 more sheets: gel_10, gel_11, gel_12, gel_13, gel_14, gel_15, gel_16, gel_17, gel_18, gel_19, gel_20, gel_21, gel_22, gel_23, gel_24, gel_25, gel_26, gel_27, gel_28, gel_29 …]
