# Supplementary material for: Direct interaction with ACR11 is necessary for post-transcriptional control of GLU1-encoded ferredoxin-dependent glutamate synthase in leaves
Source: Sci Rep. 2016 Jul 14;6:29668. doi: 10.1038/srep29668 (PMC4944146; doi:10.1038/srep29668)
Supplement: Supplementary Table 5 [file srep29668-s6.xls]

## Sheet: Information
This file (Table S5) contains 66 sheets of Mascot results from the BN-PAGE coupled with LC-MS/MS analysis of Physcomitrella patens cells.
Each gel number (name of worksheet) is corresponding to supplementary Fig. 2
More information at: http://www.matrixscience.com/help/export_help.html
Mascot report heading
prot_hit_num	protein hit number
prot_acc	protein accession number
prot_desc	Fasta title / description line
prot_score	protein score
prot_mass	protein mass
prot_matches	number of assigned peptide matches
prot_cover	percentage of protein sequence covered by assigned peptide matches
prot_pi	calculated pI value for protein
pep_rank	rank of peptide match
pep_isbold	bold red peptide
pep_exp_mz	m/z value
pep_exp_mr	observed relative molecular mass
pep_exp_z	observed charge state
pep_calc_mr	calculated relative molecular mass
pep_delta	(pep_calc_mr -- pep_exp_mr)
pep_miss	number of missed enzyme cleavage sites
pep_score	peptide match score
pep_expect	peptide match expectation value
pep_res_before	residue located before the peptide
pep_seq	peptide sequence
pep_var_mod	variable modifications used to get the match as comma separated string
pep_var_mod_pos	the position of any modification within the peptide sequence

## Sheet: gel_1
prot_hit_num	prot_acc	prot_score	prot_mass	prot_matches	prot_cover	prot_pi	pep_rank	pep_isbold	pep_exp_mz	pep_exp_mr	pep_exp_z	pep_calc_mr	pep_delta	pep_miss	pep_score	pep_ident	pep_expect	pep_res_before	pep_seq	pep_var_mod	pep_var_mod_pos
1	Pp1s198_154V6.1|PACid:18067838	424	41855	22	15.9	5.31	1	1	488.329	974.643	2	975.441	-0.7984	0	53.4	37	0.0014	K	AGFAGDDAPR
1	Pp1s198_154V6.1|PACid:18067838	424	41855	22	15.9	5.31	1	1	488.351	974.687	2	975.441	-0.7544	0	80.67	37	2.5e-06	K	AGFAGDDAPR
1	Pp1s198_154V6.1|PACid:18067838	424	41855	22	15.9	5.31	1	1	488.443	974.872	2	975.441	-0.5694	0	43.63	36	0.0088	K	AGFAGDDAPR
1	Pp1s198_154V6.1|PACid:18067838	424	41855	22	15.9	5.31	1	1	976.161	975.154	1	975.441	-0.2873	0	49.14	36	0.0025	K	AGFAGDDAPR
1	Pp1s198_154V6.1|PACid:18067838	424	41855	22	15.9	5.31	1	1	488.7	975.386	2	975.441	-0.0554	0	46.05	37	0.0074	K	AGFAGDDAPR
1	Pp1s198_154V6.1|PACid:18067838	424	41855	22	15.9	5.31	1	1	488.932	975.85	2	975.441	0.4086	0	46.51	36	0.0045	K	AGFAGDDAPR
1	Pp1s198_154V6.1|PACid:18067838	424	41855	22	15.9	5.31	1	1	489.034	976.054	2	975.441	0.6126	0	36.93	36	0.041	K	AGFAGDDAPR
1	Pp1s198_154V6.1|PACid:18067838	424	41855	22	15.9	5.31	1	1	489.063	976.112	2	975.441	0.6706	0	54.42	36	0.00073	K	AGFAGDDAPR
1	Pp1s198_154V6.1|PACid:18067838	424	41855	22	15.9	5.31	1	1	489.074	976.133	2	975.441	0.6916	0	45.43	36	0.0058	K	AGFAGDDAPR
1	Pp1s198_154V6.1|PACid:18067838	424	41855	22	15.9	5.31	1	1	489.11	976.206	2	975.441	0.7646	0	39.13	36	0.025	K	AGFAGDDAPR
1	Pp1s198_154V6.1|PACid:18067838	424	41855	22	15.9	5.31	1	1	489.173	976.331	2	975.441	0.8896	0	37.47	37	0.049	K	AGFAGDDAPR
1	Pp1s198_154V6.1|PACid:18067838	424	41855	22	15.9	5.31	1	1	489.191	976.367	2	975.441	0.9256	0	55.17	37	0.00088	K	AGFAGDDAPR
1	Pp1s198_154V6.1|PACid:18067838	424	41855	22	15.9	5.31	1	1	489.222	976.43	2	975.441	0.9886	0	45.41	37	0.0085	K	AGFAGDDAPR
1	Pp1s198_154V6.1|PACid:18067838	424	41855	22	15.9	5.31	1	1	489.232	976.449	2	975.441	1.0076	0	71.56	37	2.1e-05	K	AGFAGDDAPR
1	Pp1s198_154V6.1|PACid:18067838	424	41855	22	15.9	5.31	1	1	489.275	976.535	2	975.441	1.0936	0	41.27	37	0.022	K	AGFAGDDAPR
1	Pp1s198_154V6.1|PACid:18067838	424	41855	22	15.9	5.31	1	1	566.559	1131.1	2	1131.52	-0.416	0	48	35	0.0031	R	GYSFTTTAER
1	Pp1s198_154V6.1|PACid:18067838	424	41855	22	15.9	5.31	1	1	566.984	1131.95	2	1131.52	0.433	0	67.53	35	3.4e-05	R	GYSFTTTAER
1	Pp1s198_154V6.1|PACid:18067838	424	41855	22	15.9	5.31	1	1	599.471	1196.93	2	1197.7	-0.7716	0	61.37	35	0.00012	R	AVFPSIVGRPR
1	Pp1s198_154V6.1|PACid:18067838	424	41855	22	15.9	5.31	1	1	600.161	1198.31	2	1197.7	0.6094	0	59.05	35	0.0002	R	AVFPSIVGRPR
1	Pp1s198_154V6.1|PACid:18067838	424	41855	22	15.9	5.31	1	1	600.325	1198.63	2	1197.7	0.9364	0	64.85	36	8.1e-05	R	AVFPSIVGRPR
1	Pp1s198_154V6.1|PACid:18067838	424	41855	22	15.9	5.31	1	1	505.882	1514.62	3	1514.74	-0.1171	0	43.88	36	0.009	K	IWHHTFYNELR
1	Pp1s198_154V6.1|PACid:18067838	424	41855	22	15.9	5.31	1	1	652.282	1953.82	3	1953.06	0.7656	0	48.3	35	0.0027	R	VAPEEHPVLLTEAPLNPK
2	Pp1s100_192V6.1|PACid:18055806	158	11402	3	23.3	11.48	1	1	655.55	1309.08	2	1309.7	-0.6103	0	97.86	34	2.6e-08	K	TVTAMDVVYALK
2	Pp1s100_192V6.1|PACid:18055806	158	11402	3	23.3	11.48	1	1	663.484	1324.95	2	1324.75	0.2076	0	68.42	35	2.5e-05	R	DNIQGITKPAIR
2	Pp1s100_192V6.1|PACid:18055806	158	11402	3	23.3	11.48	1	1	663.605	1325.2	2	1325.69	-0.4942	0	60.03	35	0.00016	K	TVTAMDVVYALK	Oxidation (M)	0.000010000000.0
3	Pp1s218_7V6.1|PACid:18058509	102	50366	2	2.7	4.78	1	1	724.098	1446.18	2	1445.68	0.4988	0	76	35	4.3e-06	K	EVDEQMINVQNK
3	Pp1s218_7V6.1|PACid:18058509	102	50366	2	2.7	4.78	1	1	731.793	1461.57	2	1461.68	-0.1061	0	61.19	36	0.00017	K	EVDEQMINVQNK	Oxidation (M)	0.000001000000.0
4	Pp1s7_394V6.1|PACid:18051806	98	49655	2	4.3	9.12	1	1	488.212	974.409	2	974.544	-0.135	0	57.27	37	0.00058	R	LPLQDVYK
4	Pp1s7_394V6.1|PACid:18051806	98	49655	2	4.3	9.12	1	1	513.242	1024.47	2	1024.6	-0.1331	0	76.84	36	4.7e-06	K	IGGIGTVPVGR
5	Pp1s11_179V6.1|PACid:18048600	80	50564	2	4.7	4.96	1	1	455.771	909.528	2	908.497	1.0309	1	37.64	36	0.038	R	LSVDYGKK
5	Pp1s11_179V6.1|PACid:18048600	80	50564	2	4.7	4.96	1	1	799.931	1597.85	2	1597.76	0.0879	0	77.47	36	4.2e-06	R	TIQFVDWCPTGFK
6	Pp1s117_154V6.1|PACid:18074880	71	15636	1	6.1	10.31	1	1	473.101	944.187	2	943.524	0.6627	0	70.89	36	1.8e-05	K	AGLQFPVGR
7	PhpafMp30	70	56306	1	1.9	8.09	1	1	513.986	1025.96	2	1025.59	0.3707	0	69.67	35	1.7e-05	K	AVDSLVPIGR
8	Pp1s137_194V6.1|PACid:18072787	67	29026	1	3.9	4.74	1	1	595.493	1188.97	2	1188.65	0.3182	0	66.91	35	3.8e-05	K	DSTLIMQLLR
9	Pp1s100_236V6.1|PACid:18055855	62	19393	1	5.2	7.82	1	1	534.69	1067.36	2	1066.61	0.7512	0	61.6	35	0.00013	K	ESTLHLVLR
10	Pp1s60_128V6.1|PACid:18049221	57	184908	1	0.5	7.83	1	1	502.298	1002.58	2	1002.5	0.0825	1	57.32	37	0.00058	R	LAKEEEER
11	Pp1s31_151V6.1|PACid:18071633	52	84205	2	1.3	7.78	1	1	594.117	1186.22	2	1186.67	-0.4471	1	44.11	35	0.0071	K	SQLQKIESVR
11	Pp1s31_151V6.1|PACid:18071633	52	84205	2	1.3	7.78	1	1	594.87	1187.73	2	1186.67	1.0589	1	43.77	37	0.012	K	SQLQKIESVR
12	Pp1s626_4V6.1|PACid:18045663	51	49801	1	2.2	5.36	1	1	554.927	1107.84	2	1107.48	0.3645	0	51.12	35	0.0012	K	EGEAADELMK	Oxidation (M)	0.0000000010.0
13	Pp1s117_2V6.1|PACid:18074851	51	15084	2	14.7	10.05	1	1	477.284	952.554	2	952.596	-0.042	0	39.79	36	0.023	R	LILPGELAK
13	Pp1s117_2V6.1|PACid:18074851	51	15084	2	14.7	10.05	1	1	585.108	1168.2	2	1167.59	0.6134	0	46.15	35	0.004	K	QVHPDTGISSK
14	Pp1s120_139V6.1|PACid:18069324	51	58935	1	2.1	4.41	1	1	730.411	1458.81	2	1458.76	0.0511	2	50.83	37	0.0021	K	KAQEKLEEEVEK
15	Pp1s154_66V6.1|PACid:18067005	50	57360	1	2.1	8.83	1	1	488.562	975.11	2	974.555	0.5547	0	50.48	36	0.0018	K	IGLFGGAGVGK
16	Pp1s34_219V6.1|PACid:18072657	49	43462	1	2.8	8.46	1	1	675.488	1348.96	2	1348.69	0.2701	2	48.8	35	0.0023	R	KMKALEEEVEK	Oxidation (M)	0.01000000000.0
17	Pp1s103_62V6.1|PACid:18044427	47	80726	1	1.7	9.57	1	1	576.946	1151.88	2	1152.56	-0.6854	0	46.51	35	0.0036	K	SSGTSSSASGVVK
18	Pp1s131_104V6.1|PACid:18045349	46	23658	1	5.1	9.08	1	1	590.416	1178.82	2	1178.59	0.2314	0	46.18	36	0.0048	K	IMATVPTDTSK	Oxidation (M)	0.01000000000.0
19	Pp1s119_119V6.1|PACid:18062881	45	204520	1	0.7	5.38	1	1	673.569	1345.12	2	1345.69	-0.5683	1	45.47	35	0.0052	R	GGEMLVDAIGEKK
20	Pp1s36_35V6.1|PACid:18053622	45	52105	1	2	7.98	1	1	548.618	1095.22	2	1094.58	0.6376	1	44.58	34	0.0053	R	GEAKLGDHLR
21	Pp1s14_433V6.1|PACid:18066738	44	17612	1	5.3	10.98	1	1	531.082	1060.15	2	1059.55	0.5997	0	44.13	35	0.0075	K	IPDWFLNR
22	Pp1s316_12V6.1|PACid:18051060	44	76148	1	1.3	8.36	1	1	517.122	1032.23	2	1031.49	0.7416	1	43.59	36	0.0091	R	KEAAEEEAR
23	Pp1s276_100V6.1|PACid:18036978	43	67849	1	1.3	6.78	1	1	495.001	987.987	2	987.587	0.4001	2	43.41	36	0.0092	K	KFARLPEK
24	Pp1s183_53V6.2|PACid:18073769	43	18006	1	6.3	9.82	1	1	589.708	1177.4	2	1178.6	-1.1994	2	43.2	36	0.011	R	CRSLKMTAGR
25	Pp1s282_25V6.1|PACid:18061979	43	29820	1	3.4	10.17	1	1	508.995	1015.98	2	1015.59	0.3843	1	43.08	36	0.01	K	LSIVEEAKK
26	Pp1s87_154V6.2|PACid:18054355	42	42347	1	2.2	5.58	1	1	480.098	958.182	2	957.538	0.6434	0	42.09	36	0.013	K	DILIEDLK
27	Pp1s9_454V6.1|PACid:18047792	41	88137	1	1.2	5.63	1	1	515.123	1028.23	2	1027.53	0.702	0	41.4	35	0.014	R	EIVDTGAAPR
28	Pp1s93_74V6.1|PACid:18054168	41	56852	1	2.4	5.75	1	1	659.361	1316.71	2	1316.65	0.057	0	41.38	37	0.02	R	QMAIALENSGQR
29	Pp1s338_65V6.1|PACid:18059200	41	66473	1	1.4	9.09	1	1	494.305	986.595	2	987.499	-0.9038	1	40.97	37	0.025	K	LQKEEGER
30	Pp1s66_115V6.1|PACid:18038313	41	25884	1	3.5	9.16	1	1	465.845	929.676	2	930.429	-0.7538	0	40.6	37	0.025	K	EEKPADDK
31	Pp1s2_598V6.1|PACid:18052839	40	31066	1	3.4	9.39	1	1	547.612	1093.21	2	1093.5	-0.291	0	40.01	35	0.016	-	MASNAMLANR	Oxidation (M)	0.0000010000.0
32	Pp1s34_101V6.1|PACid:18072628	39	155355	1	0.6	6.03	1	1	541.16	1080.3	2	1079.56	0.7404	1	39.43	35	0.02	R	TSMKEILSR	Oxidation (M)	0.001000000.0
33	Pp1s164_13V6.1|PACid:18038264	39	116774	1	0.8	9.6	1	1	493.827	985.64	2	985.53	0.1092	1	39.18	37	0.034	R	QGNSPSKLR
34	Pp1s258_19V6.1|PACid:18043612	39	19673	1	5	10.03	1	1	451.443	900.871	2	900.576	0.295	2	38.99	36	0.028	R	GKKVTIAGK
35	Pp1s284_19V6.1|PACid:18058108	39	374468	1	0.2	4.86	1	1	458.202	914.39	2	913.498	0.8916	0	38.87	37	0.039	K	IIQNAAER
36	Pp1s2_123V6.1|PACid:18052921	38	154809	1	0.8	5.48	1	1	629.356	1256.7	2	1255.68	1.0205	0	38.27	37	0.04	K	GLALIQLEEDR
37	Pp1s37_60V6.1|PACid:18040173	38	52293	1	2.2	8.53	1	1	601.372	1200.73	2	1200.69	0.0386	2	38.22	37	0.04	K	VKEKPMDVKK
38	Pp1s193_76V6.1|PACid:18039894	38	81053	1	1.6	6.13	1	1	629.804	1257.59	2	1257.77	-0.173	2	38.18	37	0.041	K	KLSEVVSLQKK
39	Pp1s91_109V6.1|PACid:18073216	38	71210	1	2.5	5.43	1	1	846.485	1690.95	2	1690.72	0.2365	0	38.14	36	0.035	K	STAGDTHLGGEDFDNR
40	Pp1s11_377V6.1|PACid:18048749	38	11702	1	11.7	11.41	1	1	616.139	1230.26	2	1229.7	0.5649	1	37.97	35	0.029	R	ISGAESVKSKPK
41	Pp1s13_274V6.1|PACid:18064549	38	185871	1	0.7	6.45	1	1	703.344	1404.67	2	1404.7	-0.0292	2	37.67	37	0.044	R	LMKRVEEGGENK	Oxidation (M)	0.010000000000.0
42	Pp1s33_113V6.1|PACid:18057120	37	25637	1	4.3	5.72	1	1	566.614	1131.21	2	1130.6	0.6083	2	37.44	35	0.035	K	VASAEEKNKR
43	Pp1s38_386V6.1|PACid:18057911	37	117194	1	1.2	5.92	1	1	644.428	1286.84	2	1287.72	-0.8812	1	37.25	36	0.045	K	GGQMDKVLAIIK	Oxidation (M)	0.000100000000.0
44	Pp1s6_287V6.1|PACid:18038886	37	27549	1	3.3	4.84	1	1	523.244	1044.47	2	1045.61	-1.1338	1	37.16	37	0.059	-	MSARLISLR
45	Pp1s127_26V6.1|PACid:18041076	37	59057	1	1.9	5.49	1	1	636.459	1270.9	2	1270.81	0.0913	1	36.6	35	0.043	R	FLLLQQRILK
46	Pp1s228_73V6.1|PACid:18043330	37	75775	1	1.7	9.18	1	1	537.178	1072.34	2	1072.56	-0.2217	1	36.56	36	0.05	R	GAGAGGTVEAKR
47	Pp1s38_399V6.1|PACid:18057879	36	196594	1	0.6	5.33	1	1	559.184	1116.35	2	1115.68	0.6688	2	36.47	36	0.051	K	ALGMIKSIRK
48	Pp1s129_222V6.1|PACid:18059127	36	42223	1	2.2	9.14	1	1	457.273	912.532	2	911.58	0.9513	0	36.35	36	0.054	K	ILLDVLAR
49	Pp1s28_215V6.1|PACid:18048867	36	53279	1	2.3	8.33	1	1	532.565	1063.12	2	1062.53	0.5853	0	36.08	35	0.044	K	LASGSGDTTVR
50	Pp1s7_347V6.1|PACid:18051980	36	557858	1	0.2	6.39	1	1	557.449	1112.88	2	1112.6	0.282	0	36.08	35	0.044	R	YLFLAPSFR
51	Pp1s100_44V6.1|PACid:18055821	36	200901	1	0.6	8.2	1	1	544.498	1086.98	2	1086.62	0.3623	0	36.02	35	0.047	K	QVFPSAVALR
52	Pp1s426_17V6.1|PACid:18064331	36	7755	1	13.2	12.08	1	1	557.097	1112.18	2	1111.73	0.4535	1	35.87	34	0.041	-	MRLVLVLLR
53	Pp1s21_126V6.1|PACid:18039580	36	49476	1	3	8.64	1	1	738.501	1474.99	2	1475.72	-0.7337	2	35.5	35	0.055	K	VSTANKDNEQKDK
54	Pp1s132_203V6.1|PACid:18040768	35	15572	1	8.3	4.66	1	1	561.637	1121.26	2	1121.61	-0.3518	1	35.29	35	0.051	-	MSGIGKTTLAK	Oxidation (M)	0.10000000000.0

## Sheet: gel_2
prot_hit_num	prot_acc	prot_score	prot_mass	prot_matches	prot_cover	prot_pi	pep_rank	pep_isbold	pep_exp_mz	pep_exp_mr	pep_exp_z	pep_calc_mr	pep_delta	pep_miss	pep_score	pep_ident	pep_expect	pep_res_before	pep_seq	pep_var_mod	pep_var_mod_pos
1	Pp1s37_247V6.1|PACid:18040076	169	28346	3	8.8	11.09	1	1	501.911	1001.81	2	1001.51	0.3	0	91.23	36	1.6e-07	R	AMVGQVAGGGR
1	Pp1s37_247V6.1|PACid:18040076	169	28346	3	8.8	11.09	1	1	509.804	1017.59	2	1017.5	0.0911	0	86.98	37	6.3e-07	R	AMVGQVAGGGR	Oxidation (M)	0.01000000000.0
1	Pp1s37_247V6.1|PACid:18040076	169	28346	3	8.8	11.09	1	1	621.401	1240.79	2	1239.62	1.1671	0	57.17	36	0.00043	K	GVVSEVVHDSGR
2	PhpapaCp031	167	53185	6	9.9	6.29	1	1	464.986	927.957	2	927.46	0.497	0	58.15	35	0.00029	R	AMHAVLDR	Oxidation (M)	0.01000000.0
2	PhpapaCp031	167	53185	6	9.9	6.29	1	1	474.67	947.326	2	947.456	-0.1303	0	45	37	0.0084	K	SQGETGEIK
2	PhpapaCp031	167	53185	6	9.9	6.29	1	1	511.361	1020.71	2	1020.52	0.1826	0	58.82	36	0.00031	K	DTDILAAFR
2	PhpapaCp031	167	53185	6	9.9	6.29	1	1	558.854	1115.69	2	1115.58	0.1181	0	79.9	37	2.9e-06	R	VALEACVQAR
2	PhpapaCp031	167	53185	6	9.9	6.29	1	1	559.393	1116.77	2	1115.58	1.1961	0	62.64	37	0.00014	R	VALEACVQAR
2	PhpapaCp031	167	53185	6	9.9	6.29	1	1	696.822	1391.63	2	1391.66	-0.0312	0	40.88	36	0.02	R	LTYYTPDYQTK
3	Pp1s104_128V6.1|PACid:18044054	153	17703	2	9.1	8.81	1	1	672.186	1342.36	2	1342.71	-0.3514	0	106.27	35	4e-09	R	VTGGEVGAASSLAPK
3	Pp1s104_128V6.1|PACid:18044054	153	17703	2	9.1	8.81	1	1	672.909	1343.8	2	1342.71	1.0946	0	81.83	36	1.6e-06	R	VTGGEVGAASSLAPK
4	Pp1s223_50V6.1|PACid:18036574	152	50627	4	9	6.93	2	1	510.977	1019.94	2	1019.57	0.3711	0	53.31	35	0.00084	K	GVTMTALLAK	Oxidation (M)	0.0001000000.0
4	Pp1s223_50V6.1|PACid:18036574	152	50627	4	9	6.93	1	1	580.189	1158.36	2	1158.55	-0.1823	0	71.09	36	1.6e-05	R	MTVNVTADHR	Oxidation (M)	0.1000000000.0
4	Pp1s223_50V6.1|PACid:18036574	152	50627	4	9	6.93	1	1	594.934	1187.85	2	1187.6	0.2503	0	75.88	36	5.8e-06	R	IVAEDVEASAGK
4	Pp1s223_50V6.1|PACid:18036574	152	50627	4	9	6.93	1	1	707.599	1413.18	2	1412.64	0.541	0	52.12	35	0.001	R	NMVDSMSVPVFR	2 Oxidation (M)	0.010001000000.0
5	Pp1s200_25V6.1|PACid:18040997	142	13941	4	23	11.5	1	1	454.787	907.559	2	907.476	0.0823	0	40.58	37	0.022	R	NVFQTATK
5	Pp1s200_25V6.1|PACid:18040997	142	13941	4	23	11.5	1	1	482.168	962.321	2	962.507	-0.1866	0	58.81	37	0.00034	R	AFLVEEQK
5	Pp1s200_25V6.1|PACid:18040997	142	13941	4	23	11.5	1	1	482.752	963.49	2	962.507	0.9824	0	49.33	37	0.0031	R	AFLVEEQK
5	Pp1s200_25V6.1|PACid:18040997	142	13941	4	23	11.5	1	1	568.5	1134.99	2	1134.58	0.4077	0	98.13	35	2.7e-08	R	AYGGNLAGSAVR
6	Pp1s2_268V6.1|PACid:18052841	140	14015	4	23	11.59	1	0	454.787	907.559	2	907.476	0.0823	0	40.58	37	0.022	K	NVFQTATK
6	Pp1s2_268V6.1|PACid:18052841	140	14015	4	23	11.59	1	0	482.168	962.321	2	962.507	-0.1866	0	58.81	37	0.00034	R	AFLVEEQK
6	Pp1s2_268V6.1|PACid:18052841	140	14015	4	23	11.59	1	0	482.752	963.49	2	962.507	0.9824	0	49.33	37	0.0031	R	AFLVEEQK
6	Pp1s2_268V6.1|PACid:18052841	140	14015	4	23	11.59	1	1	579.009	1156	2	1155.53	0.4686	0	96.01	35	4.4e-08	R	AYGGTMAGSAVR	Oxidation (M)	0.000001000000.0
7	Pp1s22_94V6.1|PACid:18042752	132	25669	2	8.5	10.28	1	1	458.341	914.668	2	915.503	-0.8349	0	70.11	37	2.7e-05	R	LVNDGVTAK
7	Pp1s22_94V6.1|PACid:18042752	132	25669	2	8.5	10.28	1	1	508.581	1015.15	2	1014.51	0.6342	0	95.52	36	5.8e-08	R	AFIDAAVATH
8	Pp1s199_130V6.1|PACid:18051302	125	35107	3	11	7.6	1	1	610.574	1219.13	2	1218.57	0.56	0	73.27	35	8.8e-06	R	LDNVSDDNVTK
8	Pp1s199_130V6.1|PACid:18051302	125	35107	3	11	7.6	1	1	615.076	1228.14	2	1227.56	0.5741	0	73.7	35	7.6e-06	K	SFQCELVMAK	Oxidation (M)	0.0000000100.0
8	Pp1s199_130V6.1|PACid:18051302	125	35107	3	11	7.6	1	1	691.614	1381.21	2	1381.63	-0.4136	0	45.15	34	0.0048	K	QGTFYAGGQAPASQ
9	Pp1s351_30V6.1|PACid:18066356	109	50031	4	8.2	5.84	1	1	496.123	990.231	2	989.518	0.7125	1	38.53	36	0.029	R	SWKDLVDK
9	Pp1s351_30V6.1|PACid:18066356	109	50031	4	8.2	5.84	2	0	510.977	1019.94	2	1019.57	0.3711	0	53.31	35	0.00084	K	GVTMTALLAK	Oxidation (M)	0.0001000000.0
9	Pp1s351_30V6.1|PACid:18066356	109	50031	4	8.2	5.84	1	0	580.189	1158.36	2	1158.55	-0.1823	0	71.09	36	1.6e-05	R	MTVNVTADHR	Oxidation (M)	0.1000000000.0
9	Pp1s351_30V6.1|PACid:18066356	109	50031	4	8.2	5.84	1	0	707.599	1413.18	2	1412.64	0.541	0	52.12	35	0.001	R	NMVDSMSVPVFR	2 Oxidation (M)	0.010001000000.0
10	Pp1s154_6V6.1|PACid:18066939	102	49772	1	3	8.4	1	1	636.942	1271.87	2	1271.64	0.2339	0	102.11	36	1.3e-08	R	VAVGEAGATSDAPK
11	Pp1s126_112V6.1|PACid:18061089	101	25277	2	9.6	10.02	1	1	517.071	1032.13	2	1031.55	0.577	0	54.07	36	0.00081	K	VDISSVDVAK
11	Pp1s126_112V6.1|PACid:18061089	101	25277	2	9.6	10.02	1	1	647.746	1293.48	2	1293.69	-0.215	0	80.68	36	1.9e-06	R	VNQAYVIATSTK
12	Pp1s10_102V6.1|PACid:18071064	95	44401	2	5.5	10.48	1	1	552.046	1102.08	2	1101.52	0.554	0	52.47	35	0.0011	R	NIMGNPDLGR	Oxidation (M)	0.0010000000.0
12	Pp1s10_102V6.1|PACid:18071064	95	44401	2	5.5	10.48	1	1	595.812	1189.61	2	1189.63	-0.0246	0	73.38	37	1.3e-05	R	GPLVVYGTEGAK
13	Pp1s38_196V6.1|PACid:18058013	95	34413	3	8.5	5.2	2	1	487.557	973.099	2	972.524	0.5747	1	39.55	36	0.023	K	EVREEIAK
13	Pp1s38_196V6.1|PACid:18058013	95	34413	3	8.5	5.2	1	1	490.649	979.284	2	978.502	0.7815	1	40.83	35	0.016	K	EYLKDPSK
13	Pp1s38_196V6.1|PACid:18058013	95	34413	3	8.5	5.2	1	1	523.622	1045.23	2	1044.58	0.6472	0	86.21	36	5e-07	K	VGSSEAALLAK
14	Pp1s45_191V6.1|PACid:18066469	94	20906	2	5.9	11.5	1	1	594.077	1186.14	2	1186.61	-0.4732	0	54.61	35	0.00064	R	APTGSNCVLLR
14	Pp1s45_191V6.1|PACid:18066469	94	20906	2	5.9	11.5	1	1	594.651	1187.29	2	1186.61	0.675	0	74.18	35	7.4e-06	R	APTGSNCVLLR
15	Pp1s374_50V6.1|PACid:18051660	92	10594	1	16.5	8.33	1	1	777.755	1553.5	2	1553.64	-0.1424	0	92.25	35	9.7e-08	R	TNFSGSGSSGYYDGR
16	Pp1s304_9V6.1|PACid:18057144	83	20887	1	5.9	11.45	1	1	564.827	1127.64	2	1127.63	0.009	0	83.2	37	1.2e-06	R	APTGSNTVLLR
17	Pp1s154_131V6.1|PACid:18066930	82	44650	5	10.7	10.19	1	1	462.129	922.243	2	922.535	-0.2922	0	47.52	35	0.0032	R	VLAHTQVR
17	Pp1s154_131V6.1|PACid:18066930	82	44650	5	10.7	10.19	1	1	464.481	926.948	2	926.442	0.5058	0	35.56	35	0.045	R	EDYLMIK	Oxidation (M)	0.0000100.0
17	Pp1s154_131V6.1|PACid:18066930	82	44650	5	10.7	10.19	1	1	488.949	975.883	2	975.451	0.4318	0	48.77	36	0.0027	K	DVESELER
17	Pp1s154_131V6.1|PACid:18066930	82	44650	5	10.7	10.19	1	1	524.372	1046.73	2	1046.54	0.189	0	48.69	37	0.0037	K	EVPVDSVFR
17	Pp1s154_131V6.1|PACid:18066930	82	44650	5	10.7	10.19	1	1	537.722	1073.43	2	1073.53	-0.0956	0	43.44	37	0.013	R	GHGYEGVVTR
18	Pp1s40_305V6.1|PACid:18070031	82	44486	2	5.4	10.54	1	1	566.648	1131.28	2	1131.53	-0.2536	0	41.24	35	0.015	R	NIMGNPDLSR	Oxidation (M)	0.0010000000.0
18	Pp1s40_305V6.1|PACid:18070031	82	44486	2	5.4	10.54	1	0	595.812	1189.61	2	1189.63	-0.0246	0	73.38	37	1.3e-05	R	GPLVVYGTEGAK
19	Pp1s7_369V6.1|PACid:18051756	82	28343	3	10.7	10.06	1	1	459.656	917.297	2	916.553	0.7439	1	39.36	37	0.035	R	KIMQLLR	Oxidation (M)	0.0010000.0
19	Pp1s7_369V6.1|PACid:18051756	82	28343	3	10.7	10.06	1	1	550.581	1099.15	2	1098.55	0.5946	0	56.83	35	0.00039	R	QIFNGVFMK	Oxidation (M)	0.000000010.0
19	Pp1s7_369V6.1|PACid:18051756	82	28343	3	10.7	10.06	1	1	672.025	1342.03	2	1341.59	0.4399	0	51.63	35	0.0012	R	AQQYQEEYQR
20	Pp1s2_233V6.1|PACid:18052729	80	20739	1	5.9	11.45	1	1	557.004	1111.99	2	1111.63	0.3589	0	79.87	34	1.6e-06	R	APTGANTVLLR
21	Pp1s107_181V6.1|PACid:18070193	79	18763	2	10.4	10.53	1	1	461.329	920.644	2	920.497	0.1469	0	58.6	37	0.00035	K	VGQYVDIK
21	Pp1s107_181V6.1|PACid:18070193	79	18763	2	10.4	10.53	1	1	509.347	1016.68	2	1016.57	0.1132	0	57.39	37	0.00056	R	TGIVWNVTK
22	Pp1s97_57V6.1|PACid:18062339	78	22564	1	4.3	8.67	1	1	501.048	1000.08	2	999.596	0.4842	0	77.77	35	3.3e-06	R	GTELLLVQK
23	Pp1s78_56V6.1|PACid:18063419	73	59198	1	2	8.59	1	1	546.016	1090.02	2	1089.53	0.4877	0	73.36	35	8.6e-06	R	GDLNASLDASK
24	Pp1s249_85V6.1|PACid:18064404	70	15470	1	10.5	11.22	1	1	693.224	1384.43	2	1384.74	-0.3096	0	70.16	35	1.6e-05	R	AAQLNVALTNGSAR
25	Pp1s21_390V6.1|PACid:18039359	67	16173	1	8.1	11.07	1	1	654.783	1307.55	2	1306.66	0.8887	0	66.99	36	4.8e-05	K	TVVNQVASNGYR
26	Pp1s83_247V6.1|PACid:18073439	65	15470	2	13.5	10.68	1	1	469.394	936.773	2	936.43	0.3425	0	59.06	35	0.0002	R	ASLNDFDR
26	Pp1s83_247V6.1|PACid:18073439	65	15470	2	13.5	10.68	1	1	558.954	1115.89	2	1115.56	0.3294	0	41.21	36	0.015	R	ALIDSPDMVR
27	Pp1s101_218V6.1|PACid:18037150	64	21175	3	16.4	10.48	1	1	495.012	988.009	2	987.514	0.4949	0	42.83	36	0.011	K	LWATNEVR
27	Pp1s101_218V6.1|PACid:18037150	64	21175	3	16.4	10.48	1	1	545.659	1089.3	2	1088.59	0.7139	0	45.46	36	0.0059	K	TATIPVSLCK
27	Pp1s101_218V6.1|PACid:18037150	64	21175	3	16.4	10.48	1	1	571.81	1141.61	2	1141.6	0.008	0	44.51	37	0.0091	R	ALPTATNETPK
28	Pp1s126_52V6.1|PACid:18061072	63	23894	1	5.3	10.81	1	1	681.515	1361.02	2	1360.64	0.3752	0	63.49	35	7.8e-05	R	CLESLQENVNR
29	Pp1s18_121V6.1|PACid:18040400	63	24859	1	5.1	9.83	1	1	574.037	1146.06	2	1145.63	0.4307	0	63.23	35	9.2e-05	R	EAITQITTAAK
30	Pp1s58_149V6.1|PACid:18052198	62	21495	2	8.5	9.84	1	1	467.473	932.931	2	932.475	0.4557	0	44.58	36	0.007	R	SCALINQK
30	Pp1s58_149V6.1|PACid:18052198	62	21495	2	8.5	9.84	1	1	482.98	963.945	2	963.456	0.4884	0	51.2	35	0.0013	K	VDAWFGNR
31	Pp1s215_51V6.1|PACid:18054948	60	50141	1	2.2	4.99	1	1	501.747	1001.48	2	1000.56	0.9244	0	59.53	37	0.00034	K	DVNAAVATIK
32	PhpapaCp039	58	83258	1	1.2	7.33	1	1	464.493	926.971	2	926.507	0.4634	0	58.12	35	0.00025	R	LLDAGVDPK
33	Pp1s47_210V6.1|PACid:18045096	58	57466	1	1.9	8.42	1	1	533.207	1064.4	2	1064.55	-0.1504	0	57.88	36	0.0004	K	VNADTAIYAK
34	Pp1s330_36V6.1|PACid:18043294	58	44699	4	8.4	10.18	1	0	462.129	922.243	2	922.535	-0.2922	0	47.52	35	0.0032	R	VLAHTQVR
34	Pp1s330_36V6.1|PACid:18043294	58	44699	4	8.4	10.18	1	0	464.481	926.948	2	926.442	0.5058	0	35.56	35	0.045	R	EDYLMIK	Oxidation (M)	0.0000100.0
34	Pp1s330_36V6.1|PACid:18043294	58	44699	4	8.4	10.18	1	1	495.512	989.009	2	988.482	0.5261	0	36.02	36	0.051	R	DLQSELER
34	Pp1s330_36V6.1|PACid:18043294	58	44699	4	8.4	10.18	1	0	537.722	1073.43	2	1073.53	-0.0956	0	43.44	37	0.013	R	GHGYEGVVTR
35	Pp1s419_10V6.1|PACid:18049275	56	105489	1	1.4	6.06	1	1	719.32	1436.62	2	1436.7	-0.0761	0	56.43	36	0.00051	K	INAQQNSATYATR
36	Pp1s149_35V6.1|PACid:18061395	56	29923	1	3.4	10.32	1	1	456.049	910.084	2	909.528	0.5553	0	55.62	34	0.00039	K	TPVAAPVQK
37	Pp1s183_53V6.2|PACid:18073769	53	18006	2	6.3	9.82	1	1	589.785	1177.56	2	1178.6	-1.0454	2	47.31	37	0.0049	R	CRSLKMTAGR
37	Pp1s183_53V6.2|PACid:18073769	53	18006	2	6.3	9.82	1	1	590.624	1179.23	2	1178.6	0.6316	2	41.81	35	0.011	R	CRSLKMTAGR
38	Pp1s34_101V6.1|PACid:18072628	53	155355	1	0.6	6.03	1	1	541.234	1080.45	2	1079.56	0.8894	1	52.64	36	0.0012	R	TSMKEILSR	Oxidation (M)	0.001000000.0
39	Pp1s300_63V6.1|PACid:18041949	52	48469	1	1.8	6.24	1	1	463.932	925.85	2	925.466	0.3839	0	52.5	34	0.00079	R	FTDFAAVR
40	Pp1s475_27V6.1|PACid:18064066	52	37278	1	3.2	5.91	1	1	592.47	1182.93	2	1182.5	0.4218	0	52.42	35	0.00091	K	YSAEGEAEEAK
41	Pp1s146_96V6.1|PACid:18037917	51	17433	2	11.6	10.37	1	1	457.902	913.789	2	913.422	0.3671	0	37.74	36	0.034	K	MYDIQTK	Oxidation (M)	0.1000000.0
41	Pp1s146_96V6.1|PACid:18037917	51	17433	2	11.6	10.37	1	1	592.575	1183.14	2	1182.67	0.4636	0	48.68	34	0.0021	K	VNTLIRPDGAK
42	Pp1s10_210V6.1|PACid:18071101	48	14620	1	8.3	10.35	1	1	600.932	1199.85	2	1199.62	0.2266	0	47.94	36	0.0035	K	GDLPTQPMVVK	Oxidation (M)	0.00000001000.0
43	Pp1s10_203V6.1|PACid:18071047	47	25596	1	4.9	6.38	1	1	508.504	1014.99	2	1014.57	0.4217	0	47.35	36	0.0038	K	LVIVGDGGTGK
44	Pp1s117_154V6.1|PACid:18074880	47	15636	1	6.1	10.31	1	1	473.125	944.235	2	943.524	0.7107	0	47.11	36	0.0045	K	AGLQFPVGR
45	Pp1s152_133V6.1|PACid:18071272	46	10857	1	10.8	12.06	1	1	564.25	1126.49	2	1125.47	1.0163	0	45.79	36	0.0062	R	CSACAYPAAR
46	Pp1s150_45V6.1|PACid:18057491	43	46938	1	2.5	8.44	1	1	530.581	1059.15	2	1058.57	0.5748	0	43.25	35	0.0091	K	GIVGVDGVSTR
47	Pp1s2_123V6.1|PACid:18052921	43	154809	1	0.6	5.48	1	1	452.257	902.499	2	901.487	1.0118	0	42.99	38	0.017	R	EALTEALR
48	Pp1s488_21V6.1|PACid:18066916	42	320143	1	0.3	3.81	1	1	528.83	1055.64	2	1055.55	0.095	0	41.98	36	0.016	K	EAPAVVDEVK
49	Pp1s236_80V6.1|PACid:18068923	42	41377	1	2.4	9.56	1	1	455.736	909.458	2	908.472	0.9861	0	41.92	36	0.014	R	GSGSIYLGR
50	Pp1s117_2V6.1|PACid:18074851	40	15084	1	6.6	10.05	1	1	477.541	953.067	2	952.596	0.471	0	40.34	34	0.013	R	LILPGELAK
51	Pp1s134_151V6.1|PACid:18054810	39	24343	1	3.9	11.44	1	1	450.899	899.784	2	900.503	-0.7192	0	39.44	36	0.024	K	NQGITQLK
52	Pp1s10_119V6.1|PACid:18070999	39	23218	1	4.4	8.27	1	1	459.116	916.218	2	915.539	0.6788	1	38.99	36	0.028	K	LAAALDSKK
53	Pp1s1_348V6.1|PACid:18069483	39	10447	1	8.7	10.31	1	1	474.672	947.329	2	946.47	0.8592	0	38.83	37	0.035	K	AVGIWNCK
54	Pp1s382_41V6.1|PACid:18047745	38	51753	1	3.1	8.07	1	1	738.31	1474.6	2	1473.79	0.8187	0	38.13	36	0.036	K	MAAVESGLAGVQLTK
55	Pp1s132_203V6.1|PACid:18040768	37	15572	1	8.3	4.66	1	1	561.582	1121.15	2	1121.61	-0.4616	1	37.32	35	0.032	-	MSGIGKTTLAK	Oxidation (M)	0.10000000000.0
56	Pp1s222_84V6.1|PACid:18059513	37	486425	1	0.2	5.65	1	1	471.285	940.556	2	939.46	1.096	1	36.65	36	0.048	R	RMVFSER	Oxidation (M)	0.0100000.0
57	Pp1s2_598V6.1|PACid:18052839	37	31066	1	3.4	9.39	1	1	547.73	1093.44	2	1093.5	-0.056	0	36.65	36	0.051	-	MASNAMLANR	Oxidation (M)	0.0000010000.0
58	Pp1s1365_1V6.1|PACid:18062374	36	22559	1	4	5.03	1	1	480.033	958.051	2	957.513	0.5376	0	36.5	36	0.046	R	ELAQQIEK
59	Pp1s4_178V6.1|PACid:18046803	36	16305	1	7.5	10.37	1	1	586.034	1170.05	2	1169.61	0.4414	0	36.48	35	0.039	K	GDLPAQPMVVK	Oxidation (M)	0.00000001000.0
60	Pp1s100_192V6.1|PACid:18055806	35	11402	1	6.8	11.48	1	1	714.103	713.096	1	713.338	-0.2427	0	34.79	34	0.047	R	TLYGFGG
61	Pp1s101_74V6.1|PACid:18037049	35	15595	1	5.9	10.58	1	1	476.92	951.826	2	951.491	0.3343	0	34.62	34	0.051	R	YSLDVDLK
62	Pp1s17_94V6.1|PACid:18058696	34	67085	1	2.2	8.66	1	1	509.154	1524.44	3	1525.64	-1.1968	0	34.09	34	0.06	K	QSPVFEDSEMADR	Oxidation (M)	0.0000000001000.0

## Sheet: gel_3
prot_hit_num	prot_acc	prot_score	prot_mass	prot_matches	prot_cover	prot_pi	pep_rank	pep_isbold	pep_exp_mz	pep_exp_mr	pep_exp_z	pep_calc_mr	pep_delta	pep_miss	pep_score	pep_ident	pep_expect	pep_res_before	pep_seq	pep_var_mod	pep_var_mod_pos
1	Pp1s154_6V6.1|PACid:18066939	218	49772	4	7.5	8.4	1	1	501.23	1000.44	2	1000.51	-0.0606	0	67.3	37	5.6e-05	K	LGFMSGFVK	Oxidation (M)	0.000100000.0
1	Pp1s154_6V6.1|PACid:18066939	218	49772	4	7.5	8.4	1	1	501.747	1001.48	2	1000.51	0.9744	0	63.57	37	0.00014	K	LGFMSGFVK	Oxidation (M)	0.000100000.0
1	Pp1s154_6V6.1|PACid:18066939	218	49772	4	7.5	8.4	1	1	636.676	1271.34	2	1271.64	-0.2981	0	119.89	35	1.8e-10	R	VAVGEAGATSDAPK
1	Pp1s154_6V6.1|PACid:18066939	218	49772	4	7.5	8.4	1	1	671.502	1340.99	2	1341.67	-0.678	0	73.78	35	7.5e-06	R	GADHLNFAQIEK
2	Pp1s2_268V6.1|PACid:18052841	213	14015	4	16.4	11.59	1	1	481.698	961.381	2	962.507	-1.1266	0	52.55	37	0.0017	R	AFLVEEQK
2	Pp1s2_268V6.1|PACid:18052841	213	14015	4	16.4	11.59	1	1	482.542	963.069	2	962.507	0.5614	0	52.03	35	0.0012	R	AFLVEEQK
2	Pp1s2_268V6.1|PACid:18052841	213	14015	4	16.4	11.59	1	1	571.17	1140.32	2	1139.54	0.7855	0	94.56	35	5.9e-08	R	AYGGTMAGSAVR
2	Pp1s2_268V6.1|PACid:18052841	213	14015	4	16.4	11.59	1	1	579.163	1156.31	2	1155.53	0.7774	0	119.99	35	1.8e-10	R	AYGGTMAGSAVR	Oxidation (M)	0.000001000000.0
3	Pp1s45_11V6.1|PACid:18066487	181	20883	3	11.8	11.35	1	1	556.338	1110.66	2	1111.63	-0.9743	0	94.01	36	9e-08	R	APTGANTVLLR
3	Pp1s45_11V6.1|PACid:18066487	181	20883	3	11.8	11.35	1	1	557.14	1112.27	2	1111.63	0.6307	0	83.34	35	7.4e-07	R	APTGANTVLLR
3	Pp1s45_11V6.1|PACid:18066487	181	20883	3	11.8	11.35	1	1	595.932	1189.85	2	1189.63	0.2156	0	74.85	36	6.9e-06	R	TDAPFNSVVLK
4	Pp1s154_131V6.1|PACid:18066930	181	44650	10	17.3	10.19	1	1	775.151	774.144	1	774.412	-0.2686	0	37.06	36	0.049	R	SALEDIK
4	Pp1s154_131V6.1|PACid:18066930	181	44650	10	17.3	10.19	1	1	797.324	796.317	1	796.397	-0.08	0	37.83	35	0.03	K	FIDTSSK
4	Pp1s154_131V6.1|PACid:18066930	181	44650	10	17.3	10.19	1	1	451.27	900.526	2	899.465	1.0609	0	62.63	38	0.00017	K	AGMTHIVR	Oxidation (M)	0.00100000.0
4	Pp1s154_131V6.1|PACid:18066930	181	44650	10	17.3	10.19	1	1	462.481	922.947	2	922.535	0.4118	0	56.97	34	0.0003	R	VLAHTQVR
4	Pp1s154_131V6.1|PACid:18066930	181	44650	10	17.3	10.19	1	1	489.198	976.382	2	975.451	0.9308	0	58.83	37	0.00038	K	DVESELER
4	Pp1s154_131V6.1|PACid:18066930	181	44650	10	17.3	10.19	1	1	492.456	982.898	2	982.535	0.3628	0	52	34	0.00092	R	HGSLGFLPR
4	Pp1s154_131V6.1|PACid:18066930	181	44650	10	17.3	10.19	1	1	509.022	1016.03	2	1015.59	0.4383	1	55.69	36	0.00057	R	SALEDIKLK
4	Pp1s154_131V6.1|PACid:18066930	181	44650	10	17.3	10.19	1	1	523.927	1045.84	2	1046.54	-0.6998	0	43.4	36	0.0095	K	EVPVDSVFR
4	Pp1s154_131V6.1|PACid:18066930	181	44650	10	17.3	10.19	1	1	524.583	1047.15	2	1046.54	0.611	0	47.8	36	0.0033	K	EVPVDSVFR
4	Pp1s154_131V6.1|PACid:18066930	181	44650	10	17.3	10.19	1	1	538.053	1074.09	2	1073.53	0.5664	0	39.95	35	0.02	R	GHGYEGVVTR
5	Pp1s10_102V6.1|PACid:18071064	172	44401	6	15.1	10.48	1	1	793.2	792.193	1	792.453	-0.2607	0	38.2	36	0.033	R	FIVWTK
5	Pp1s10_102V6.1|PACid:18071064	172	44401	6	15.1	10.48	1	1	484.494	966.973	2	966.492	0.4804	1	37.05	34	0.029	K	KQGASWYK
5	Pp1s10_102V6.1|PACid:18071064	172	44401	6	15.1	10.48	1	1	552.02	1102.02	2	1101.52	0.5012	0	45.96	35	0.0049	R	NIMGNPDLGR	Oxidation (M)	0.0010000000.0
5	Pp1s10_102V6.1|PACid:18071064	172	44401	6	15.1	10.48	1	1	592.788	1183.56	2	1183.49	0.0754	0	51.89	36	0.0016	R	AGQGAFGNMCR	Oxidation (M)	0.00000000100.0
5	Pp1s10_102V6.1|PACid:18071064	172	44401	6	15.1	10.48	1	1	596.142	1190.27	2	1189.63	0.6346	0	60.26	35	0.00017	R	GPLVVYGTEGAK
5	Pp1s10_102V6.1|PACid:18071064	172	44401	6	15.1	10.48	1	1	723.014	1444.01	2	1443.65	0.3637	0	95.41	35	5.3e-08	K	AGHQTSAESWGTGR
6	Pp1s10_252V6.1|PACid:18071039	164	118316	4	3.6	6.78	1	1	452.55	903.086	2	902.446	0.6399	0	69.08	36	2.7e-05	R	LSGQDVER
6	Pp1s10_252V6.1|PACid:18071039	164	118316	4	3.6	6.78	1	1	538.021	1074.03	2	1073.53	0.4981	0	97.47	35	3.5e-08	R	VGANDVAICR
6	Pp1s10_252V6.1|PACid:18071039	164	118316	4	3.6	6.78	1	1	549.973	1097.93	2	1097.64	0.2864	0	46.03	35	0.0043	R	NTGVKPEILK
6	Pp1s10_252V6.1|PACid:18071039	164	118316	4	3.6	6.78	1	1	612.204	1222.39	2	1221.62	0.7698	1	56.52	35	0.00041	R	ILNEEFDKSK
7	Pp1s330_36V6.1|PACid:18043294	149	44699	8	15.1	10.18	1	0	775.151	774.144	1	774.412	-0.2686	0	37.06	36	0.049	R	SALEDIK
7	Pp1s330_36V6.1|PACid:18043294	149	44699	8	15.1	10.18	1	0	797.324	796.317	1	796.397	-0.08	0	37.83	35	0.03	K	FIDTSSK
7	Pp1s330_36V6.1|PACid:18043294	149	44699	8	15.1	10.18	1	0	451.27	900.526	2	899.465	1.0609	0	62.63	38	0.00017	K	AGMTHIVR	Oxidation (M)	0.00100000.0
7	Pp1s330_36V6.1|PACid:18043294	149	44699	8	15.1	10.18	1	0	462.481	922.947	2	922.535	0.4118	0	56.97	34	0.0003	R	VLAHTQVR
7	Pp1s330_36V6.1|PACid:18043294	149	44699	8	15.1	10.18	1	0	492.456	982.898	2	982.535	0.3628	0	52	34	0.00092	R	HGSLGFLPR
7	Pp1s330_36V6.1|PACid:18043294	149	44699	8	15.1	10.18	1	1	494.755	987.496	2	988.482	-0.9869	0	49.11	37	0.0038	R	DLQSELER
7	Pp1s330_36V6.1|PACid:18043294	149	44699	8	15.1	10.18	1	0	509.022	1016.03	2	1015.59	0.4383	1	55.69	36	0.00057	R	SALEDIKLK
7	Pp1s330_36V6.1|PACid:18043294	149	44699	8	15.1	10.18	1	0	538.053	1074.09	2	1073.53	0.5664	0	39.95	35	0.02	R	GHGYEGVVTR
8	Pp1s22_94V6.1|PACid:18042752	149	25669	4	13.9	10.28	1	1	458.365	914.715	2	915.503	-0.7879	0	74.29	37	9.4e-06	R	LVNDGVTAK
8	Pp1s22_94V6.1|PACid:18042752	149	25669	4	13.9	10.28	1	1	458.944	915.873	2	915.503	0.3701	0	60.63	36	0.00019	R	LVNDGVTAK
8	Pp1s22_94V6.1|PACid:18042752	149	25669	4	13.9	10.28	1	1	508.581	1015.15	2	1014.51	0.6332	0	77.66	36	3.5e-06	R	AFIDAAVATH
8	Pp1s22_94V6.1|PACid:18042752	149	25669	4	13.9	10.28	1	1	624.577	1247.14	2	1246.62	0.5148	0	42.63	35	0.0098	R	GAFGKPQGVCAR
9	Pp1s200_25V6.1|PACid:18040997	147	13941	3	16.4	11.5	1	0	481.698	961.381	2	962.507	-1.1266	0	52.55	37	0.0017	R	AFLVEEQK
9	Pp1s200_25V6.1|PACid:18040997	147	13941	3	16.4	11.5	1	0	482.542	963.069	2	962.507	0.5614	0	52.03	35	0.0012	R	AFLVEEQK
9	Pp1s200_25V6.1|PACid:18040997	147	13941	3	16.4	11.5	1	1	568.358	1134.7	2	1134.58	0.1227	0	115.55	37	7.3e-10	R	AYGGNLAGSAVR
10	Pp1s304_9V6.1|PACid:18057144	142	20887	2	11.8	11.45	1	1	564.785	1127.55	2	1127.63	-0.075	0	103.4	37	1.2e-08	R	APTGSNTVLLR
10	Pp1s304_9V6.1|PACid:18057144	142	20887	2	11.8	11.45	1	0	595.932	1189.85	2	1189.63	0.2156	0	74.85	36	6.9e-06	R	TDAPFNSVVLK
11	Pp1s163_37V6.1|PACid:18047109	127	28243	5	12.7	10.02	1	1	478.608	955.201	2	955.57	-0.3696	0	54.45	35	0.00059	K	LSAPLGGLTK
11	Pp1s163_37V6.1|PACid:18047109	127	28243	5	12.7	10.02	1	1	479.267	956.519	2	955.57	0.9484	0	56.45	37	0.00063	K	LSAPLGGLTK
11	Pp1s163_37V6.1|PACid:18047109	127	28243	5	12.7	10.02	1	1	549.734	1097.45	2	1098.55	-1.1006	0	66.88	36	4.8e-05	R	QIFNGVFMK	Oxidation (M)	0.000000010.0
11	Pp1s163_37V6.1|PACid:18047109	127	28243	5	12.7	10.02	1	1	550.694	1099.37	2	1098.55	0.8196	0	54.24	36	0.00086	R	QIFNGVFMK	Oxidation (M)	0.000000010.0
11	Pp1s163_37V6.1|PACid:18047109	127	28243	5	12.7	10.02	1	1	455.477	1363.41	3	1362.72	0.6905	1	38.03	35	0.027	K	LKGGFYVEPEPK
12	Pp1s126_112V6.1|PACid:18061089	127	25277	2	9.6	10.02	1	1	516.998	1031.98	2	1031.55	0.432	0	69.91	36	2.1e-05	K	VDISSVDVAK
12	Pp1s126_112V6.1|PACid:18061089	127	25277	2	9.6	10.02	1	1	648.036	1294.06	2	1293.69	0.3648	0	92.12	35	1e-07	R	VNQAYVIATSTK
13	Pp1s30_44V6.1|PACid:18038822	125	25652	2	9.5	10.08	1	1	532.011	1062.01	2	1061.56	0.4474	0	67.47	35	3.3e-05	K	LDVSSVDVTK
13	Pp1s30_44V6.1|PACid:18038822	125	25652	2	9.5	10.08	1	0	648.036	1294.06	2	1293.69	0.3648	0	92.12	35	1e-07	R	VNQAYVIATSTK
14	Pp1s107_181V6.1|PACid:18070193	117	18763	5	20.1	10.53	1	1	461.776	921.537	2	920.497	1.0399	0	54.62	37	0.00089	K	VGQYVDIK
14	Pp1s107_181V6.1|PACid:18070193	117	18763	5	20.1	10.53	1	1	483.596	965.177	2	964.509	0.6676	0	47.11	35	0.0033	R	IEHVQPSR
14	Pp1s107_181V6.1|PACid:18070193	117	18763	5	20.1	10.53	1	1	509.066	1016.12	2	1016.57	-0.4488	0	61.85	36	0.00014	R	TGIVWNVTK
14	Pp1s107_181V6.1|PACid:18070193	117	18763	5	20.1	10.53	1	1	509.682	1017.35	2	1016.57	0.7832	0	51.45	37	0.002	R	TGIVWNVTK
14	Pp1s107_181V6.1|PACid:18070193	117	18763	5	20.1	10.53	1	1	570.013	1138.01	2	1137.52	0.4882	1	43.2	34	0.0072	R	CREEFLER
15	Pp1s38_196V6.1|PACid:18058013	100	34413	2	6	5.2	1	1	490.621	979.228	2	978.502	0.7255	1	50.27	35	0.0017	K	EYLKDPSK
15	Pp1s38_196V6.1|PACid:18058013	100	34413	2	6	5.2	1	1	523.611	1045.21	2	1044.58	0.6254	0	84.82	36	6.8e-07	K	VGSSEAALLAK
16	Pp1s83_247V6.1|PACid:18073439	98	15470	4	15	10.68	1	1	469.629	937.243	2	936.43	0.8125	0	60.98	35	0.00014	R	ASLNDFDR
16	Pp1s83_247V6.1|PACid:18073439	98	15470	4	15	10.68	1	1	566.573	1131.13	2	1131.56	-0.4276	0	55.39	35	0.00056	R	ALIDSPDMVR	Oxidation (M)	0.0000000100.0
16	Pp1s83_247V6.1|PACid:18073439	98	15470	4	15	10.68	1	1	567.334	1132.65	2	1131.56	1.0934	0	45.82	37	0.0075	R	ALIDSPDMVR	Oxidation (M)	0.0000000100.0
16	Pp1s83_247V6.1|PACid:18073439	98	15470	4	15	10.68	1	1	606.973	1211.93	2	1211.59	0.3382	1	38.49	35	0.024	R	ASLNDFDRFK
17	Pp1s133_93V6.1|PACid:18061629	97	14083	3	17.1	10.95	1	1	486.54	971.066	2	970.545	0.5209	0	42.84	35	0.01	K	NELLNQLK
17	Pp1s133_93V6.1|PACid:18061629	97	14083	3	17.1	10.95	1	1	536.737	1071.46	2	1070.61	0.8502	1	58.58	37	0.00039	K	VTGGAPNKLSK
17	Pp1s133_93V6.1|PACid:18061629	97	14083	3	17.1	10.95	1	1	594.303	1186.59	2	1185.67	0.9202	1	63.76	37	0.00012	K	SKNELLNQLK
18	Pp1s22_212V6.1|PACid:18042543	96	14629	2	16.4	9.6	1	1	535.701	1069.39	2	1068.52	0.8707	0	56.6	35	0.00043	K	IMDIASFEK	Oxidation (M)	0.010000000.0
18	Pp1s22_212V6.1|PACid:18042543	96	14629	2	16.4	9.6	1	1	558.996	1115.98	2	1115.63	0.347	0	75.32	36	5.9e-06	K	AGVLGSAVSISR
19	Pp1s374_50V6.1|PACid:18051660	95	10594	1	16.5	8.33	1	1	777.698	1553.38	2	1553.64	-0.2564	0	94.71	34	5.2e-08	R	TNFSGSGSSGYYDGR
20	Pp1s37_247V6.1|PACid:18040076	95	28346	2	8.5	11.09	1	1	510.141	1018.27	2	1017.5	0.7651	0	75.33	36	6.3e-06	R	AMVGQVAGGGR	Oxidation (M)	0.01000000000.0
20	Pp1s37_247V6.1|PACid:18040076	95	28346	2	8.5	11.09	1	1	537.774	1073.53	2	1072.6	0.935	1	54.74	37	0.001	R	LRGQAATAASK
21	Pp1s149_30V6.1|PACid:18061431	95	29979	2	7.2	10.35	1	1	473.914	945.814	2	946.512	-0.6987	0	51.91	36	0.0013	K	TVNPLFEK
21	Pp1s149_30V6.1|PACid:18061431	95	29979	2	7.2	10.35	1	1	583.098	1164.18	2	1163.62	0.5588	0	78.11	35	2.6e-06	K	TATALCLTSVK
22	Pp1s126_52V6.1|PACid:18061072	93	23894	4	16.9	10.81	1	1	468.88	935.745	2	935.496	0.2483	0	35.64	35	0.048	R	GFTLEELK
22	Pp1s126_52V6.1|PACid:18061072	93	23894	4	16.9	10.81	1	1	510.51	1019	2	1018.5	0.5062	0	35.11	35	0.06	R	TWFNQPAR
22	Pp1s126_52V6.1|PACid:18061072	93	23894	4	16.9	10.81	1	1	554.991	1107.97	2	1107.55	0.4215	1	44.13	34	0.0059	K	KDWQNYVR
22	Pp1s126_52V6.1|PACid:18061072	93	23894	4	16.9	10.81	1	1	681.324	1360.63	2	1360.64	-0.0076	0	83.76	37	1.1e-06	R	CLESLQENVNR
23	Pp1s146_96V6.1|PACid:18037917	90	17433	3	18.1	10.37	1	1	458.032	914.049	2	913.422	0.6271	0	41.47	35	0.014	K	MYDIQTK	Oxidation (M)	0.1000000.0
23	Pp1s146_96V6.1|PACid:18037917	90	17433	3	18.1	10.37	1	1	579.118	1156.22	2	1155.55	0.6737	0	55.78	35	0.00046	K	YPLTTESAMK	Oxidation (M)	0.0000000010.0
23	Pp1s146_96V6.1|PACid:18037917	90	17433	3	18.1	10.37	1	1	592.648	1183.28	2	1182.67	0.6096	0	62.17	34	9.5e-05	K	VNTLIRPDGAK
24	Pp1s44_13V6.1|PACid:18044160	90	21094	5	26	10.41	1	1	479.897	957.779	2	957.532	0.2469	0	58.26	36	0.00033	R	SPCIQIIK
24	Pp1s44_13V6.1|PACid:18044160	90	21094	5	26	10.41	1	1	495.393	988.772	2	988.498	0.2739	0	41.5	36	0.015	K	LWATDEVR
24	Pp1s44_13V6.1|PACid:18044160	90	21094	5	26	10.41	1	1	537.626	1073.24	2	1072.6	0.6428	0	45.2	35	0.0059	K	TATIPVALCK
24	Pp1s44_13V6.1|PACid:18044160	90	21094	5	26	10.41	1	1	562.867	1123.72	2	1123.59	0.1325	0	38.49	36	0.031	R	ALPTPGNETPK
24	Pp1s44_13V6.1|PACid:18044160	90	21094	5	26	10.41	1	1	567.503	1132.99	2	1132.58	0.4141	0	47.73	35	0.0032	R	FHQYQVVGR
25	Pp1s98_65V6.1|PACid:18070606	83	16331	1	8.1	10.77	1	1	690.188	1378.36	2	1378.68	-0.3222	0	82.59	35	9.3e-07	K	TVVNQVATNDYR
26	Pp1s104_128V6.1|PACid:18044054	80	17703	1	9.1	8.81	1	1	672.707	1343.4	2	1342.71	0.6896	0	79.69	35	1.9e-06	R	VTGGEVGAASSLAPK
27	Pp1s10_210V6.1|PACid:18071101	78	14620	3	17.4	10.35	1	1	571.63	1141.24	2	1141.67	-0.426	1	38.22	35	0.026	K	LKEAGGAVILTA
27	Pp1s10_210V6.1|PACid:18071101	78	14620	3	17.4	10.35	1	1	572.193	1142.37	2	1141.67	0.7002	1	56.66	35	0.00043	K	LKEAGGAVILTA
27	Pp1s10_210V6.1|PACid:18071101	78	14620	3	17.4	10.35	1	1	600.854	1199.69	2	1199.62	0.0718	0	49.53	37	0.0029	K	GDLPTQPMVVK	Oxidation (M)	0.00000001000.0
28	Pp1s4_178V6.1|PACid:18046803	76	16305	3	15.8	10.37	1	0	571.63	1141.24	2	1141.67	-0.426	1	38.22	35	0.026	K	IKEAGGAVILTA
28	Pp1s4_178V6.1|PACid:18046803	76	16305	3	15.8	10.37	1	0	572.193	1142.37	2	1141.67	0.7002	1	56.66	35	0.00043	K	IKEAGGAVILTA
28	Pp1s4_178V6.1|PACid:18046803	76	16305	3	15.8	10.37	1	1	585.928	1169.84	2	1169.61	0.2294	0	46.72	36	0.0043	K	GDLPAQPMVVK	Oxidation (M)	0.00000001000.0
29	Pp1s18_121V6.1|PACid:18040400	73	24859	1	5.1	9.83	1	1	573.758	1145.5	2	1145.63	-0.1283	0	72.51	37	1.6e-05	R	EAITQITTAAK
30	Pp1s97_57V6.1|PACid:18062339	72	22564	1	4.3	8.67	1	1	501.084	1000.15	2	999.596	0.5562	0	72.03	35	1.2e-05	R	GTELLLVQK
31	Pp1s101_10V6.1|PACid:18037118	72	15419	3	13.4	10.72	1	1	460.634	919.253	2	918.435	0.8179	0	36.98	36	0.048	K	WANSAWGK
31	Pp1s101_10V6.1|PACid:18037118	72	15419	3	13.4	10.72	1	0	566.573	1131.13	2	1131.56	-0.4276	0	55.39	35	0.00056	R	ALIDSPDMVR	Oxidation (M)	0.0000000100.0
31	Pp1s101_10V6.1|PACid:18037118	72	15419	3	13.4	10.72	1	0	567.334	1132.65	2	1131.56	1.0934	0	45.82	37	0.0075	R	ALIDSPDMVR	Oxidation (M)	0.0000000100.0
32	Pp1s101_218V6.1|PACid:18037150	66	21175	2	9.6	10.48	1	1	495.001	987.987	2	987.514	0.4729	0	53.76	36	0.00085	K	LWATNEVR
32	Pp1s101_218V6.1|PACid:18037150	66	21175	2	9.6	10.48	1	0	567.503	1132.99	2	1132.58	0.4141	0	47.73	35	0.0032	R	FHQYQVVGR
33	Pp1s12_390V6.1|PACid:18048351	65	28410	2	8.6	5	1	1	483.988	965.962	2	965.529	0.4322	0	49.21	34	0.0018	R	ELEVIHAR
33	Pp1s12_390V6.1|PACid:18048351	65	28410	2	8.6	5	1	1	812.951	1623.89	2	1624.75	-0.8613	0	50.89	36	0.0018	K	SSGSDSIWYGADRPK
34	Pp1s58_149V6.1|PACid:18052198	64	21495	2	8.5	9.84	1	1	467.747	933.479	2	932.475	1.0037	0	47.93	37	0.0048	R	SCALINQK
34	Pp1s58_149V6.1|PACid:18052198	64	21495	2	8.5	9.84	1	1	482.873	963.731	2	963.456	0.2744	0	51.5	35	0.0014	K	VDAWFGNR
35	Pp1s223_50V6.1|PACid:18036574	64	50627	1	2	6.93	1	1	510.808	1019.6	2	1019.57	0.0331	0	64.24	37	0.0001	K	GVTMTALLAK	Oxidation (M)	0.0001000000.0
36	Pp1s21_390V6.1|PACid:18039359	63	16173	1	8.1	11.07	1	1	654.738	1307.46	2	1306.66	0.7979	0	63.4	36	9.3e-05	K	TVVNQVASNGYR
37	Pp1s199_130V6.1|PACid:18051302	60	35107	2	7.8	7.6	1	1	610.607	1219.2	2	1218.57	0.627	0	54.31	35	0.00069	R	LDNVSDDNVTK
37	Pp1s199_130V6.1|PACid:18051302	60	35107	2	7.8	7.6	1	1	691.598	1381.18	2	1381.63	-0.4446	0	37.7	34	0.026	K	QGTFYAGGQAPASQ
38	Pp1s134_151V6.1|PACid:18054810	59	24343	3	7.8	11.44	1	1	450.854	899.694	2	900.503	-0.8092	0	42.14	36	0.015	K	NQGITQLK
38	Pp1s134_151V6.1|PACid:18054810	59	24343	3	7.8	11.44	1	1	451.644	901.273	2	900.503	0.7698	0	37.41	37	0.049	K	NQGITQLK
38	Pp1s134_151V6.1|PACid:18054810	59	24343	3	7.8	11.44	1	1	473.563	945.111	2	944.54	0.5704	1	51.88	36	0.0014	R	NNTLSLKR
39	Pp1s236_80V6.1|PACid:18068923	59	41377	1	2.4	9.56	1	1	455.77	909.525	2	908.472	1.0531	0	58.51	36	0.00031	R	GSGSIYLGR
40	Pp1s183_53V6.2|PACid:18073769	56	18006	2	6.3	9.82	1	1	589.942	1177.87	2	1178.6	-0.7324	2	50.52	35	0.0016	R	CRSLKMTAGR
40	Pp1s183_53V6.2|PACid:18073769	56	18006	2	6.3	9.82	1	1	590.472	1178.93	2	1178.6	0.3286	2	40.8	35	0.014	R	CRSLKMTAGR
41	Pp1s106_167V6.1|PACid:18048188	56	12510	1	8.8	9.65	1	1	581.037	1160.06	2	1159.61	0.4474	0	55.62	35	0.00053	K	YTLGYTTTLK
42	Pp1s253_2V6.1|PACid:18061307	55	74641	1	1.3	6.65	1	1	516.905	1031.8	2	1031.56	0.2348	1	54.99	36	0.00069	K	TLIGKEESR
43	Pp1s101_74V6.1|PACid:18037049	54	15595	1	8.1	10.58	1	1	680.467	1358.92	2	1358.68	0.2424	0	54.5	36	0.00076	K	VVNYNHIMPTR	Oxidation (M)	0.00000001000.0
44	Pp1s120_90V6.1|PACid:18069293	51	16610	2	14.3	10.48	1	1	545.833	1089.65	2	1089.55	0.1018	1	40.71	37	0.024	R	KDDEVMVVR
44	Pp1s120_90V6.1|PACid:18069293	51	16610	2	14.3	10.48	1	1	638.349	1274.68	2	1273.7	0.9875	0	47.6	37	0.0048	R	ILMSAPLSADLK	Oxidation (M)	0.001000000000.0
45	Pp1s327_43V6.1|PACid:18049253	51	21522	2	8.5	9.81	1	0	467.747	933.479	2	932.475	1.0037	0	47.93	37	0.0048	R	SCALINQK
45	Pp1s327_43V6.1|PACid:18049253	51	21522	2	8.5	9.81	1	1	483.485	964.955	2	964.477	0.478	0	35.82	35	0.044	K	IDAWFGTR
46	Pp1s239_32V6.1|PACid:18071851	47	20892	1	4.4	10	1	1	468.668	935.322	2	934.512	0.8093	0	47.01	36	0.0049	K	YEGVILNK
47	Pp1s199_148V6.1|PACid:18051253	47	76482	1	1	5.33	1	1	464.348	926.681	2	925.527	1.1534	1	46.9	35	0.004	K	YLDKFLK
48	Pp1s218_7V6.1|PACid:18058509	46	50366	1	2.7	4.78	1	1	671.849	1341.68	2	1341.63	0.0513	0	45.85	37	0.0066	R	INVYYNEASGGR
49	Pp1s505_19V6.1|PACid:18064035	45	15484	1	10.5	11.22	1	1	700.834	1399.65	2	1398.76	0.896	0	45.37	37	0.0073	R	AAQLNIALTNGSAR
50	Pp1s34_101V6.1|PACid:18072628	44	155355	1	0.6	6.03	1	1	532.795	1063.57	2	1063.57	0.0053	1	44.14	37	0.01	R	TSMKEILSR
51	Pp1s165_40V6.1|PACid:18061928	43	24019	1	5.3	10.46	1	1	597.506	1193	2	1192.58	0.4214	0	43.06	35	0.0082	K	AFEGVPAPYDK
52	Pp1s249_65V6.1|PACid:18064382	42	12280	2	10	11.66	1	1	555.613	1109.21	2	1109.54	-0.3285	0	36.06	34	0.037	R	EVAGFAPYEK
52	Pp1s249_65V6.1|PACid:18064382	42	12280	2	10	11.66	1	1	634.093	1266.17	2	1265.64	0.5312	1	35.19	35	0.049	R	EVAGFAPYEKR
53	Pp1s132_203V6.1|PACid:18040768	42	15572	1	8.3	4.66	1	1	561.792	1121.57	2	1121.61	-0.0416	1	41.56	36	0.017	-	MSGIGKTTLAK	Oxidation (M)	0.10000000000.0
54	PhpapaCp031	41	53185	1	1.5	6.29	1	1	455.759	909.503	2	909.438	0.0648	0	41.37	36	0.016	R	AVYECLR
55	Pp1s382_41V6.1|PACid:18047745	41	51753	1	3.1	8.07	1	1	738.452	1474.89	2	1473.79	1.1035	0	41.29	36	0.018	K	MAAVESGLAGVQLTK
56	Pp1s227_103V6.1|PACid:18066266	41	6991	1	9.7	11.88	1	1	687.289	686.282	1	686.379	-0.0968	0	41.16	38	0.027	R	CVPALK
57	Pp1s1_348V6.1|PACid:18069483	39	10447	1	8.7	10.31	1	1	474.549	947.084	2	946.47	0.6142	0	39.39	35	0.022	K	AVGIWNCK
58	Pp1s15_98V6.1|PACid:18050321	38	7181	1	15.6	10.3	1	1	560.882	1119.75	2	1119.6	0.1452	0	38.46	36	0.035	K	LHNPAQELAK
59	Pp1s83_246V6.1|PACid:18073404	38	16320	1	5.8	9.69	1	1	511.807	1021.6	2	1021.54	0.0552	0	37.88	36	0.041	R	AQEVTSFLK
60	Pp1s98_96V6.1|PACid:18070534	38	106637	1	1.5	8.21	1	1	545.327	1632.96	3	1633.79	-0.8339	1	37.79	36	0.036	K	LMGEGRTMELLDNR
61	Pp1s114_79V6.1|PACid:18037234	38	15043	1	5.7	10.61	1	1	468.633	935.251	2	934.549	0.7019	0	37.58	36	0.036	K	NLYVISVK
62	Pp1s152_133V6.1|PACid:18071272	38	10857	1	7.5	12.06	1	1	471.254	940.494	2	939.467	1.0262	1	37.53	36	0.039	R	RFSNNFR
63	Pp1s14_316V6.1|PACid:18066731	37	61185	1	2.1	5.66	1	1	541.718	1081.42	2	1080.49	0.9339	0	36.89	36	0.044	K	STMGSTPGTSR
64	Pp1s33_342V6.1|PACid:18056987	35	89791	1	1	8.4	1	1	454.076	906.138	2	905.464	0.6736	1	35.37	35	0.056	R	MLQKEGGK	Oxidation (M)	0.10000000.0
65	Pp1s13_348V6.1|PACid:18064689	35	104448	1	0.9	8.59	1	1	541.974	1081.93	2	1081.56	0.3782	0	35.18	34	0.046	K	AFSLDFNLR
66	Pp1s153_104V6.1|PACid:18056224	35	33386	1	3.1	8.95	1	1	548.535	1095.06	2	1094.54	0.5169	1	34.59	34	0.053	R	LSRMTSEQK	Oxidation (M)	0.000100000.0

## Sheet: gel_4
prot_hit_num	prot_acc	prot_score	prot_mass	prot_matches	prot_cover	prot_pi	pep_rank	pep_isbold	pep_exp_mz	pep_exp_mr	pep_exp_z	pep_calc_mr	pep_delta	pep_miss	pep_score	pep_ident	pep_expect	pep_res_before	pep_seq	pep_var_mod	pep_var_mod_pos
1	Pp1s304_9V6.1|PACid:18057144	171	20887	3	11.8	11.45	1	1	564.805	1127.6	2	1127.63	-0.034	0	88.97	37	3.2e-07	R	APTGSNTVLLR
1	Pp1s304_9V6.1|PACid:18057144	171	20887	3	11.8	11.45	1	1	565.31	1128.61	2	1127.63	0.976	0	88.05	37	4.2e-07	R	APTGSNTVLLR
1	Pp1s304_9V6.1|PACid:18057144	171	20887	3	11.8	11.45	1	1	595.887	1189.76	2	1189.63	0.1254	0	68.16	37	4.1e-05	R	TDAPFNSVVLK
2	Pp1s2_268V6.1|PACid:18052841	161	14015	3	16.4	11.59	1	1	481.81	961.606	2	962.507	-0.9016	0	64.17	37	0.00011	R	AFLVEEQK
2	Pp1s2_268V6.1|PACid:18052841	161	14015	3	16.4	11.59	1	1	482.644	963.273	2	962.507	0.7654	0	51.23	36	0.0016	R	AFLVEEQK
2	Pp1s2_268V6.1|PACid:18052841	161	14015	3	16.4	11.59	1	1	579.122	1156.23	2	1155.53	0.6956	0	117.26	35	3.3e-10	R	AYGGTMAGSAVR	Oxidation (M)	0.000001000000.0
3	Pp1s104_128V6.1|PACid:18044054	159	17703	2	9.1	8.81	1	1	672.33	1342.64	2	1342.71	-0.0644	0	92.45	37	1.4e-07	R	VTGGEVGAASSLAPK
3	Pp1s104_128V6.1|PACid:18044054	159	17703	2	9.1	8.81	1	1	672.939	1343.86	2	1342.71	1.1544	0	102.93	36	1.2e-08	R	VTGGEVGAASSLAPK
4	Pp1s10_102V6.1|PACid:18071064	152	44401	7	14.1	10.48	1	1	549.292	1096.57	2	1095.54	1.025	0	47.47	36	0.0042	K	TLGAYTDVEK
4	Pp1s10_102V6.1|PACid:18071064	152	44401	7	14.1	10.48	1	1	551.819	1101.62	2	1101.52	0.0992	0	58.79	37	0.00038	R	NIMGNPDLGR	Oxidation (M)	0.0010000000.0
4	Pp1s10_102V6.1|PACid:18071064	152	44401	7	14.1	10.48	1	1	592.757	1183.5	2	1183.49	0.0126	0	36.64	36	0.051	R	AGQGAFGNMCR	Oxidation (M)	0.00000000100.0
4	Pp1s10_102V6.1|PACid:18071064	152	44401	7	14.1	10.48	1	1	593.325	1184.63	2	1183.49	1.1484	0	42.23	37	0.016	R	AGQGAFGNMCR	Oxidation (M)	0.00000000100.0
4	Pp1s10_102V6.1|PACid:18071064	152	44401	7	14.1	10.48	1	1	595.877	1189.74	2	1189.63	0.1054	0	38.61	37	0.037	R	GPLVVYGTEGAK
4	Pp1s10_102V6.1|PACid:18071064	152	44401	7	14.1	10.48	1	1	722.583	1443.15	2	1443.65	-0.4973	0	90.43	35	1.5e-07	K	AGHQTSAESWGTGR
4	Pp1s10_102V6.1|PACid:18071064	152	44401	7	14.1	10.48	1	1	482.546	1444.61	3	1443.65	0.9656	0	46.02	36	0.0062	K	AGHQTSAESWGTGR
5	Pp1s200_25V6.1|PACid:18040997	148	13941	3	16.4	11.5	1	0	481.81	961.606	2	962.507	-0.9016	0	64.17	37	0.00011	R	AFLVEEQK
5	Pp1s200_25V6.1|PACid:18040997	148	13941	3	16.4	11.5	1	0	482.644	963.273	2	962.507	0.7654	0	51.23	36	0.0016	R	AFLVEEQK
5	Pp1s200_25V6.1|PACid:18040997	148	13941	3	16.4	11.5	1	1	568.695	1135.38	2	1134.58	0.7977	0	105.36	36	6.2e-09	R	AYGGNLAGSAVR
6	Pp1s40_305V6.1|PACid:18070031	132	44486	6	11.6	10.54	1	1	567.084	1132.15	2	1131.53	0.6186	0	44.88	35	0.0063	R	NIMGNPDLSR	Oxidation (M)	0.0010000000.0
6	Pp1s40_305V6.1|PACid:18070031	132	44486	6	11.6	10.54	1	0	592.757	1183.5	2	1183.49	0.0126	0	36.64	36	0.051	R	AGQGAFGNMCR	Oxidation (M)	0.00000000100.0
6	Pp1s40_305V6.1|PACid:18070031	132	44486	6	11.6	10.54	1	0	593.325	1184.63	2	1183.49	1.1484	0	42.23	37	0.016	R	AGQGAFGNMCR	Oxidation (M)	0.00000000100.0
6	Pp1s40_305V6.1|PACid:18070031	132	44486	6	11.6	10.54	1	0	595.877	1189.74	2	1189.63	0.1054	0	38.61	37	0.037	R	GPLVVYGTEGAK
6	Pp1s40_305V6.1|PACid:18070031	132	44486	6	11.6	10.54	1	0	722.583	1443.15	2	1443.65	-0.4973	0	90.43	35	1.5e-07	K	AGHQTSAESWGTGR
6	Pp1s40_305V6.1|PACid:18070031	132	44486	6	11.6	10.54	1	0	482.546	1444.61	3	1443.65	0.9656	0	46.02	36	0.0062	K	AGHQTSAESWGTGR
7	Pp1s154_131V6.1|PACid:18066930	130	44650	7	15.6	10.19	1	1	451.09	900.165	2	899.465	0.6999	0	53.73	36	0.00087	K	AGMTHIVR	Oxidation (M)	0.00100000.0
7	Pp1s154_131V6.1|PACid:18066930	130	44650	7	15.6	10.19	1	1	462.385	922.755	2	922.535	0.2198	0	48.96	34	0.002	R	VLAHTQVR
7	Pp1s154_131V6.1|PACid:18066930	130	44650	7	15.6	10.19	1	1	488.788	975.561	2	975.451	0.1098	0	42.03	37	0.019	K	DVESELER
7	Pp1s154_131V6.1|PACid:18066930	130	44650	7	15.6	10.19	1	1	492.693	983.371	2	982.535	0.8358	0	51.25	36	0.0015	R	HGSLGFLPR
7	Pp1s154_131V6.1|PACid:18066930	130	44650	7	15.6	10.19	1	1	509.122	1016.23	2	1015.59	0.6373	1	49.71	36	0.0023	R	SALEDIKLK
7	Pp1s154_131V6.1|PACid:18066930	130	44650	7	15.6	10.19	1	1	524.507	1047	2	1046.54	0.4592	0	42.96	36	0.01	K	EVPVDSVFR
7	Pp1s154_131V6.1|PACid:18066930	130	44650	7	15.6	10.19	1	1	538.081	1074.15	2	1073.53	0.6224	0	45.13	35	0.006	R	GHGYEGVVTR
8	Pp1s126_112V6.1|PACid:18061089	126	25277	2	9.6	10.02	1	1	517.045	1032.08	2	1031.55	0.526	0	73.44	36	9.3e-06	K	VDISSVDVAK
8	Pp1s126_112V6.1|PACid:18061089	126	25277	2	9.6	10.02	1	1	647.993	1293.97	2	1293.69	0.278	0	87.31	35	3.1e-07	R	VNQAYVIATSTK
9	Pp1s30_44V6.1|PACid:18038822	121	25652	2	9.5	10.08	1	1	532.073	1062.13	2	1061.56	0.5714	0	67.08	35	3.7e-05	K	LDVSSVDVTK
9	Pp1s30_44V6.1|PACid:18038822	121	25652	2	9.5	10.08	1	0	647.993	1293.97	2	1293.69	0.278	0	87.31	35	3.1e-07	R	VNQAYVIATSTK
10	Pp1s45_11V6.1|PACid:18066487	120	20883	2	11.8	11.35	1	1	556.887	1111.76	2	1111.63	0.1239	0	87.89	36	3.3e-07	R	APTGANTVLLR
10	Pp1s45_11V6.1|PACid:18066487	120	20883	2	11.8	11.35	1	0	595.887	1189.76	2	1189.63	0.1254	0	68.16	37	4.1e-05	R	TDAPFNSVVLK
11	Pp1s107_181V6.1|PACid:18070193	115	18763	5	20.1	10.53	1	1	460.877	919.739	2	920.497	-0.7581	0	59.64	36	0.00022	K	VGQYVDIK
11	Pp1s107_181V6.1|PACid:18070193	115	18763	5	20.1	10.53	1	1	461.379	920.743	2	920.497	0.2459	0	62.88	35	9.6e-05	K	VGQYVDIK
11	Pp1s107_181V6.1|PACid:18070193	115	18763	5	20.1	10.53	1	1	483.724	965.434	2	964.509	0.9246	0	48.7	36	0.0032	R	IEHVQPSR
11	Pp1s107_181V6.1|PACid:18070193	115	18763	5	20.1	10.53	1	1	509.46	1016.9	2	1016.57	0.3392	0	43.67	36	0.0092	R	TGIVWNVTK
11	Pp1s107_181V6.1|PACid:18070193	115	18763	5	20.1	10.53	1	1	569.719	1137.42	2	1137.52	-0.0998	1	42.88	36	0.011	R	CREEFLER
12	Pp1s154_6V6.1|PACid:18066939	112	49772	2	5	8.4	1	1	501.582	1001.15	2	1000.51	0.6444	0	44.32	36	0.0075	K	LGFMSGFVK	Oxidation (M)	0.000100000.0
12	Pp1s154_6V6.1|PACid:18066939	112	49772	2	5	8.4	1	1	636.964	1271.91	2	1271.64	0.2781	0	99.24	35	2.3e-08	R	VAVGEAGATSDAPK
13	Pp1s22_94V6.1|PACid:18042752	111	25669	2	8.5	10.28	1	1	459.049	916.084	2	915.503	0.5811	0	58.25	36	0.00033	R	LVNDGVTAK
13	Pp1s22_94V6.1|PACid:18042752	111	25669	2	8.5	10.28	1	1	508.689	1015.36	2	1014.51	0.8492	0	85.69	37	7.7e-07	R	AFIDAAVATH
14	Pp1s18_121V6.1|PACid:18040400	108	24859	3	13	9.83	1	1	472.957	943.899	2	943.499	0.3999	1	42.03	36	0.014	K	KNWQNVR
14	Pp1s18_121V6.1|PACid:18040400	108	24859	3	13	9.83	1	1	574.126	1146.24	2	1145.63	0.6077	0	72.16	35	1.2e-05	R	EAITQITTAAK
14	Pp1s18_121V6.1|PACid:18040400	108	24859	3	13	9.83	1	1	577.98	1153.94	2	1153.58	0.3647	1	56.76	34	0.00033	K	TTMGTPVRIY	Oxidation (M)	0.0010000000.0
15	Pp1s38_196V6.1|PACid:18058013	101	34413	2	6	5.2	1	1	490.207	978.4	2	978.502	-0.1025	1	57.61	37	0.00045	K	EYLKDPSK
15	Pp1s38_196V6.1|PACid:18058013	101	34413	2	6	5.2	1	1	523.278	1044.54	2	1044.58	-0.0408	0	80.6	37	2.7e-06	K	VGSSEAALLAK
16	Pp1s149_35V6.1|PACid:18061395	100	29923	3	11.4	10.32	1	1	456.193	910.372	2	909.528	0.8433	0	47.72	36	0.0034	K	TPVAAPVQK
16	Pp1s149_35V6.1|PACid:18061395	100	29923	3	11.4	10.32	1	1	529.751	1057.49	2	1056.52	0.9703	0	40.6	37	0.024	R	HWGGGIMGVK	Oxidation (M)	0.0000001000.0
16	Pp1s149_35V6.1|PACid:18061395	100	29923	3	11.4	10.32	1	1	582.922	1163.83	2	1163.62	0.2078	0	76.18	35	4.6e-06	K	TATALCLTSVK
17	Pp1s101_218V6.1|PACid:18037150	97	21175	3	16.4	10.48	1	1	495.25	988.486	2	987.514	0.9719	0	60.43	37	0.00028	K	LWATNEVR
17	Pp1s101_218V6.1|PACid:18037150	97	21175	3	16.4	10.48	1	1	545.451	1088.89	2	1088.59	0.2969	0	44.27	35	0.0074	K	TATIPVSLCK
17	Pp1s101_218V6.1|PACid:18037150	97	21175	3	16.4	10.48	1	1	571.797	1141.58	2	1141.6	-0.018	0	64.46	37	9.2e-05	R	ALPTATNETPK
18	Pp1s146_96V6.1|PACid:18037917	85	17433	3	18.1	10.37	1	1	457.948	913.882	2	913.422	0.4601	0	39.75	35	0.021	K	MYDIQTK	Oxidation (M)	0.1000000.0
18	Pp1s146_96V6.1|PACid:18037917	85	17433	3	18.1	10.37	1	1	579.06	1156.1	2	1155.55	0.5567	0	56.87	35	0.00036	K	YPLTTESAMK	Oxidation (M)	0.0000000010.0
18	Pp1s146_96V6.1|PACid:18037917	85	17433	3	18.1	10.37	1	1	592.601	1183.19	2	1182.67	0.5146	0	58.17	34	0.00024	K	VNTLIRPDGAK
19	Pp1s10_252V6.1|PACid:18071039	84	118316	1	1	6.78	1	1	537.64	1073.27	2	1073.53	-0.2631	0	83.64	35	8.5e-07	R	VGANDVAICR
20	Pp1s10_210V6.1|PACid:18071101	82	14620	3	17.4	10.35	1	1	572.416	1142.82	2	1141.67	1.147	1	47.9	36	0.0036	K	LKEAGGAVILTA
20	Pp1s10_210V6.1|PACid:18071101	82	14620	3	17.4	10.35	1	1	592.928	1183.84	2	1183.63	0.2147	0	50.1	35	0.0019	K	GDLPTQPMVVK
20	Pp1s10_210V6.1|PACid:18071101	82	14620	3	17.4	10.35	1	1	600.992	1199.97	2	1199.62	0.3466	0	54.55	35	0.00064	K	GDLPTQPMVVK	Oxidation (M)	0.00000001000.0
21	Pp1s97_57V6.1|PACid:18062339	78	22564	1	4.3	8.67	1	1	501.026	1000.04	2	999.596	0.4412	0	77.86	35	3.3e-06	R	GTELLLVQK
22	Pp1s83_247V6.1|PACid:18073439	72	15470	2	13.5	10.68	1	1	469.473	936.931	2	936.43	0.5005	0	61.12	34	0.00012	R	ASLNDFDR
22	Pp1s83_247V6.1|PACid:18073439	72	15470	2	13.5	10.68	1	1	566.945	1131.87	2	1131.56	0.3152	0	41.28	35	0.015	R	ALIDSPDMVR	Oxidation (M)	0.0000000100.0
23	Pp1s126_52V6.1|PACid:18061072	71	23894	2	9.2	10.81	1	1	510.586	1019.16	2	1018.5	0.6582	0	37.32	35	0.036	R	TWFNQPAR
23	Pp1s126_52V6.1|PACid:18061072	71	23894	2	9.2	10.81	1	1	681.868	1361.72	2	1360.64	1.0804	0	69.49	37	2.9e-05	R	CLESLQENVNR
24	Pp1s44_13V6.1|PACid:18044160	70	21094	4	15.3	10.41	1	1	480.179	958.343	2	957.532	0.8109	0	51.77	37	0.0019	R	SPCIQIIK
24	Pp1s44_13V6.1|PACid:18044160	70	21094	4	15.3	10.41	2	0	495.25	988.486	2	988.498	-0.0121	0	39.5	37	0.034	K	LWATDEVR
24	Pp1s44_13V6.1|PACid:18044160	70	21094	4	15.3	10.41	1	1	495.267	988.519	2	988.498	0.0209	0	48.87	37	0.0039	K	LWATDEVR
24	Pp1s44_13V6.1|PACid:18044160	70	21094	4	15.3	10.41	1	1	563.097	1124.18	2	1123.59	0.5915	0	38.45	34	0.022	R	ALPTPGNETPK
25	Pp1s1_348V6.1|PACid:18069483	66	10447	3	17.4	10.31	1	1	473.83	945.646	2	946.47	-0.8238	0	44.81	37	0.01	K	AVGIWNCK
25	Pp1s1_348V6.1|PACid:18069483	66	10447	3	17.4	10.31	1	1	474.481	946.948	2	946.47	0.4782	0	42.59	35	0.011	K	AVGIWNCK
25	Pp1s1_348V6.1|PACid:18069483	66	10447	3	17.4	10.31	1	1	555.494	1108.97	2	1109.43	-0.4574	0	42.17	34	0.0092	K	YFCEFCGK
26	Pp1s58_149V6.1|PACid:18052198	64	21495	2	8.5	9.84	1	1	467.581	933.147	2	932.475	0.6717	0	47.6	36	0.0035	R	SCALINQK
26	Pp1s58_149V6.1|PACid:18052198	64	21495	2	8.5	9.84	1	1	482.942	963.869	2	963.456	0.4124	0	51.41	35	0.0013	K	VDAWFGNR
27	Pp1s21_390V6.1|PACid:18039359	63	16173	1	8.1	11.07	1	1	654.898	1307.78	2	1306.66	1.1187	0	62.7	36	0.00013	K	TVVNQVASNGYR
28	Pp1s199_130V6.1|PACid:18051302	61	35107	1	3.4	7.6	1	1	610.566	1219.12	2	1218.57	0.544	0	60.82	35	0.00015	R	LDNVSDDNVTK
29	Pp1s134_151V6.1|PACid:18054810	60	24343	3	7.8	11.44	1	1	450.848	899.682	2	900.503	-0.8212	0	42.1	37	0.016	K	NQGITQLK
29	Pp1s134_151V6.1|PACid:18054810	60	24343	3	7.8	11.44	1	1	451.485	900.955	2	900.503	0.4518	0	44.29	36	0.0083	K	NQGITQLK
29	Pp1s134_151V6.1|PACid:18054810	60	24343	3	7.8	11.44	1	1	473.565	945.115	2	944.54	0.5744	1	46.29	36	0.0052	R	NNTLSLKR
30	Pp1s152_133V6.1|PACid:18071272	60	10857	1	10.8	12.06	1	1	564.233	1126.45	2	1125.47	0.9823	0	59.91	36	0.00023	R	CSACAYPAAR
31	Pp1s133_93V6.1|PACid:18061629	59	14083	2	17.1	10.95	1	1	536.465	1070.92	2	1070.61	0.3073	1	47.48	35	0.0032	K	VTGGAPNKLSK
31	Pp1s133_93V6.1|PACid:18061629	59	14083	2	17.1	10.95	1	1	594.096	1186.18	2	1185.67	0.5062	1	46.45	35	0.0042	K	SKNELLNQLK
32	Pp1s83_116V6.1|PACid:18073499	59	15496	2	16.3	10.58	1	1	477.038	952.061	2	951.491	0.5693	0	45.06	34	0.0046	R	YSLDVDLK
32	Pp1s83_116V6.1|PACid:18073499	59	15496	2	16.3	10.58	1	1	489.539	1465.59	3	1464.74	0.8529	1	46.08	36	0.0054	K	STVTADKLESTASR
33	Pp1s105_42V6.1|PACid:18067189	58	86212	1	1.4	5.26	1	1	508.466	1014.92	2	1014.53	0.3831	0	57.82	36	0.00034	K	AADVGADLVGK
34	PhpapaCp039	57	83258	1	1.2	7.33	1	1	464.494	926.974	2	926.507	0.4664	0	57.3	35	0.0003	R	LLDAGVDPK
35	PhpapaCp076	55	9279	1	11.1	5.65	1	1	505.653	1009.29	2	1008.52	0.7666	0	54.93	35	0.00055	R	VYLGAETTR
36	Pp1s163_37V6.1|PACid:18047109	54	28243	3	10.7	10.02	1	1	451.459	900.903	2	900.558	0.3448	1	50.24	36	0.0021	R	KIMQLLR
36	Pp1s163_37V6.1|PACid:18047109	54	28243	3	10.7	10.02	1	1	479.151	956.287	2	955.57	0.7164	0	36.09	35	0.049	K	LSAPLGGLTK
36	Pp1s163_37V6.1|PACid:18047109	54	28243	3	10.7	10.02	1	1	550.675	1099.33	2	1098.55	0.7816	0	38.18	36	0.031	R	QIFNGVFMK	Oxidation (M)	0.000000010.0
37	Pp1s30_298V6.1|PACid:18038700	54	16667	1	5.4	10.41	1	1	489.723	977.432	2	977.449	-0.0172	0	53.73	37	0.0012	K	DDEVMVVR	Oxidation (M)	0.00001000.0
38	Pp1s4_178V6.1|PACid:18046803	52	16305	2	15.8	10.37	1	0	572.416	1142.82	2	1141.67	1.147	1	47.9	36	0.0036	K	IKEAGGAVILTA
38	Pp1s4_178V6.1|PACid:18046803	52	16305	2	15.8	10.37	1	1	585.866	1169.72	2	1169.61	0.1054	0	41.09	37	0.02	K	GDLPAQPMVVK	Oxidation (M)	0.00000001000.0
39	Pp1s174_48V6.1|PACid:18038547	52	24062	2	8.7	10.38	1	1	458.058	914.101	2	913.429	0.6713	0	48.72	35	0.0027	K	SNVFYER
39	Pp1s174_48V6.1|PACid:18038547	52	24062	2	8.7	10.38	1	1	597.162	1192.31	2	1192.58	-0.2676	0	37.15	35	0.034	K	AFEGVPAPYDK
40	Pp1s83_246V6.1|PACid:18073404	49	16320	1	5.8	9.69	1	1	511.876	1021.74	2	1021.54	0.1932	0	49.19	35	0.0024	R	AQEVTSFLK
41	Pp1s236_80V6.1|PACid:18068923	47	41377	2	5.1	9.56	1	1	455.513	909.012	2	908.472	0.5401	0	38.59	34	0.021	R	GSGSIYLGR
41	Pp1s236_80V6.1|PACid:18068923	47	41377	2	5.1	9.56	1	1	577.917	1153.82	2	1153.55	0.2672	0	41.18	35	0.014	R	IQGDQGAFYR
42	Pp1s180_116V6.1|PACid:18059660	46	14722	1	7	9.6	1	1	535.316	1068.62	2	1068.52	0.1017	0	46.28	36	0.0054	K	IMDIASFEK	Oxidation (M)	0.010000000.0
43	Pp1s183_53V6.2|PACid:18073769	44	18006	1	6.3	9.82	1	1	590.185	1178.36	2	1178.6	-0.2454	2	43.93	35	0.0077	R	CRSLKMTAGR
44	Pp1s132_203V6.1|PACid:18040768	44	15572	1	8.3	4.66	1	1	561.537	1121.06	2	1121.61	-0.5526	1	43.89	35	0.007	-	MSGIGKTTLAK	Oxidation (M)	0.10000000000.0
45	Pp1s138_118V6.1|PACid:18060509	44	15456	1	10.5	10.92	1	1	734.887	1467.76	2	1467.7	0.0561	0	43.72	36	0.01	K	GTTLMPNIGYGSNK	Oxidation (M)	0.00001000000000.0
46	Pp1s239_32V6.1|PACid:18071851	43	20892	1	4.4	10	1	1	468.613	935.212	2	934.512	0.6993	0	42.91	35	0.0097	K	YEGVILNK
47	Pp1s2_123V6.1|PACid:18052921	43	154809	1	0.6	5.48	1	1	472.535	943.055	2	942.575	0.4797	0	42.81	36	0.011	R	ALIAVVETK
48	Pp1s505_8V6.1|PACid:18064031	42	16141	1	8.1	11.06	1	1	645.869	1289.72	2	1290.67	-0.9444	0	41.96	37	0.017	K	AVVNQVATNGYR
49	Pp1s68_124V6.1|PACid:18072953	42	37848	1	3.3	9.44	1	1	623.985	1245.95	2	1246.6	-0.6501	0	41.72	35	0.013	K	MDLANPNMTLK
50	Pp1s12_390V6.1|PACid:18048351	41	28410	1	3	5	1	1	484.056	966.097	2	965.529	0.5672	0	40.85	34	0.013	R	ELEVIHAR
51	Pp1s249_65V6.1|PACid:18064382	40	12280	1	7.3	11.66	1	1	497.962	993.91	2	993.48	0.4296	0	39.75	34	0.016	R	EEMTTVLR	Oxidation (M)	0.00100000.0
52	Pp1s114_79V6.1|PACid:18037234	39	15043	1	7.1	10.61	1	1	451.164	900.314	2	899.508	0.806	0	39.38	37	0.033	K	GSAITGPIGK
53	Pp1s107_188V6.1|PACid:18070218	38	23142	1	3.2	9.81	1	1	509.517	1017.02	2	1016.51	0.5117	0	38.3	36	0.032	K	IQYQFYR
54	Pp1s103_62V6.1|PACid:18044427	38	80726	2	1.7	9.57	1	1	577.243	1152.47	2	1152.56	-0.0914	0	37.02	36	0.044	K	SSGTSSSASGVVK
54	Pp1s103_62V6.1|PACid:18044427	38	80726	2	1.7	9.57	1	1	577.47	1152.93	2	1152.56	0.3636	0	35.24	34	0.046	K	SSGTSSSASGVVK
55	Pp1s5_384V6.1|PACid:18056359	38	13245	1	6.9	9.94	1	1	466.909	931.804	2	931.487	0.3161	0	37.99	36	0.034	R	FGLAPSANR
56	Pp1s119_72V6.1|PACid:18062871	37	198771	1	0.5	5.67	1	1	554.188	1106.36	2	1105.52	0.8423	1	36.77	36	0.045	K	AEMRAEIDR	Oxidation (M)	0.001000000.0

## Sheet: gel_5
prot_hit_num	prot_acc	prot_score	prot_mass	prot_matches	prot_cover	prot_pi	pep_rank	pep_isbold	pep_exp_mz	pep_exp_mr	pep_exp_z	pep_calc_mr	pep_delta	pep_miss	pep_score	pep_ident	pep_expect	pep_res_before	pep_seq	pep_var_mod	pep_var_mod_pos
1	Pp1s2_268V6.1|PACid:18052841	251	14015	5	23	11.59	1	1	455.112	908.21	2	907.476	0.7333	0	39.77	35	0.017	K	NVFQTATK
1	Pp1s2_268V6.1|PACid:18052841	251	14015	5	23	11.59	1	1	481.97	961.926	2	962.507	-0.5816	0	66.71	35	4.1e-05	R	AFLVEEQK
1	Pp1s2_268V6.1|PACid:18052841	251	14015	5	23	11.59	1	1	482.761	963.508	2	962.507	1.0004	0	51.36	37	0.002	R	AFLVEEQK
1	Pp1s2_268V6.1|PACid:18052841	251	14015	5	23	11.59	1	1	578.742	1155.47	2	1155.53	-0.0644	0	117.41	36	4.4e-10	R	AYGGTMAGSAVR	Oxidation (M)	0.000001000000.0
1	Pp1s2_268V6.1|PACid:18052841	251	14015	5	23	11.59	1	1	579.285	1156.56	2	1155.53	1.0216	0	119.8	37	2.8e-10	R	AYGGTMAGSAVR	Oxidation (M)	0.000001000000.0
2	Pp1s200_25V6.1|PACid:18040997	161	13941	4	23	11.5	1	0	455.112	908.21	2	907.476	0.7333	0	39.77	35	0.017	R	NVFQTATK
2	Pp1s200_25V6.1|PACid:18040997	161	13941	4	23	11.5	1	0	481.97	961.926	2	962.507	-0.5816	0	66.71	35	4.1e-05	R	AFLVEEQK
2	Pp1s200_25V6.1|PACid:18040997	161	13941	4	23	11.5	1	0	482.761	963.508	2	962.507	1.0004	0	51.36	37	0.002	R	AFLVEEQK
2	Pp1s200_25V6.1|PACid:18040997	161	13941	4	23	11.5	1	1	568.544	1135.07	2	1134.58	0.4957	0	109.32	35	2e-09	R	AYGGNLAGSAVR
3	Pp1s10_102V6.1|PACid:18071064	142	44401	4	11.7	10.48	1	1	552.064	1102.11	2	1101.52	0.59	0	62.17	35	0.00012	R	NIMGNPDLGR	Oxidation (M)	0.0010000000.0
3	Pp1s10_102V6.1|PACid:18071064	142	44401	4	11.7	10.48	1	1	592.837	1183.66	2	1183.49	0.1726	0	39.49	36	0.028	R	AGQGAFGNMCR	Oxidation (M)	0.00000000100.0
3	Pp1s10_102V6.1|PACid:18071064	142	44401	4	11.7	10.48	1	1	596.376	1190.74	2	1189.63	1.1026	0	65.14	37	8e-05	R	GPLVVYGTEGAK
3	Pp1s10_102V6.1|PACid:18071064	142	44401	4	11.7	10.48	1	1	723.122	1444.23	2	1443.65	0.5795	0	74.81	35	5.6e-06	K	AGHQTSAESWGTGR
4	Pp1s38_196V6.1|PACid:18058013	116	34413	2	6	5.2	1	1	490.625	979.236	2	978.502	0.7335	1	62.12	35	0.00011	K	EYLKDPSK
4	Pp1s38_196V6.1|PACid:18058013	116	34413	2	6	5.2	1	1	523.627	1045.24	2	1044.58	0.6582	0	88.94	36	2.7e-07	K	VGSSEAALLAK
5	Pp1s101_218V6.1|PACid:18037150	110	21175	3	10.7	10.48	1	1	495.17	988.325	2	987.514	0.8109	0	48.93	37	0.0033	K	LWATNEVR
5	Pp1s101_218V6.1|PACid:18037150	110	21175	3	10.7	10.48	1	1	571.631	1141.25	2	1141.6	-0.351	0	67.88	35	2.8e-05	R	ALPTATNETPK
5	Pp1s101_218V6.1|PACid:18037150	110	21175	3	10.7	10.48	1	1	572.185	1142.36	2	1141.6	0.758	0	64.54	35	6.7e-05	R	ALPTATNETPK
6	Pp1s18_121V6.1|PACid:18040400	109	24859	2	9.7	9.83	1	1	574.037	1146.06	2	1145.63	0.4297	0	74.86	35	6.3e-06	R	EAITQITTAAK
6	Pp1s18_121V6.1|PACid:18040400	109	24859	2	9.7	9.83	1	1	577.975	1153.94	2	1153.58	0.3557	1	66.13	34	3.8e-05	K	TTMGTPVRIY	Oxidation (M)	0.0010000000.0
7	Pp1s22_94V6.1|PACid:18042752	100	25669	2	8.5	10.28	1	1	458.725	915.435	2	915.503	-0.0679	0	54.66	38	0.0011	R	LVNDGVTAK
7	Pp1s22_94V6.1|PACid:18042752	100	25669	2	8.5	10.28	1	1	508.498	1014.98	2	1014.51	0.4672	0	80.71	36	1.8e-06	R	AFIDAAVATH
8	Pp1s104_128V6.1|PACid:18044054	100	17703	1	9.1	8.81	1	1	672.549	1343.08	2	1342.71	0.3744	0	99.68	35	1.8e-08	R	VTGGEVGAASSLAPK
9	Pp1s154_131V6.1|PACid:18066930	100	44650	5	8.9	10.19	1	1	462.661	923.308	2	922.535	0.7728	0	59.77	35	0.00021	R	VLAHTQVR
9	Pp1s154_131V6.1|PACid:18066930	100	44650	5	8.9	10.19	1	1	488.651	975.288	2	975.451	-0.1632	0	41.69	36	0.016	K	DVESELER
9	Pp1s154_131V6.1|PACid:18066930	100	44650	5	8.9	10.19	1	1	489.177	976.34	2	975.451	0.8888	0	47.83	37	0.0045	K	DVESELER
9	Pp1s154_131V6.1|PACid:18066930	100	44650	5	8.9	10.19	1	1	524.506	1047	2	1046.54	0.4572	0	50.33	36	0.0019	K	EVPVDSVFR
9	Pp1s154_131V6.1|PACid:18066930	100	44650	5	8.9	10.19	1	1	537.886	1073.76	2	1073.53	0.2314	0	39.1	37	0.032	R	GHGYEGVVTR
10	Pp1s149_35V6.1|PACid:18061395	83	29923	3	12.2	10.32	1	1	529.77	1057.53	2	1056.52	1.0081	0	39.7	37	0.03	R	HWGGGIMGVK	Oxidation (M)	0.0000001000.0
10	Pp1s149_35V6.1|PACid:18061395	83	29923	3	12.2	10.32	1	1	582.93	1163.84	2	1163.62	0.2228	0	61.96	35	0.00012	K	TATALCLTSVK
10	Pp1s149_35V6.1|PACid:18061395	83	29923	3	12.2	10.32	1	1	475.212	1422.61	3	1421.63	0.9815	1	44.47	36	0.0081	K	ANFNEKYDEHR
11	Pp1s98_65V6.1|PACid:18070606	82	16331	1	8.1	10.77	1	1	690.816	1379.62	2	1378.68	0.9328	0	82.37	36	1.4e-06	K	TVVNQVATNDYR
12	Pp1s163_37V6.1|PACid:18047109	80	28243	4	11.9	10.02	1	1	478.513	955.011	2	955.57	-0.5596	0	36.31	35	0.038	K	LSAPLGGLTK
12	Pp1s163_37V6.1|PACid:18047109	80	28243	4	11.9	10.02	1	1	479.127	956.239	2	955.57	0.6684	0	36.28	35	0.043	K	LSAPLGGLTK
12	Pp1s163_37V6.1|PACid:18047109	80	28243	4	11.9	10.02	1	1	550.352	1098.69	2	1098.55	0.1356	0	38.53	37	0.037	R	QIFNGVFMK	Oxidation (M)	0.000000010.0
12	Pp1s163_37V6.1|PACid:18047109	80	28243	4	11.9	10.02	1	1	562.193	1122.37	2	1121.54	0.8325	0	70.08	35	1.9e-05	K	GGFYVEPEPK
13	Pp1s107_181V6.1|PACid:18070193	75	18763	2	10.4	10.53	1	1	461.372	920.729	2	920.497	0.2319	0	60.77	35	0.00016	K	VGQYVDIK
13	Pp1s107_181V6.1|PACid:18070193	75	18763	2	10.4	10.53	1	1	509.385	1016.76	2	1016.57	0.1902	0	49.86	37	0.0027	R	TGIVWNVTK
14	Pp1s21_106V6.1|PACid:18039450	74	32119	3	12.5	10.92	1	1	491.22	980.425	2	979.451	0.9735	0	37.28	36	0.042	K	DWQNYVR
14	Pp1s21_106V6.1|PACid:18039450	74	32119	3	12.5	10.92	1	1	681.553	1361.09	2	1360.64	0.4514	0	63	35	8.6e-05	R	CLESLQENVNR
14	Pp1s21_106V6.1|PACid:18039450	74	32119	3	12.5	10.92	1	1	853.957	1705.9	2	1705.81	0.087	0	36.07	36	0.059	K	AGDATAEELSSATQVTR
15	Pp1s304_9V6.1|PACid:18057144	69	20887	1	5.9	11.45	1	1	564.935	1127.85	2	1127.63	0.225	0	69.33	35	2.2e-05	R	APTGSNTVLLR
16	Pp1s126_112V6.1|PACid:18061089	69	25277	1	4.3	10.02	1	1	516.929	1031.84	2	1031.55	0.2938	0	69.2	36	2.5e-05	K	VDISSVDVAK
17	Pp1s2_233V6.1|PACid:18052729	66	20739	1	5.9	11.45	1	1	557.191	1112.37	2	1111.63	0.7329	0	65.77	35	5e-05	R	APTGANTVLLR
18	Pp1s97_57V6.1|PACid:18062339	64	22564	1	4.3	8.67	1	1	500.799	999.583	2	999.596	-0.0138	0	64.02	37	0.00011	R	GTELLLVQK
19	Pp1s2_123V6.1|PACid:18052921	59	154809	2	1.4	5.48	1	1	452.034	902.054	2	901.487	0.5668	0	53.76	36	0.00096	R	EALTEALR
19	Pp1s2_123V6.1|PACid:18052921	59	154809	2	1.4	5.48	1	1	641.819	1281.62	2	1281.61	0.0171	0	41.73	36	0.016	R	LGSMEMGTGLVR	2 Oxidation (M)	0.000101000000.0
20	Pp1s58_149V6.1|PACid:18052198	59	21495	2	8.5	9.84	1	1	467.73	933.446	2	932.475	0.9707	0	44.48	37	0.011	R	SCALINQK
20	Pp1s58_149V6.1|PACid:18052198	59	21495	2	8.5	9.84	1	1	482.839	963.664	2	963.456	0.2074	0	51.42	36	0.0018	K	VDAWFGNR
21	Pp1s121_144V6.1|PACid:18055453	58	24336	1	4.3	11.34	1	1	534.168	1066.32	2	1065.51	0.8118	0	58.17	35	0.00028	K	TLSDQFEAR
22	Pp1s44_13V6.1|PACid:18044160	57	21094	2	10.7	10.41	1	1	480.108	958.202	2	957.532	0.6699	0	53.8	36	0.00087	R	SPCIQIIK
22	Pp1s44_13V6.1|PACid:18044160	57	21094	2	10.7	10.41	1	1	563.03	1124.04	2	1123.59	0.4575	0	35.35	34	0.045	R	ALPTPGNETPK
23	Pp1s46_72V6.1|PACid:18059823	55	17474	3	17.3	10.37	1	1	457.906	913.797	2	913.422	0.3751	0	42.71	36	0.011	K	MYDIQTK	Oxidation (M)	0.1000000.0
23	Pp1s46_72V6.1|PACid:18059823	55	17474	3	17.3	10.37	1	1	537.087	1072.16	2	1071.58	0.5773	0	36.2	35	0.047	R	TSVTFHRPK
23	Pp1s46_72V6.1|PACid:18059823	55	17474	3	17.3	10.37	1	1	592.629	1183.24	2	1182.67	0.5718	0	45.17	34	0.0047	K	VNTLIRPDGAK
24	Pp1s155_34V6.1|PACid:18050074	55	32092	1	3.4	6.46	1	1	516.547	1031.08	2	1030.5	0.5755	0	54.84	36	0.00066	K	NEAGDVIGTR
25	PhpapaCp039	54	83258	1	1.2	7.33	1	1	464.159	926.303	2	926.507	-0.2046	0	54.04	35	0.0007	R	LLDAGVDPK
26	Pp1s30_44V6.1|PACid:18038822	51	25652	1	4.3	10.08	1	1	532.134	1062.25	2	1061.56	0.6924	0	51.49	35	0.0013	K	LDVSSVDVTK
27	PhpapaCp076	51	9279	1	11.1	5.65	1	1	505.251	1008.49	2	1008.52	-0.0374	0	50.59	36	0.002	R	VYLGAETTR
28	Pp1s134_151V6.1|PACid:18054810	50	24343	3	7.8	11.44	1	1	450.886	899.758	2	900.503	-0.7452	0	43.25	36	0.01	K	NQGITQLK
28	Pp1s134_151V6.1|PACid:18054810	50	24343	3	7.8	11.44	1	1	451.644	901.273	2	900.503	0.7698	0	39.31	37	0.032	K	NQGITQLK
28	Pp1s134_151V6.1|PACid:18054810	50	24343	3	7.8	11.44	1	1	473.587	945.16	2	944.54	0.6193	1	38.99	36	0.028	R	NNTLSLKR
29	Pp1s101_10V6.1|PACid:18037118	49	15419	2	13.4	10.72	1	1	463.03	924.046	2	923.435	0.6108	0	39.4	34	0.016	R	ASLTDFDR
29	Pp1s101_10V6.1|PACid:18037118	49	15419	2	13.4	10.72	1	1	566.984	1131.95	2	1131.56	0.3932	0	40.97	35	0.016	R	ALIDSPDMVR	Oxidation (M)	0.0000000100.0
30	Pp1s102_67V6.1|PACid:18060353	46	14059	1	8.9	10.94	1	1	536.615	1071.21	2	1070.61	0.6065	1	46.08	35	0.0045	K	VTGGAPNKLSK
31	Pp1s183_53V6.2|PACid:18073769	43	18006	1	6.3	9.82	1	1	590.607	1179.2	2	1178.6	0.5976	2	43.2	35	0.0078	R	CRSLKMTAGR
32	Pp1s253_2V6.1|PACid:18061307	43	74641	1	1.3	6.65	1	1	516.72	1031.42	2	1031.56	-0.1362	1	42.83	37	0.016	K	TLIGKEESR
33	Pp1s22_76V6.1|PACid:18042683	42	21116	1	7	10.21	1	1	486.301	1455.88	3	1454.76	1.1255	1	42.07	36	0.014	R	EAAQAIKHMELAK	Oxidation (M)	0.0000000010000.0
34	Pp1s199_148V6.1|PACid:18051253	42	76482	1	1	5.33	1	1	464.121	926.227	2	925.527	0.6994	1	41.67	34	0.01	K	YLDKFLK
35	Pp1s180_116V6.1|PACid:18059660	40	14722	1	7	9.6	1	1	535.117	1068.22	2	1068.52	-0.2963	0	39.85	34	0.015	K	IMDIASFEK	Oxidation (M)	0.010000000.0
36	Pp1s77_262V6.1|PACid:18050224	37	313311	1	0.4	6.12	1	1	566.244	1130.47	2	1129.62	0.8525	1	37.04	37	0.055	R	SVAGSRTPLSR
37	Pp1s10_210V6.1|PACid:18071101	37	14620	1	7.6	10.35	1	1	451.587	901.159	2	900.492	0.667	0	36.91	36	0.046	K	EAGGAVILTA
38	Pp1s12_390V6.1|PACid:18048351	37	28410	1	5.6	5	1	1	542.848	1625.52	3	1624.75	0.7746	0	36.84	35	0.033	K	SSGSDSIWYGADRPK
39	Pp1s103_62V6.1|PACid:18044427	35	80726	1	1.7	9.57	1	1	577.076	1152.14	2	1152.56	-0.4244	0	34.72	34	0.053	K	SSGTSSSASGVVK

## Sheet: gel_6
prot_hit_num	prot_acc	prot_score	prot_mass	prot_matches	prot_cover	prot_pi	pep_rank	pep_isbold	pep_exp_mz	pep_exp_mr	pep_exp_z	pep_calc_mr	pep_delta	pep_miss	pep_score	pep_ident	pep_expect	pep_res_before	pep_seq	pep_var_mod	pep_var_mod_pos
1	Pp1s22_94V6.1|PACid:18042752	263	25669	7	29.6	10.28	1	1	458.413	914.811	2	915.503	-0.6919	0	70.42	36	1.9e-05	R	LVNDGVTAK
1	Pp1s22_94V6.1|PACid:18042752	263	25669	7	29.6	10.28	1	1	459.087	916.159	2	915.503	0.6561	0	45.8	36	0.0057	R	LVNDGVTAK
1	Pp1s22_94V6.1|PACid:18042752	263	25669	7	29.6	10.28	1	1	498.997	995.979	2	995.416	0.5622	0	68.45	34	2.1e-05	K	MLSCAGADR	Oxidation (M)	0.100000000.0
1	Pp1s22_94V6.1|PACid:18042752	263	25669	7	29.6	10.28	1	1	507.901	1013.79	2	1014.51	-0.7268	0	92.59	36	1.2e-07	R	AFIDAAVATH
1	Pp1s22_94V6.1|PACid:18042752	263	25669	7	29.6	10.28	1	1	624.237	1246.46	2	1246.62	-0.1654	0	63.03	36	0.00012	R	GAFGKPQGVCAR
1	Pp1s22_94V6.1|PACid:18042752	263	25669	7	29.6	10.28	1	1	638.75	1275.48	2	1274.61	0.8744	0	86.96	36	5e-07	K	ENVSSEALEAAR
1	Pp1s22_94V6.1|PACid:18042752	263	25669	7	29.6	10.28	1	1	542.934	1625.78	3	1624.77	1.0056	1	42.38	36	0.013	R	CKDQNGVHAQEALR
2	Pp1s10_102V6.1|PACid:18071064	233	44401	8	14.4	10.48	1	1	549.027	1096.04	2	1095.54	0.495	0	55.92	34	0.00039	K	TLGAYTDVEK
2	Pp1s10_102V6.1|PACid:18071064	233	44401	8	14.4	10.48	1	1	552.081	1102.15	2	1101.52	0.6232	0	44.68	35	0.0066	R	NIMGNPDLGR	Oxidation (M)	0.0010000000.0
2	Pp1s10_102V6.1|PACid:18071064	233	44401	8	14.4	10.48	1	1	592.877	1183.74	2	1183.49	0.2524	0	52.97	36	0.0012	R	AGQGAFGNMCR	Oxidation (M)	0.00000000100.0
2	Pp1s10_102V6.1|PACid:18071064	233	44401	8	14.4	10.48	1	1	596.011	1190.01	2	1189.63	0.3736	0	64.85	35	6e-05	R	GPLVVYGTEGAK
2	Pp1s10_102V6.1|PACid:18071064	233	44401	8	14.4	10.48	1	1	674.217	1346.42	2	1345.74	0.6845	1	70.25	35	1.9e-05	R	RGPLVVYGTEGAK
2	Pp1s10_102V6.1|PACid:18071064	233	44401	8	14.4	10.48	1	1	481.893	1442.66	3	1443.65	-0.9913	0	43.41	37	0.011	K	AGHQTSAESWGTGR
2	Pp1s10_102V6.1|PACid:18071064	233	44401	8	14.4	10.48	1	1	722.927	1443.84	2	1443.65	0.1907	0	96.58	36	5.5e-08	K	AGHQTSAESWGTGR
2	Pp1s10_102V6.1|PACid:18071064	233	44401	8	14.4	10.48	1	1	482.56	1444.66	3	1443.65	1.0076	0	42.16	37	0.016	K	AGHQTSAESWGTGR
3	Pp1s40_305V6.1|PACid:18070031	217	44486	8	14.4	10.54	1	1	562.465	1122.92	2	1122.56	0.3599	0	35.57	34	0.043	K	LDSVFGTQEK
3	Pp1s40_305V6.1|PACid:18070031	217	44486	8	14.4	10.54	1	1	567.084	1132.15	2	1131.53	0.6186	0	43.3	35	0.0091	R	NIMGNPDLSR	Oxidation (M)	0.0010000000.0
3	Pp1s40_305V6.1|PACid:18070031	217	44486	8	14.4	10.54	1	0	592.877	1183.74	2	1183.49	0.2524	0	52.97	36	0.0012	R	AGQGAFGNMCR	Oxidation (M)	0.00000000100.0
3	Pp1s40_305V6.1|PACid:18070031	217	44486	8	14.4	10.54	1	0	596.011	1190.01	2	1189.63	0.3736	0	64.85	35	6e-05	R	GPLVVYGTEGAK
3	Pp1s40_305V6.1|PACid:18070031	217	44486	8	14.4	10.54	1	0	674.217	1346.42	2	1345.74	0.6845	1	70.25	35	1.9e-05	R	RGPLVVYGTEGAK
3	Pp1s40_305V6.1|PACid:18070031	217	44486	8	14.4	10.54	1	0	481.893	1442.66	3	1443.65	-0.9913	0	43.41	37	0.011	K	AGHQTSAESWGTGR
3	Pp1s40_305V6.1|PACid:18070031	217	44486	8	14.4	10.54	1	0	722.927	1443.84	2	1443.65	0.1907	0	96.58	36	5.5e-08	K	AGHQTSAESWGTGR
3	Pp1s40_305V6.1|PACid:18070031	217	44486	8	14.4	10.54	1	0	482.56	1444.66	3	1443.65	1.0076	0	42.16	37	0.016	K	AGHQTSAESWGTGR
4	Pp1s330_36V6.1|PACid:18043294	189	44699	8	15.1	10.18	1	1	450.697	899.379	2	899.465	-0.0861	0	71.33	37	2.1e-05	K	AGMTHIVR	Oxidation (M)	0.00100000.0
4	Pp1s330_36V6.1|PACid:18043294	189	44699	8	15.1	10.18	1	1	451.245	900.476	2	899.465	1.0109	0	75.47	38	9e-06	K	AGMTHIVR	Oxidation (M)	0.00100000.0
4	Pp1s330_36V6.1|PACid:18043294	189	44699	8	15.1	10.18	1	1	462.489	922.963	2	922.535	0.4278	0	60.44	34	0.00014	R	VLAHTQVR
4	Pp1s330_36V6.1|PACid:18043294	189	44699	8	15.1	10.18	1	1	464.755	927.496	2	926.442	1.0538	0	37.34	37	0.048	R	EDYLMIK	Oxidation (M)	0.0000100.0
4	Pp1s330_36V6.1|PACid:18043294	189	44699	8	15.1	10.18	1	1	494.911	987.807	2	988.482	-0.6759	0	51.42	36	0.0015	R	DLQSELER
4	Pp1s330_36V6.1|PACid:18043294	189	44699	8	15.1	10.18	1	1	509.065	1016.11	2	1015.59	0.5233	1	48.3	36	0.0031	R	SALEDIKLK
4	Pp1s330_36V6.1|PACid:18043294	189	44699	8	15.1	10.18	1	1	538.238	1074.46	2	1073.53	0.9354	0	53.89	37	0.0012	R	GHGYEGVVTR
4	Pp1s330_36V6.1|PACid:18043294	189	44699	8	15.1	10.18	1	1	577.091	1152.17	2	1152.55	-0.3845	2	35.21	34	0.047	K	RYESEEGKR
5	Pp1s154_131V6.1|PACid:18066930	184	44650	7	12.8	10.19	1	0	450.697	899.379	2	899.465	-0.0861	0	71.33	37	2.1e-05	K	AGMTHIVR	Oxidation (M)	0.00100000.0
5	Pp1s154_131V6.1|PACid:18066930	184	44650	7	12.8	10.19	1	0	451.245	900.476	2	899.465	1.0109	0	75.47	38	9e-06	K	AGMTHIVR	Oxidation (M)	0.00100000.0
5	Pp1s154_131V6.1|PACid:18066930	184	44650	7	12.8	10.19	1	0	462.489	922.963	2	922.535	0.4278	0	60.44	34	0.00014	R	VLAHTQVR
5	Pp1s154_131V6.1|PACid:18066930	184	44650	7	12.8	10.19	1	0	464.755	927.496	2	926.442	1.0538	0	37.34	37	0.048	R	EDYLMIK	Oxidation (M)	0.0000100.0
5	Pp1s154_131V6.1|PACid:18066930	184	44650	7	12.8	10.19	1	1	488.857	975.699	2	975.451	0.2478	0	51.06	37	0.002	K	DVESELER
5	Pp1s154_131V6.1|PACid:18066930	184	44650	7	12.8	10.19	1	0	509.065	1016.11	2	1015.59	0.5233	1	48.3	36	0.0031	R	SALEDIKLK
5	Pp1s154_131V6.1|PACid:18066930	184	44650	7	12.8	10.19	1	0	538.238	1074.46	2	1073.53	0.9354	0	53.89	37	0.0012	R	GHGYEGVVTR
6	Pp1s46_72V6.1|PACid:18059823	183	17474	7	33.3	10.37	1	1	457.753	913.491	2	913.422	0.0691	0	39.8	37	0.028	K	MYDIQTK	Oxidation (M)	0.1000000.0
6	Pp1s46_72V6.1|PACid:18059823	183	17474	7	33.3	10.37	1	1	522.165	1042.32	2	1041.52	0.7994	1	39.66	35	0.021	K	KMYDIQTK	Oxidation (M)	0.01000000.0
6	Pp1s46_72V6.1|PACid:18059823	183	17474	7	33.3	10.37	1	1	536.87	1071.73	2	1071.58	0.1433	0	37.04	37	0.052	R	TSVTFHRPK
6	Pp1s46_72V6.1|PACid:18059823	183	17474	7	33.3	10.37	1	1	579.008	1156	2	1155.55	0.4537	0	63.01	35	8.7e-05	K	YPLTTESAMK	Oxidation (M)	0.0000000010.0
6	Pp1s46_72V6.1|PACid:18059823	183	17474	7	33.3	10.37	1	1	592.557	1183.1	2	1182.67	0.4266	0	55.41	34	0.00045	K	VNTLIRPDGAK
6	Pp1s46_72V6.1|PACid:18059823	183	17474	7	33.3	10.37	1	1	656.523	1311.03	2	1310.77	0.2646	1	49.96	35	0.0016	K	KVNTLIRPDGAK
6	Pp1s46_72V6.1|PACid:18059823	183	17474	7	33.3	10.37	1	1	704.852	1407.69	2	1407.69	0.0007	0	102.59	36	1.3e-08	R	LTADYDALDVANK
7	Pp1s38_196V6.1|PACid:18058013	130	34413	3	8.5	5.2	2	1	487.545	973.075	2	972.524	0.5507	1	37.48	36	0.037	K	EVREEIAK
7	Pp1s38_196V6.1|PACid:18058013	130	34413	3	8.5	5.2	1	1	490.729	979.444	2	978.502	0.9415	1	64.15	36	9.2e-05	K	EYLKDPSK
7	Pp1s38_196V6.1|PACid:18058013	130	34413	3	8.5	5.2	1	1	523.213	1044.41	2	1044.58	-0.1698	0	100.59	37	2.6e-08	K	VGSSEAALLAK
8	Pp1s2_268V6.1|PACid:18052841	126	14015	2	16.4	11.59	1	1	482.727	963.439	2	962.507	0.9314	0	41.97	37	0.017	R	AFLVEEQK
8	Pp1s2_268V6.1|PACid:18052841	126	14015	2	16.4	11.59	1	1	579.107	1156.2	2	1155.53	0.6646	0	119.99	35	1.7e-10	R	AYGGTMAGSAVR	Oxidation (M)	0.000001000000.0
9	Pp1s126_52V6.1|PACid:18061072	124	23894	5	16.9	10.81	1	1	468.379	934.744	2	935.496	-0.7527	0	43.39	35	0.0087	R	GFTLEELK
9	Pp1s126_52V6.1|PACid:18061072	124	23894	5	16.9	10.81	1	1	509.968	1017.92	2	1018.5	-0.5778	0	44.2	36	0.0078	R	TWFNQPAR
9	Pp1s126_52V6.1|PACid:18061072	124	23894	5	16.9	10.81	1	1	510.506	1019	2	1018.5	0.4982	0	43.48	35	0.0088	R	TWFNQPAR
9	Pp1s126_52V6.1|PACid:18061072	124	23894	5	16.9	10.81	1	1	554.992	1107.97	2	1107.55	0.4225	1	40.79	34	0.013	K	KDWQNYVR
9	Pp1s126_52V6.1|PACid:18061072	124	23894	5	16.9	10.81	1	1	681.398	1360.78	2	1360.64	0.1402	0	93.89	37	1e-07	R	CLESLQENVNR
10	Pp1s133_93V6.1|PACid:18061629	123	14083	3	17.1	10.95	1	1	486.621	971.227	2	970.545	0.6819	0	54.76	35	0.00066	K	NELLNQLK
10	Pp1s133_93V6.1|PACid:18061629	123	14083	3	17.1	10.95	1	1	536.25	1070.48	2	1070.61	-0.1238	1	67.42	37	4.7e-05	K	VTGGAPNKLSK
10	Pp1s133_93V6.1|PACid:18061629	123	14083	3	17.1	10.95	1	1	593.848	1185.68	2	1185.67	0.0092	1	70.17	37	2.6e-05	K	SKNELLNQLK
11	Pp1s149_35V6.1|PACid:18061395	111	29923	3	11.4	10.32	1	1	456.174	910.333	2	909.528	0.8043	0	55.19	35	0.00059	K	TPVAAPVQK
11	Pp1s149_35V6.1|PACid:18061395	111	29923	3	11.4	10.32	1	1	529.561	1057.11	2	1056.52	0.5893	0	38.79	35	0.024	R	HWGGGIMGVK	Oxidation (M)	0.0000001000.0
11	Pp1s149_35V6.1|PACid:18061395	111	29923	3	11.4	10.32	1	1	583.171	1164.33	2	1163.62	0.7048	0	81.86	35	1.2e-06	K	TATALCLTSVK
12	Pp1s37_247V6.1|PACid:18040076	110	28346	2	8.8	11.09	1	1	510.144	1018.27	2	1017.5	0.7701	0	73.84	36	9e-06	R	AMVGQVAGGGR	Oxidation (M)	0.01000000000.0
12	Pp1s37_247V6.1|PACid:18040076	110	28346	2	8.8	11.09	1	1	621.025	1240.03	2	1239.62	0.4141	0	66.66	34	3.4e-05	K	GVVSEVVHDSGR
13	Pp1s18_121V6.1|PACid:18040400	108	24859	3	10.6	9.83	1	1	573.866	1145.72	2	1145.63	0.0877	0	74.11	37	1.1e-05	R	EAITQITTAAK
13	Pp1s18_121V6.1|PACid:18040400	108	24859	3	10.6	9.83	1	1	578.12	1154.22	2	1153.58	0.6447	1	53.03	34	0.00078	K	TTMGTPVRIY	Oxidation (M)	0.0010000000.0
13	Pp1s18_121V6.1|PACid:18040400	108	24859	3	10.6	9.83	1	1	468.727	1403.16	3	1402.77	0.393	1	46.1	35	0.0044	R	EAITQITTAAKEK
14	Pp1s200_25V6.1|PACid:18040997	106	13941	2	16.4	11.5	1	0	482.727	963.439	2	962.507	0.9314	0	41.97	37	0.017	R	AFLVEEQK
14	Pp1s200_25V6.1|PACid:18040997	106	13941	2	16.4	11.5	1	1	568.078	1134.14	2	1134.58	-0.4363	0	100.47	35	1.6e-08	R	AYGGNLAGSAVR
15	Pp1s101_218V6.1|PACid:18037150	105	21175	4	20.9	10.48	1	1	495.102	988.19	2	987.514	0.6759	0	58.94	36	0.00026	K	LWATNEVR
15	Pp1s101_218V6.1|PACid:18037150	105	21175	4	20.9	10.48	1	1	515.552	1029.09	2	1028.44	0.6513	0	35.19	35	0.06	R	TGYHNMYK	Oxidation (M)	0.00000100.0
15	Pp1s101_218V6.1|PACid:18037150	105	21175	4	20.9	10.48	1	1	545.411	1088.81	2	1088.59	0.2167	0	44.72	36	0.0075	K	TATIPVSLCK
15	Pp1s101_218V6.1|PACid:18037150	105	21175	4	20.9	10.48	1	1	572.024	1142.03	2	1141.6	0.435	0	67.95	35	2.8e-05	R	ALPTATNETPK
16	Pp1s298_23V6.1|PACid:18067073	104	18734	5	21.3	10.56	1	1	480.441	958.868	2	958.545	0.3229	1	47.19	36	0.004	K	AKGETVNLK
16	Pp1s298_23V6.1|PACid:18067073	104	18734	5	21.3	10.56	1	1	483.543	965.071	2	964.509	0.5616	0	44.74	35	0.0056	R	IEHVQPSR
16	Pp1s298_23V6.1|PACid:18067073	104	18734	5	21.3	10.56	1	1	509.304	1016.59	2	1016.57	0.0282	0	50.17	38	0.0031	R	TGIVWNVTK
16	Pp1s298_23V6.1|PACid:18067073	104	18734	5	21.3	10.56	1	1	569.851	1137.69	2	1137.52	0.164	1	47.71	36	0.0039	R	CREEFLER
16	Pp1s298_23V6.1|PACid:18067073	104	18734	5	21.3	10.56	1	1	587.378	1172.74	2	1172.67	0.0753	1	59.45	37	0.00032	R	TGIVWNVTKR
17	Pp1s22_212V6.1|PACid:18042543	96	14629	3	22.7	9.6	1	1	452.125	902.235	2	901.498	0.7365	1	58.3	36	0.00037	R	VIASNKDR
17	Pp1s22_212V6.1|PACid:18042543	96	14629	3	22.7	9.6	1	1	535.652	1069.29	2	1068.52	0.7727	0	50.95	35	0.0013	K	IMDIASFEK	Oxidation (M)	0.010000000.0
17	Pp1s22_212V6.1|PACid:18042543	96	14629	3	22.7	9.6	1	1	559.055	1116.09	2	1115.63	0.465	0	57.88	36	0.00033	K	AGVLGSAVSISR
18	Pp1s249_85V6.1|PACid:18064404	91	15470	1	10.5	11.22	1	1	693.406	1384.8	2	1384.74	0.0544	0	90.56	36	2.1e-07	R	AAQLNVALTNGSAR
19	Pp1s104_128V6.1|PACid:18044054	89	17703	2	14.5	8.81	1	1	557.24	1112.46	2	1112.59	-0.1289	2	42.17	36	0.015	K	ALKEPERDR
19	Pp1s104_128V6.1|PACid:18044054	89	17703	2	14.5	8.81	1	1	672.544	1343.07	2	1342.71	0.3634	0	78.96	35	2.1e-06	R	VTGGEVGAASSLAPK
20	Pp1s163_37V6.1|PACid:18047109	88	28243	4	15.2	10.02	1	1	451.666	901.318	2	900.558	0.7598	1	46.47	38	0.0072	R	KIMQLLR
20	Pp1s163_37V6.1|PACid:18047109	88	28243	4	15.2	10.02	1	1	464.518	927.021	2	926.428	0.5927	0	46.62	35	0.0036	R	GINDMHPK	Oxidation (M)	0.00001000.0
20	Pp1s163_37V6.1|PACid:18047109	88	28243	4	15.2	10.02	1	1	478.76	955.506	2	955.57	-0.0646	0	42.98	37	0.013	K	LSAPLGGLTK
20	Pp1s163_37V6.1|PACid:18047109	88	28243	4	15.2	10.02	1	1	685.328	1368.64	2	1367.6	1.0452	0	45.77	36	0.0064	R	NHYVEHGDAGNR
21	Pp1s21_390V6.1|PACid:18039359	87	16173	1	8.1	11.07	1	1	654.379	1306.74	2	1306.66	0.0809	0	87.07	36	4.9e-07	K	TVVNQVASNGYR
22	Pp1s304_9V6.1|PACid:18057144	86	20887	1	5.9	11.45	1	1	564.785	1127.55	2	1127.63	-0.075	0	86.38	37	5.8e-07	R	APTGSNTVLLR
23	Pp1s106_167V6.1|PACid:18048188	86	12510	3	16.8	9.65	1	1	466.515	931.015	2	930.452	0.5628	0	46.66	36	0.0047	K	AQESINNR
23	Pp1s106_167V6.1|PACid:18048188	86	12510	3	16.8	9.65	1	1	530.406	1058.8	2	1058.55	0.251	1	45.37	36	0.0063	K	KAQESINNR
23	Pp1s106_167V6.1|PACid:18048188	86	12510	3	16.8	9.65	1	1	580.976	1159.94	2	1159.61	0.3252	0	60.56	35	0.00017	K	YTLGYTTTLK
24	Pp1s120_90V6.1|PACid:18069293	81	16610	2	6.1	10.48	1	1	482.025	962.036	2	961.454	0.5818	0	55.04	35	0.00061	K	DDEVMVVR
24	Pp1s120_90V6.1|PACid:18069293	81	16610	2	6.1	10.48	1	1	554.167	1106.32	2	1105.54	0.7751	1	61.37	35	0.00014	R	KDDEVMVVR	Oxidation (M)	0.000001000.0
25	Pp1s505_19V6.1|PACid:18064035	81	15484	1	10.5	11.22	1	1	700.927	1399.84	2	1398.76	1.0808	0	81.29	36	1.8e-06	R	AAQLNIALTNGSAR
26	Pp1s114_79V6.1|PACid:18037234	81	15043	4	18.6	10.61	1	1	451.14	900.265	2	899.508	0.757	0	50.24	36	0.0022	K	GSAITGPIGK
26	Pp1s114_79V6.1|PACid:18037234	81	15043	4	18.6	10.61	1	1	467.731	933.447	2	934.549	-1.1021	0	54.17	37	0.0012	K	NLYVISVK
26	Pp1s114_79V6.1|PACid:18037234	81	15043	4	18.6	10.61	1	1	468.711	935.407	2	934.549	0.8579	0	39.35	37	0.031	K	NLYVISVK
26	Pp1s114_79V6.1|PACid:18037234	81	15043	4	18.6	10.61	1	1	523.715	1045.41	2	1045.47	-0.0503	0	41.77	37	0.02	K	ECADLWPR
27	Pp1s44_13V6.1|PACid:18044160	81	21094	5	19.8	10.41	1	1	480.301	958.588	2	957.532	1.0559	0	49.56	37	0.0035	R	SPCIQIIK
27	Pp1s44_13V6.1|PACid:18044160	81	21094	5	19.8	10.41	2	0	495.102	988.19	2	988.498	-0.3081	0	38.05	36	0.032	K	LWATDEVR
27	Pp1s44_13V6.1|PACid:18044160	81	21094	5	19.8	10.41	1	1	495.504	988.993	2	988.498	0.4949	0	54.54	36	0.00071	K	LWATDEVR
27	Pp1s44_13V6.1|PACid:18044160	81	21094	5	19.8	10.41	1	0	515.552	1029.09	2	1028.44	0.6513	0	35.19	35	0.06	R	TGYHNMYK	Oxidation (M)	0.00000100.0
27	Pp1s44_13V6.1|PACid:18044160	81	21094	5	19.8	10.41	1	1	562.696	1123.38	2	1123.59	-0.2105	0	38.19	35	0.03	R	ALPTPGNETPK
28	Pp1s2_233V6.1|PACid:18052729	81	20739	1	5.9	11.45	1	1	556.832	1111.65	2	1111.63	0.0149	0	80.59	36	2e-06	R	APTGANTVLLR
29	PhpapaCp039	80	83258	3	2.5	7.33	1	1	464.133	926.252	2	926.507	-0.2556	0	64.92	34	5.1e-05	R	LLDAGVDPK
29	PhpapaCp039	80	83258	3	2.5	7.33	1	1	464.644	927.274	2	926.507	0.7664	0	43.1	35	0.0092	R	LLDAGVDPK
29	PhpapaCp039	80	83258	3	2.5	7.33	1	1	554.725	1107.44	2	1106.52	0.918	0	39.36	36	0.026	R	TNFGIGHSMK	Oxidation (M)	0.0000000010.0
30	Pp1s98_65V6.1|PACid:18070606	78	16331	1	8.1	10.77	1	1	690.427	1378.84	2	1378.68	0.1558	0	78.41	36	3.4e-06	K	TVVNQVATNDYR
31	Pp1s1_348V6.1|PACid:18069483	77	10447	3	18.5	10.31	1	1	474.266	946.518	2	946.47	0.0482	0	38.45	37	0.044	K	AVGIWNCK
31	Pp1s1_348V6.1|PACid:18069483	77	10447	3	18.5	10.31	1	1	538.344	1074.67	2	1074.56	0.1094	1	45.01	37	0.009	R	KAVGIWNCK
31	Pp1s1_348V6.1|PACid:18069483	77	10447	3	18.5	10.31	1	1	555.424	1108.83	2	1109.43	-0.5984	0	56.03	35	0.0004	K	YFCEFCGK
32	Pp1s199_130V6.1|PACid:18051302	74	35107	1	3.4	7.6	1	1	610.321	1218.63	2	1218.57	0.054	0	74.33	37	1e-05	R	LDNVSDDNVTK
33	Pp1s126_112V6.1|PACid:18061089	72	25277	1	4.3	10.02	1	1	517.107	1032.2	2	1031.55	0.65	0	71.79	36	1.4e-05	K	VDISSVDVAK
34	Pp1s5_178V6.1|PACid:18056445	71	21145	3	15.3	10.48	1	0	495.102	988.19	2	987.514	0.6759	0	58.94	36	0.00026	K	LWATNEVR
34	Pp1s5_178V6.1|PACid:18056445	71	21145	3	15.3	10.48	1	0	515.552	1029.09	2	1028.44	0.6513	0	35.19	35	0.06	R	TGYHNMYK	Oxidation (M)	0.00000100.0
34	Pp1s5_178V6.1|PACid:18056445	71	21145	3	15.3	10.48	1	1	557.166	1112.32	2	1111.59	0.7303	0	43.43	35	0.0076	R	ALPTATNEAPK
35	Pp1s39_364V6.1|PACid:18044828	70	14058	2	16.4	11.59	1	0	482.727	963.439	2	962.507	0.9314	0	41.97	37	0.017	R	AFLVEEQK
35	Pp1s39_364V6.1|PACid:18044828	70	14058	2	16.4	11.59	1	1	592.832	1183.65	2	1184.52	-0.8756	0	64.74	36	8.2e-05	R	AYGGNMSGSAVR	Oxidation (M)	0.000001000000.0
36	Pp1s155_34V6.1|PACid:18050074	70	32092	1	3.4	6.46	1	1	516.39	1030.76	2	1030.5	0.2603	0	69.71	36	2.6e-05	K	NEAGDVIGTR
37	Pp1s67_194V6.1|PACid:18050785	68	14167	1	7.5	9.99	1	1	511.103	1020.19	2	1019.57	0.6232	0	68.06	35	2.8e-05	-	MALSTGILAK	Oxidation (M)	0.1000000000.0
38	Pp1s97_57V6.1|PACid:18062339	68	22564	1	4.3	8.67	1	1	500.96	999.906	2	999.596	0.3092	0	67.58	35	3.5e-05	R	GTELLLVQK
39	Pp1s334_38V6.1|PACid:18067513	66	15422	1	6	10.55	1	1	469.427	936.839	2	936.43	0.4085	0	66.22	34	3.8e-05	R	ASLNDFDR
40	Pp1s30_44V6.1|PACid:18038822	66	25652	1	4.3	10.08	1	1	532.137	1062.26	2	1061.56	0.6992	0	65.72	35	5.1e-05	K	LDVSSVDVTK
41	Pp1s236_80V6.1|PACid:18068923	65	41377	4	10.5	9.56	1	1	455.553	909.092	2	908.472	0.6201	0	42.3	34	0.0091	R	GSGSIYLGR
41	Pp1s236_80V6.1|PACid:18068923	65	41377	4	10.5	9.56	1	1	467.399	932.784	2	932.5	0.2836	0	41.53	36	0.014	K	CLIESIAK
41	Pp1s236_80V6.1|PACid:18068923	65	41377	4	10.5	9.56	1	1	566.574	1131.13	2	1131.59	-0.4586	0	45.34	35	0.0056	K	ATLVWGDTAAK
41	Pp1s236_80V6.1|PACid:18068923	65	41377	4	10.5	9.56	1	1	577.926	1153.84	2	1153.65	0.1921	0	39.69	35	0.018	R	TVQQAVNAVPK
42	Pp1s22_76V6.1|PACid:18042683	65	21116	1	4.8	10.21	1	1	481.731	961.448	2	960.451	0.9964	0	65.31	37	8.9e-05	K	NAESNAEVK
43	Pp1s83_116V6.1|PACid:18073499	65	15496	2	18.5	10.58	1	1	680.447	1358.88	2	1358.68	0.2032	0	41.06	36	0.018	K	VVNYNHIMPTR	Oxidation (M)	0.00000001000.0
43	Pp1s83_116V6.1|PACid:18073499	65	15496	2	18.5	10.58	1	1	489.534	1465.58	3	1464.74	0.8367	1	50.67	36	0.0018	K	STVTADKLESTASR
44	Pp1s83_246V6.1|PACid:18073404	64	16320	1	5.8	9.69	1	1	512.102	1022.19	2	1021.54	0.6442	0	63.66	35	7.2e-05	R	AQEVTSFLK
45	Pp1s58_149V6.1|PACid:18052198	63	21495	2	8.5	9.84	1	1	467.743	933.472	2	932.475	0.9967	0	47.8	37	0.005	R	SCALINQK
45	Pp1s58_149V6.1|PACid:18052198	63	21495	2	8.5	9.84	1	1	483.022	964.029	2	963.456	0.5724	0	51.36	35	0.0013	K	VDAWFGNR
46	Pp1s182_81V6.1|PACid:18052147	61	28572	3	11.6	5.14	1	1	484.15	966.285	2	965.529	0.7552	0	39.24	35	0.022	R	ELEVIHAR
46	Pp1s182_81V6.1|PACid:18052147	61	28572	3	11.6	5.14	1	1	492.282	982.549	2	982.491	0.0574	0	50.52	36	0.0019	K	FGEAVWFK
46	Pp1s182_81V6.1|PACid:18052147	61	28572	3	11.6	5.14	1	1	537.285	1608.83	3	1608.75	0.0797	0	37.26	36	0.043	K	SAGSDSIWYGADRPK
47	Pp1s12_390V6.1|PACid:18048351	60	28410	3	11.6	5	1	0	484.15	966.285	2	965.529	0.7552	0	39.24	35	0.022	R	ELEVIHAR
47	Pp1s12_390V6.1|PACid:18048351	60	28410	3	11.6	5	1	0	492.282	982.549	2	982.491	0.0574	0	50.52	36	0.0019	K	FGEAVWFK
47	Pp1s12_390V6.1|PACid:18048351	60	28410	3	11.6	5	1	1	542.891	1625.65	3	1624.75	0.9045	0	36.65	36	0.044	K	SSGSDSIWYGADRPK
48	Pp1s101_2V6.1|PACid:18037041	60	13952	1	7.6	9.77	1	1	623.931	1245.85	2	1245.53	0.3176	0	60.29	36	0.00022	R	ESYWFNDTGK
49	Pp1s628_3V6.1|PACid:18043575	56	22521	1	4.3	8.91	1	1	480.687	959.36	2	958.472	0.8877	0	56.33	37	0.00071	K	SPLGSDLDR
50	Pp1s140_99V6.1|PACid:18059545	55	18526	2	9.9	11.04	1	1	465.069	928.123	2	927.466	0.6565	0	38.05	35	0.029	K	DLHDTTVK
50	Pp1s140_99V6.1|PACid:18059545	55	18526	2	9.9	11.04	1	1	484.247	966.48	2	965.493	0.9866	0	50.42	36	0.0021	R	TTNKPYSR
51	Pp1s165_40V6.1|PACid:18061928	55	24019	1	5.3	10.46	1	1	597.558	1193.1	2	1192.58	0.5254	0	55.45	35	0.00047	K	AFEGVPAPYDK
52	Pp1s10_210V6.1|PACid:18071101	53	14620	3	17.4	10.35	1	1	572.028	1142.04	2	1141.67	0.37	1	40.71	35	0.015	K	LKEAGGAVILTA
52	Pp1s10_210V6.1|PACid:18071101	53	14620	3	17.4	10.35	1	1	592.92	1183.82	2	1183.63	0.1977	0	38.94	36	0.026	K	GDLPTQPMVVK
52	Pp1s10_210V6.1|PACid:18071101	53	14620	3	17.4	10.35	1	1	601.185	1200.35	2	1199.62	0.7328	0	44.45	35	0.0068	K	GDLPTQPMVVK	Oxidation (M)	0.00000001000.0
53	Pp1s249_65V6.1|PACid:18064382	53	12280	2	18.2	11.66	1	1	537.082	1072.15	2	1071.6	0.5462	1	35.78	35	0.052	R	DIAKRPSASK
53	Pp1s249_65V6.1|PACid:18064382	53	12280	2	18.2	11.66	1	1	555.973	1109.93	2	1109.54	0.3915	0	50.72	34	0.0013	R	EVAGFAPYEK
54	Pp1s199_148V6.1|PACid:18051253	52	76482	1	1	5.33	1	1	464.04	926.066	2	925.527	0.5384	1	52.43	34	0.0008	K	YLDKFLK
55	Pp1s4_178V6.1|PACid:18046803	51	16305	2	15.8	10.37	1	0	572.028	1142.04	2	1141.67	0.37	1	40.71	35	0.015	K	IKEAGGAVILTA
55	Pp1s4_178V6.1|PACid:18046803	51	16305	2	15.8	10.37	1	1	586.042	1170.07	2	1169.61	0.4574	0	45.77	35	0.0046	K	GDLPAQPMVVK	Oxidation (M)	0.00000001000.0
56	PhpapaCp076	50	9279	1	11.1	5.65	1	1	505.509	1009	2	1008.52	0.4786	0	50.48	34	0.0013	R	VYLGAETTR
57	Pp1s102_133V6.1|PACid:18060381	50	12675	2	7.2	11.21	1	1	514.372	1026.73	2	1027.52	-0.7874	1	38.37	36	0.031	R	VFMYPSRI	Oxidation (M)	0.00100000.0
57	Pp1s102_133V6.1|PACid:18060381	50	12675	2	7.2	11.21	1	1	515.11	1028.2	2	1027.52	0.6888	1	40.49	35	0.017	R	VFMYPSRI	Oxidation (M)	0.00100000.0
58	Pp1s239_32V6.1|PACid:18071851	50	20892	1	4.4	10	1	1	468.46	934.906	2	934.512	0.3933	0	50.16	35	0.0018	K	YEGVILNK
59	Pp1s103_62V6.1|PACid:18044427	49	80726	1	1.7	9.57	1	1	577.184	1152.35	2	1152.56	-0.2094	0	48.75	35	0.0024	K	SSGTSSSASGVVK
60	Pp1s22_326V6.1|PACid:18042778	47	12291	1	6.7	10.33	1	1	454.682	907.35	2	906.405	0.9445	0	46.52	36	0.0055	R	LQCQACK
61	Pp1s134_151V6.1|PACid:18054810	46	24343	1	3.9	11.44	1	1	450.831	899.647	2	900.503	-0.8562	0	46.4	37	0.0062	K	NQGITQLK
62	PhpapaCp044	46	39622	1	2.5	5.74	1	1	521.573	1041.13	2	1040.6	0.534	0	46.36	35	0.0038	K	NILLNEGIR
63	Pp1s183_53V6.2|PACid:18073769	42	18006	1	6.3	9.82	1	1	590.272	1178.53	2	1178.6	-0.0714	2	42.04	37	0.016	R	CRSLKMTAGR
64	Pp1s626_4V6.1|PACid:18045663	42	49801	1	2.2	5.36	1	1	555.012	1108.01	2	1107.48	0.5335	0	41.99	34	0.0096	K	EGEAADELMK	Oxidation (M)	0.0000000010.0
65	Pp1s5_384V6.1|PACid:18056359	42	13245	1	6.9	9.94	1	1	466.93	931.846	2	931.487	0.3581	0	41.64	36	0.015	R	FGLAPSANR
66	Pp1s138_65V6.1|PACid:18060453	42	44205	1	2.2	6.02	1	1	508.822	1015.63	2	1015.57	0.0635	1	41.58	37	0.022	R	EITAKLGER
67	PhpapaCp020	41	9475	1	10.8	4.87	1	1	506.775	1011.53	2	1011.57	-0.0366	0	41.35	36	0.017	R	QEVPLITGR
68	Pp1s227_103V6.1|PACid:18066266	41	6991	1	9.7	11.88	1	1	687.286	686.279	1	686.379	-0.0998	0	41.02	38	0.028	R	CVPALK
69	Pp1s193_84V6.1|PACid:18039898	40	38127	1	3.1	9.12	1	1	572.249	1142.48	2	1141.65	0.83	1	39.65	37	0.028	K	VLAKEGMPVAK
70	Pp1s2_598V6.1|PACid:18052839	37	31066	1	3.4	9.39	1	1	547.573	1093.13	2	1093.5	-0.369	0	37.35	35	0.03	-	MASNAMLANR	Oxidation (M)	0.0000010000.0

## Sheet: gel_7
prot_hit_num	prot_acc	prot_score	prot_mass	prot_matches	prot_cover	prot_pi	pep_rank	pep_isbold	pep_exp_mz	pep_exp_mr	pep_exp_z	pep_calc_mr	pep_delta	pep_miss	pep_score	pep_ident	pep_expect	pep_res_before	pep_seq	pep_var_mod	pep_var_mod_pos
1	Pp1s22_94V6.1|PACid:18042752	279	25669	8	24.2	10.28	1	1	458.411	914.808	2	915.503	-0.6949	0	76.64	36	4.6e-06	R	LVNDGVTAK
1	Pp1s22_94V6.1|PACid:18042752	279	25669	8	24.2	10.28	1	1	458.917	915.819	2	915.503	0.3161	0	67.51	36	3.9e-05	R	LVNDGVTAK
1	Pp1s22_94V6.1|PACid:18042752	279	25669	8	24.2	10.28	1	1	490.912	979.809	2	979.422	0.3871	0	47.12	34	0.003	K	MLSCAGADR
1	Pp1s22_94V6.1|PACid:18042752	279	25669	8	24.2	10.28	1	1	498.926	995.837	2	995.416	0.4202	0	54.48	34	0.00052	K	MLSCAGADR	Oxidation (M)	0.100000000.0
1	Pp1s22_94V6.1|PACid:18042752	279	25669	8	24.2	10.28	1	1	507.772	1013.53	2	1014.51	-0.9838	0	66.59	37	6e-05	R	AFIDAAVATH
1	Pp1s22_94V6.1|PACid:18042752	279	25669	8	24.2	10.28	1	1	508.391	1014.77	2	1014.51	0.2542	0	74.26	36	9.1e-06	R	AFIDAAVATH
1	Pp1s22_94V6.1|PACid:18042752	279	25669	8	24.2	10.28	1	1	638.509	1275	2	1274.61	0.3926	0	77.43	35	3.3e-06	K	ENVSSEALEAAR
1	Pp1s22_94V6.1|PACid:18042752	279	25669	8	24.2	10.28	1	1	542.707	1625.1	3	1624.77	0.3237	1	45.52	35	0.0046	R	CKDQNGVHAQEALR
2	Pp1s37_247V6.1|PACid:18040076	211	28346	4	8.8	11.09	1	1	501.755	1001.5	2	1001.51	-0.012	0	85.76	37	8.2e-07	R	AMVGQVAGGGR
2	Pp1s37_247V6.1|PACid:18040076	211	28346	4	8.8	11.09	1	1	509.448	1016.88	2	1017.5	-0.6219	0	80.67	36	1.8e-06	R	AMVGQVAGGGR	Oxidation (M)	0.01000000000.0
2	Pp1s37_247V6.1|PACid:18040076	211	28346	4	8.8	11.09	1	1	510.176	1018.34	2	1017.5	0.8351	0	62.04	37	0.00016	R	AMVGQVAGGGR	Oxidation (M)	0.01000000000.0
2	Pp1s37_247V6.1|PACid:18040076	211	28346	4	8.8	11.09	1	1	621.059	1240.1	2	1239.62	0.4821	0	90.41	34	1.4e-07	K	GVVSEVVHDSGR
3	Pp1s2_268V6.1|PACid:18052841	187	14015	3	16.4	11.59	1	1	482.311	962.608	2	962.507	0.1004	0	53.55	37	0.0013	R	AFLVEEQK
3	Pp1s2_268V6.1|PACid:18052841	187	14015	3	16.4	11.59	1	1	570.974	1139.93	2	1139.54	0.3933	0	94.4	35	5.8e-08	R	AYGGTMAGSAVR
3	Pp1s2_268V6.1|PACid:18052841	187	14015	3	16.4	11.59	1	1	578.753	1155.49	2	1155.53	-0.0424	0	111.38	36	1.8e-09	R	AYGGTMAGSAVR	Oxidation (M)	0.000001000000.0
4	Pp1s38_196V6.1|PACid:18058013	185	34413	4	8.5	5.2	1	1	487.655	973.296	2	972.524	0.7717	1	46.95	36	0.005	K	EVREEIAK
4	Pp1s38_196V6.1|PACid:18058013	185	34413	4	8.5	5.2	1	1	490.749	979.484	2	978.502	0.9815	1	53.64	36	0.001	K	EYLKDPSK
4	Pp1s38_196V6.1|PACid:18058013	185	34413	4	8.5	5.2	1	1	523.053	1044.09	2	1044.58	-0.4906	0	92.55	36	1.1e-07	K	VGSSEAALLAK
4	Pp1s38_196V6.1|PACid:18058013	185	34413	4	8.5	5.2	1	1	523.699	1045.38	2	1044.58	0.8014	0	100.58	37	2.5e-08	K	VGSSEAALLAK
5	Pp1s154_131V6.1|PACid:18066930	168	44650	6	11	10.19	1	1	450.8	899.585	2	899.465	0.1199	0	66.47	37	6.4e-05	K	AGMTHIVR	Oxidation (M)	0.00100000.0
5	Pp1s154_131V6.1|PACid:18066930	168	44650	6	11	10.19	1	1	489.059	976.104	2	975.451	0.6528	0	60.92	36	0.00016	K	DVESELER
5	Pp1s154_131V6.1|PACid:18066930	168	44650	6	11	10.19	1	1	492.686	983.357	2	982.535	0.8218	0	62.16	35	0.00012	R	HGSLGFLPR
5	Pp1s154_131V6.1|PACid:18066930	168	44650	6	11	10.19	1	1	509.055	1016.1	2	1015.59	0.5043	1	53.88	36	0.00086	R	SALEDIKLK
5	Pp1s154_131V6.1|PACid:18066930	168	44650	6	11	10.19	1	1	523.98	1045.94	2	1046.54	-0.5948	0	49.49	36	0.0023	K	EVPVDSVFR
5	Pp1s154_131V6.1|PACid:18066930	168	44650	6	11	10.19	1	1	524.486	1046.96	2	1046.54	0.4172	0	51.75	36	0.0013	K	EVPVDSVFR
6	Pp1s7_369V6.1|PACid:18051756	159	28343	8	23	10.06	1	1	451.644	901.274	2	900.558	0.7158	1	44.38	37	0.0099	R	KIMQLLR
6	Pp1s7_369V6.1|PACid:18051756	159	28343	8	23	10.06	1	1	456.771	911.528	2	910.433	1.0946	0	46.04	36	0.0052	R	GINDMHPK
6	Pp1s7_369V6.1|PACid:18051756	159	28343	8	23	10.06	1	1	464.537	927.059	2	926.428	0.6307	0	37.75	35	0.027	R	GINDMHPK	Oxidation (M)	0.00001000.0
6	Pp1s7_369V6.1|PACid:18051756	159	28343	8	23	10.06	1	1	478.466	954.918	2	955.57	-0.6526	0	59.31	35	0.00019	K	LSAPLGGLTK
6	Pp1s7_369V6.1|PACid:18051756	159	28343	8	23	10.06	1	1	479.118	956.222	2	955.57	0.6514	0	49.46	35	0.002	K	LSAPLGGLTK
6	Pp1s7_369V6.1|PACid:18051756	159	28343	8	23	10.06	1	1	550.545	1099.07	2	1098.55	0.5216	0	53.89	35	0.00077	R	QIFNGVFMK	Oxidation (M)	0.000000010.0
6	Pp1s7_369V6.1|PACid:18051756	159	28343	8	23	10.06	1	1	671.971	1341.93	2	1341.59	0.3317	0	49.71	36	0.0022	R	AQQYQEEYQR
6	Pp1s7_369V6.1|PACid:18051756	159	28343	8	23	10.06	1	1	684.865	1367.72	2	1367.6	0.1192	0	58.71	36	0.00032	R	NHYVEHGDAGNR
7	Pp1s18_121V6.1|PACid:18040400	149	24859	5	13.9	9.83	1	1	472.794	943.574	2	943.499	0.0749	1	42.07	37	0.019	K	KNWQNVR
7	Pp1s18_121V6.1|PACid:18040400	149	24859	5	13.9	9.83	1	1	573.699	1145.38	2	1145.63	-0.2463	0	81.31	36	1.7e-06	R	EAITQITTAAK
7	Pp1s18_121V6.1|PACid:18040400	149	24859	5	13.9	9.83	1	1	574.259	1146.5	2	1145.63	0.8737	0	69.56	37	3.2e-05	R	EAITQITTAAK
7	Pp1s18_121V6.1|PACid:18040400	149	24859	5	13.9	9.83	1	1	577.93	1153.84	2	1153.58	0.2647	1	53.35	35	0.00079	K	TTMGTPVRIY	Oxidation (M)	0.0010000000.0
7	Pp1s18_121V6.1|PACid:18040400	149	24859	5	13.9	9.83	1	1	468.774	1403.3	3	1402.77	0.5331	1	35.78	35	0.047	R	EAITQITTAAKEK
8	Pp1s12_390V6.1|PACid:18048351	144	28410	7	12.4	5	1	1	483.49	964.965	2	965.529	-0.5648	0	63.13	35	8.1e-05	R	ELEVIHAR
8	Pp1s12_390V6.1|PACid:18048351	144	28410	7	12.4	5	1	1	484.183	966.352	2	965.529	0.8222	0	43.7	36	0.009	R	ELEVIHAR
8	Pp1s12_390V6.1|PACid:18048351	144	28410	7	12.4	5	1	1	491.705	981.396	2	982.491	-1.0956	0	54.49	36	0.00074	K	FGEAVWFK
8	Pp1s12_390V6.1|PACid:18048351	144	28410	7	12.4	5	1	1	492.691	983.368	2	982.491	0.8764	0	42.45	36	0.011	K	FGEAVWFK
8	Pp1s12_390V6.1|PACid:18048351	144	28410	7	12.4	5	1	1	619.351	1236.69	2	1235.67	1.0132	1	44.15	36	0.0093	R	NRELEVIHAR
8	Pp1s12_390V6.1|PACid:18048351	144	28410	7	12.4	5	1	1	813.391	1624.77	2	1624.75	0.0187	0	60.46	36	0.0002	K	SSGSDSIWYGADRPK
8	Pp1s12_390V6.1|PACid:18048351	144	28410	7	12.4	5	1	1	542.935	1625.78	3	1624.75	1.0347	0	41.68	36	0.016	K	SSGSDSIWYGADRPK
9	Pp1s126_112V6.1|PACid:18061089	137	25277	3	9.6	10.02	1	1	516.358	1030.7	2	1031.55	-0.848	0	74.05	37	1.1e-05	K	VDISSVDVAK
9	Pp1s126_112V6.1|PACid:18061089	137	25277	3	9.6	10.02	1	1	517.044	1032.07	2	1031.55	0.524	0	65.59	36	5.7e-05	K	VDISSVDVAK
9	Pp1s126_112V6.1|PACid:18061089	137	25277	3	9.6	10.02	1	1	647.826	1293.64	2	1293.69	-0.055	0	69.67	36	2.7e-05	R	VNQAYVIATSTK
10	Pp1s628_7V6.1|PACid:18043577	135	32022	4	15.1	6.85	1	1	524.2	1046.39	2	1045.54	0.8412	0	60.63	37	0.00025	K	DPDQFALLK
10	Pp1s628_7V6.1|PACid:18043577	135	32022	4	15.1	6.85	1	1	600.431	1198.85	2	1198.62	0.2275	0	55.04	36	0.00062	K	VNVPSNEELAK
10	Pp1s628_7V6.1|PACid:18043577	135	32022	4	15.1	6.85	1	1	608.957	1215.9	2	1215.67	0.2288	0	69.74	35	2.1e-05	K	TGALLLEGDSIK
10	Pp1s628_7V6.1|PACid:18043577	135	32022	4	15.1	6.85	1	1	464.029	1389.07	3	1388.69	0.3771	1	53.34	35	0.00078	R	STNKSPLGSDLDR
11	Pp1s10_102V6.1|PACid:18071064	135	44401	6	13.2	10.48	1	1	548.993	1095.97	2	1095.54	0.426	0	43.48	34	0.0069	K	TLGAYTDVEK
11	Pp1s10_102V6.1|PACid:18071064	135	44401	6	13.2	10.48	1	1	551.483	1100.95	2	1101.52	-0.5728	0	45.27	35	0.0058	R	NIMGNPDLGR	Oxidation (M)	0.0010000000.0
11	Pp1s10_102V6.1|PACid:18071064	135	44401	6	13.2	10.48	1	1	551.99	1101.96	2	1101.52	0.4412	0	47.38	35	0.0035	R	NIMGNPDLGR	Oxidation (M)	0.0010000000.0
11	Pp1s10_102V6.1|PACid:18071064	135	44401	6	13.2	10.48	1	1	583.448	1164.88	2	1164.57	0.3156	0	49.21	35	0.002	K	LDDIFGTQEK
11	Pp1s10_102V6.1|PACid:18071064	135	44401	6	13.2	10.48	1	1	592.813	1183.61	2	1183.49	0.1256	0	46.36	36	0.0057	R	AGQGAFGNMCR	Oxidation (M)	0.00000000100.0
11	Pp1s10_102V6.1|PACid:18071064	135	44401	6	13.2	10.48	1	1	595.998	1189.98	2	1189.63	0.3466	0	66.49	35	4.1e-05	R	GPLVVYGTEGAK
12	Pp1s19_13V6.1|PACid:18063496	132	28291	7	11.7	5.13	1	0	483.49	964.965	2	965.529	-0.5648	0	63.13	35	8.1e-05	R	ELEVIHAR
12	Pp1s19_13V6.1|PACid:18063496	132	28291	7	11.7	5.13	1	0	484.183	966.352	2	965.529	0.8222	0	43.7	36	0.009	R	ELEVIHAR
12	Pp1s19_13V6.1|PACid:18063496	132	28291	7	11.7	5.13	1	0	491.705	981.396	2	982.491	-1.0956	0	54.49	36	0.00074	K	FGEAVWFK
12	Pp1s19_13V6.1|PACid:18063496	132	28291	7	11.7	5.13	1	0	492.691	983.368	2	982.491	0.8764	0	42.45	36	0.011	K	FGEAVWFK
12	Pp1s19_13V6.1|PACid:18063496	132	28291	7	11.7	5.13	1	0	619.351	1236.69	2	1235.67	1.0132	1	44.15	36	0.0093	R	NRELEVIHAR
12	Pp1s19_13V6.1|PACid:18063496	132	28291	7	11.7	5.13	1	1	741.47	1480.92	2	1480.69	0.2302	0	53.91	36	0.00087	K	SSDSIWYGADRPK
12	Pp1s19_13V6.1|PACid:18063496	132	28291	7	11.7	5.13	1	1	494.779	1481.31	3	1480.69	0.6202	0	41.14	35	0.012	K	SSDSIWYGADRPK
13	Pp1s13_138V6.1|PACid:18064585	127	16468	4	9.7	10.64	1	1	482.187	962.36	2	961.454	0.9058	0	58.59	37	0.00039	K	DDEVMVVR
13	Pp1s13_138V6.1|PACid:18064585	127	16468	4	9.7	10.64	1	1	490.058	978.102	2	977.449	0.6528	0	74.92	35	5.9e-06	K	DDEVMVVR	Oxidation (M)	0.00001000.0
13	Pp1s13_138V6.1|PACid:18064585	127	16468	4	9.7	10.64	1	1	553.832	1105.65	2	1105.54	0.1061	1	56.88	37	0.00055	R	KDDEVMVVR	Oxidation (M)	0.000001000.0
13	Pp1s13_138V6.1|PACid:18064585	127	16468	4	9.7	10.64	1	1	553.832	1658.47	3	1657.88	0.5926	2	41.21	34	0.012	R	SLPVRKDDEVMVVR	Oxidation (M)	0.00000000001000.0
14	Pp1s330_36V6.1|PACid:18043294	125	44699	4	8.7	10.18	1	0	450.8	899.585	2	899.465	0.1199	0	66.47	37	6.4e-05	K	AGMTHIVR	Oxidation (M)	0.00100000.0
14	Pp1s330_36V6.1|PACid:18043294	125	44699	4	8.7	10.18	1	0	492.686	983.357	2	982.535	0.8218	0	62.16	35	0.00012	R	HGSLGFLPR
14	Pp1s330_36V6.1|PACid:18043294	125	44699	4	8.7	10.18	1	1	494.872	987.73	2	988.482	-0.7529	0	49.23	37	0.0031	R	DLQSELER
14	Pp1s330_36V6.1|PACid:18043294	125	44699	4	8.7	10.18	1	0	509.055	1016.1	2	1015.59	0.5043	1	53.88	36	0.00086	R	SALEDIKLK
15	Pp1s472_14V6.1|PACid:18046517	116	32083	3	6.4	6.15	1	1	515.891	1029.77	2	1030.5	-0.7375	0	77.47	36	4.3e-06	K	NEAGDVIGTR
15	Pp1s472_14V6.1|PACid:18046517	116	32083	3	6.4	6.15	1	1	516.489	1030.96	2	1030.5	0.4583	0	60.45	36	0.00018	K	NEAGDVIGTR
15	Pp1s472_14V6.1|PACid:18046517	116	32083	3	6.4	6.15	1	1	536.322	1070.63	2	1070.54	0.094	1	50.77	37	0.0022	R	NAELDPEKR
16	Pp1s150_45V6.1|PACid:18057491	114	46938	2	5.1	8.44	1	1	524.699	1047.38	2	1046.5	0.8836	0	80.29	37	2.6e-06	R	AEGGSEAASLR
16	Pp1s150_45V6.1|PACid:18057491	114	46938	2	5.1	8.44	1	1	530.471	1058.93	2	1058.57	0.3546	0	68.64	35	2.6e-05	K	GIVGVDGVSTR
17	Pp1s104_128V6.1|PACid:18044054	114	17703	1	9.1	8.81	1	1	672.592	1343.17	2	1342.71	0.4606	0	113.69	35	7.2e-10	R	VTGGEVGAASSLAPK
18	Pp1s182_81V6.1|PACid:18052147	114	28572	6	12.4	5.14	1	0	483.49	964.965	2	965.529	-0.5648	0	63.13	35	8.1e-05	R	ELEVIHAR
18	Pp1s182_81V6.1|PACid:18052147	114	28572	6	12.4	5.14	1	0	484.183	966.352	2	965.529	0.8222	0	43.7	36	0.009	R	ELEVIHAR
18	Pp1s182_81V6.1|PACid:18052147	114	28572	6	12.4	5.14	1	0	491.705	981.396	2	982.491	-1.0956	0	54.49	36	0.00074	K	FGEAVWFK
18	Pp1s182_81V6.1|PACid:18052147	114	28572	6	12.4	5.14	1	0	492.691	983.368	2	982.491	0.8764	0	42.45	36	0.011	K	FGEAVWFK
18	Pp1s182_81V6.1|PACid:18052147	114	28572	6	12.4	5.14	1	0	619.351	1236.69	2	1235.67	1.0132	1	44.15	36	0.0093	R	NRELEVIHAR
18	Pp1s182_81V6.1|PACid:18052147	114	28572	6	12.4	5.14	1	1	537.183	1608.53	3	1608.75	-0.2254	0	39.85	34	0.016	K	SAGSDSIWYGADRPK
19	Pp1s97_57V6.1|PACid:18062339	113	22564	2	4.3	8.67	1	1	500.335	998.655	2	999.596	-0.9418	0	70.15	36	2.4e-05	R	GTELLLVQK
19	Pp1s97_57V6.1|PACid:18062339	113	22564	2	4.3	8.67	1	1	501.066	1000.12	2	999.596	0.5212	0	77.96	35	3.2e-06	R	GTELLLVQK
20	Pp1s200_25V6.1|PACid:18040997	111	13941	2	16.4	11.5	1	0	482.311	962.608	2	962.507	0.1004	0	53.55	37	0.0013	R	AFLVEEQK
20	Pp1s200_25V6.1|PACid:18040997	111	13941	2	16.4	11.5	1	1	568.229	1134.44	2	1134.58	-0.1355	0	94.29	37	9.6e-08	R	AYGGNLAGSAVR
21	Pp1s149_35V6.1|PACid:18061395	110	29923	4	15.6	10.32	1	1	456.051	910.087	2	909.528	0.5583	0	55.52	34	0.0004	K	TPVAAPVQK
21	Pp1s149_35V6.1|PACid:18061395	110	29923	4	15.6	10.32	1	1	529.253	1056.49	2	1056.52	-0.0267	0	39.56	37	0.03	R	HWGGGIMGVK	Oxidation (M)	0.0000001000.0
21	Pp1s149_35V6.1|PACid:18061395	110	29923	4	15.6	10.32	1	1	583.013	1164.01	2	1163.62	0.3886	0	76.26	35	4e-06	K	TATALCLTSVK
21	Pp1s149_35V6.1|PACid:18061395	110	29923	4	15.6	10.32	1	1	475.185	1422.53	3	1421.63	0.8993	1	38.02	35	0.031	K	ANFNEKYDEHR
22	Pp1s22_212V6.1|PACid:18042543	106	14629	3	22.7	9.6	1	1	452.074	902.134	2	901.498	0.6355	1	54.71	36	0.00078	R	VIASNKDR
22	Pp1s22_212V6.1|PACid:18042543	106	14629	3	22.7	9.6	1	1	535.195	1068.38	2	1068.52	-0.1403	0	62.45	35	0.00011	K	IMDIASFEK	Oxidation (M)	0.010000000.0
22	Pp1s22_212V6.1|PACid:18042543	106	14629	3	22.7	9.6	1	1	558.786	1115.56	2	1115.63	-0.0722	0	61.17	37	0.00022	K	AGVLGSAVSISR
23	Pp1s30_44V6.1|PACid:18038822	104	25652	2	9.5	10.08	1	1	532.015	1062.01	2	1061.56	0.4542	0	69.85	35	1.9e-05	K	LDVSSVDVTK
23	Pp1s30_44V6.1|PACid:18038822	104	25652	2	9.5	10.08	1	0	647.826	1293.64	2	1293.69	-0.055	0	69.67	36	2.7e-05	R	VNQAYVIATSTK
24	Pp1s40_305V6.1|PACid:18070031	103	44486	4	10.6	10.54	1	1	557.022	1112.03	2	1111.52	0.5069	0	49.02	34	0.002	K	LMGAYADVEK	Oxidation (M)	0.0100000000.0
24	Pp1s40_305V6.1|PACid:18070031	103	44486	4	10.6	10.54	1	1	567.152	1132.29	2	1131.53	0.7546	0	41.26	35	0.015	R	NIMGNPDLSR	Oxidation (M)	0.0010000000.0
24	Pp1s40_305V6.1|PACid:18070031	103	44486	4	10.6	10.54	1	0	592.813	1183.61	2	1183.49	0.1256	0	46.36	36	0.0057	R	AGQGAFGNMCR	Oxidation (M)	0.00000000100.0
24	Pp1s40_305V6.1|PACid:18070031	103	44486	4	10.6	10.54	1	0	595.998	1189.98	2	1189.63	0.3466	0	66.49	35	4.1e-05	R	GPLVVYGTEGAK
25	Pp1s107_181V6.1|PACid:18070193	99	18763	5	20.1	10.53	1	1	461.382	920.749	2	920.497	0.2519	0	56.34	35	0.00043	K	VGQYVDIK
25	Pp1s107_181V6.1|PACid:18070193	99	18763	5	20.1	10.53	1	1	483.639	965.263	2	964.509	0.7536	0	35.68	35	0.051	R	IEHVQPSR
25	Pp1s107_181V6.1|PACid:18070193	99	18763	5	20.1	10.53	1	1	508.98	1015.95	2	1016.57	-0.6198	0	63.48	36	9.5e-05	R	TGIVWNVTK
25	Pp1s107_181V6.1|PACid:18070193	99	18763	5	20.1	10.53	1	1	509.54	1017.07	2	1016.57	0.5002	0	36.55	36	0.048	R	TGIVWNVTK
25	Pp1s107_181V6.1|PACid:18070193	99	18763	5	20.1	10.53	1	1	570.184	1138.35	2	1137.52	0.83	1	41.39	35	0.013	R	CREEFLER
26	Pp1s126_52V6.1|PACid:18061072	99	23894	4	13	10.81	1	1	468.299	934.584	2	935.496	-0.9127	0	40.89	37	0.023	R	GFTLEELK
26	Pp1s126_52V6.1|PACid:18061072	99	23894	4	13	10.81	1	1	509.907	1017.8	2	1018.5	-0.6988	0	52.34	36	0.0012	R	TWFNQPAR
26	Pp1s126_52V6.1|PACid:18061072	99	23894	4	13	10.81	1	1	510.738	1019.46	2	1018.5	0.9622	0	45.02	37	0.0088	R	TWFNQPAR
26	Pp1s126_52V6.1|PACid:18061072	99	23894	4	13	10.81	1	1	681.601	1361.19	2	1360.64	0.5462	0	69.44	35	2e-05	R	CLESLQENVNR
27	Pp1s101_218V6.1|PACid:18037150	95	21175	4	21.5	10.48	1	1	515.547	1029.08	2	1028.44	0.6403	0	38.58	35	0.027	R	TGYHNMYK	Oxidation (M)	0.00000100.0
27	Pp1s101_218V6.1|PACid:18037150	95	21175	4	21.5	10.48	1	1	545.709	1089.4	2	1088.59	0.8129	0	51.4	37	0.0019	K	TATIPVSLCK
27	Pp1s101_218V6.1|PACid:18037150	95	21175	4	21.5	10.48	1	1	567.67	1133.33	2	1132.58	0.7481	0	43.66	36	0.0087	R	FHQYQVVGR
27	Pp1s101_218V6.1|PACid:18037150	95	21175	4	21.5	10.48	1	1	571.76	1141.51	2	1141.6	-0.0922	0	57.8	37	0.00043	R	ALPTATNETPK
28	Pp1s304_9V6.1|PACid:18057144	90	20887	1	5.9	11.45	1	1	564.919	1127.82	2	1127.63	0.194	0	90.03	36	2e-07	R	APTGSNTVLLR
29	Pp1s106_167V6.1|PACid:18048188	89	12510	3	16.8	9.65	1	1	466.286	930.558	2	930.452	0.1058	0	40.94	38	0.026	K	AQESINNR
29	Pp1s106_167V6.1|PACid:18048188	89	12510	3	16.8	9.65	1	1	530.473	1058.93	2	1058.55	0.384	1	66.8	35	4e-05	K	KAQESINNR
29	Pp1s106_167V6.1|PACid:18048188	89	12510	3	16.8	9.65	1	1	581.18	1160.35	2	1159.61	0.7334	0	48.63	36	0.0028	K	YTLGYTTTLK
30	Pp1s133_93V6.1|PACid:18061629	87	14083	3	17.1	10.95	1	1	486.288	970.562	2	970.545	0.0169	0	45.98	37	0.0068	K	NELLNQLK
30	Pp1s133_93V6.1|PACid:18061629	87	14083	3	17.1	10.95	1	1	536.64	1071.27	2	1070.61	0.6573	1	53.04	35	0.00092	K	VTGGAPNKLSK
30	Pp1s133_93V6.1|PACid:18061629	87	14083	3	17.1	10.95	1	1	594.174	1186.33	2	1185.67	0.661	1	59.42	35	0.00022	K	SKNELLNQLK
31	PhpapaCp076	86	9279	2	22.2	5.65	1	1	451.119	900.223	2	899.482	0.7402	0	66.04	36	5.3e-05	K	ASQIASAPR
31	PhpapaCp076	86	9279	2	22.2	5.65	1	1	505.372	1008.73	2	1008.52	0.2056	0	54.61	35	0.00061	R	VYLGAETTR
32	Pp1s98_65V6.1|PACid:18070606	85	16331	1	8.1	10.77	1	1	689.873	1377.73	2	1378.68	-0.9522	0	84.56	37	8.9e-07	K	TVVNQVATNDYR
33	Pp1s146_96V6.1|PACid:18037917	83	17433	4	18.7	10.37	1	1	457.923	913.832	2	913.422	0.4101	0	41.02	35	0.016	K	MYDIQTK	Oxidation (M)	0.1000000.0
33	Pp1s146_96V6.1|PACid:18037917	83	17433	4	18.7	10.37	1	1	578.986	1155.96	2	1155.55	0.4095	0	51.13	35	0.0013	K	YPLTTESAMK	Oxidation (M)	0.0000000010.0
33	Pp1s146_96V6.1|PACid:18037917	83	17433	4	18.7	10.37	1	1	592.727	1183.44	2	1182.67	0.7678	0	53.32	36	0.00095	K	VNTLIRPDGAK
33	Pp1s146_96V6.1|PACid:18037917	83	17433	4	18.7	10.37	1	1	656.559	1311.1	2	1310.77	0.3358	1	43.63	35	0.007	K	KVNTLIRPDGAK
34	Pp1s2_233V6.1|PACid:18052729	83	20739	1	5.9	11.45	1	1	556.729	1111.44	2	1111.63	-0.1923	0	83.06	36	1e-06	R	APTGANTVLLR
35	Pp1s58_149V6.1|PACid:18052198	80	21495	3	8.5	9.84	1	1	467.74	933.466	2	932.475	0.9907	0	47.99	37	0.0048	R	SCALINQK
35	Pp1s58_149V6.1|PACid:18052198	80	21495	3	8.5	9.84	1	1	482.557	963.099	2	963.456	-0.3576	0	51.96	35	0.0012	K	VDAWFGNR
35	Pp1s58_149V6.1|PACid:18052198	80	21495	3	8.5	9.84	1	1	483.112	964.209	2	963.456	0.7524	0	51.38	35	0.0013	K	VDAWFGNR
36	PhpapaCp039	79	83258	2	2.5	7.33	1	1	464.356	926.698	2	926.507	0.1904	0	64.65	35	6.6e-05	R	LLDAGVDPK
36	PhpapaCp039	79	83258	2	2.5	7.33	1	1	554.459	1106.9	2	1106.52	0.385	0	48.55	35	0.0023	R	TNFGIGHSMK	Oxidation (M)	0.0000000010.0
37	Pp1s199_130V6.1|PACid:18051302	79	35107	2	6.3	7.6	1	1	562.111	1122.21	2	1121.55	0.6603	1	44.12	35	0.0061	R	ARVYDDEVR
37	Pp1s199_130V6.1|PACid:18051302	79	35107	2	6.3	7.6	1	1	610.231	1218.45	2	1218.57	-0.1252	0	70.07	36	2.4e-05	R	LDNVSDDNVTK
38	Pp1s236_80V6.1|PACid:18068923	77	41377	3	8.1	9.56	1	1	467.562	933.109	2	932.5	0.6086	0	40.68	36	0.017	K	CLIESIAK
38	Pp1s236_80V6.1|PACid:18068923	77	41377	3	8.1	9.56	1	1	566.659	1131.3	2	1131.59	-0.2886	0	52.63	35	0.0011	K	ATLVWGDTAAK
38	Pp1s236_80V6.1|PACid:18068923	77	41377	3	8.1	9.56	1	1	577.852	1153.69	2	1153.65	0.0443	0	54.96	36	0.00073	R	TVQQAVNAVPK
39	Pp1s105_42V6.1|PACid:18067189	76	86212	1	1.4	5.26	1	1	508.371	1014.73	2	1014.53	0.1921	0	75.9	37	6.8e-06	K	AADVGADLVGK
40	Pp1s14_433V6.1|PACid:18066738	75	17612	1	5.9	10.98	1	1	494.56	987.105	2	986.514	0.5901	0	75.42	36	6e-06	R	VLNTNVDGR
41	Pp1s44_13V6.1|PACid:18044160	74	21094	3	14.1	10.41	1	1	495.566	989.117	2	988.498	0.6189	0	55.58	36	0.00056	K	LWATDEVR
41	Pp1s44_13V6.1|PACid:18044160	74	21094	3	14.1	10.41	1	0	515.547	1029.08	2	1028.44	0.6403	0	38.58	35	0.027	R	TGYHNMYK	Oxidation (M)	0.00000100.0
41	Pp1s44_13V6.1|PACid:18044160	74	21094	3	14.1	10.41	1	0	567.67	1133.33	2	1132.58	0.7481	0	43.66	36	0.0087	R	FHQYQVVGR
42	Pp1s5_178V6.1|PACid:18056445	73	21145	3	15.8	10.48	1	0	515.547	1029.08	2	1028.44	0.6403	0	38.58	35	0.027	R	TGYHNMYK	Oxidation (M)	0.00000100.0
42	Pp1s5_178V6.1|PACid:18056445	73	21145	3	15.8	10.48	1	1	556.99	1111.96	2	1111.59	0.3775	0	53.23	34	0.00075	R	ALPTATNEAPK
42	Pp1s5_178V6.1|PACid:18056445	73	21145	3	15.8	10.48	1	0	567.67	1133.33	2	1132.58	0.7481	0	43.66	36	0.0087	R	FHQYQVVGR
43	PhpapaCp046	73	38900	1	3.7	5.2	1	1	707.183	1412.35	2	1412.61	-0.2537	0	73.18	35	8.2e-06	R	ETTENESANAGYK
44	PhpapaCp031	73	53185	1	1.9	6.29	1	1	511.482	1020.95	2	1020.52	0.4256	0	72.84	35	8.8e-06	K	DTDILAAFR
45	Pp1s101_10V6.1|PACid:18037118	72	15419	1	7.5	10.72	1	1	591.478	1180.94	2	1180.52	0.4169	0	72.29	34	9.2e-06	K	AYEDAEVEQK
46	Pp1s259_112V6.1|PACid:18060271	71	64792	1	1.5	5.93	1	1	497.331	992.648	2	992.566	0.0822	0	70.74	37	2.2e-05	K	VYSAVVLSR
47	Pp1s83_246V6.1|PACid:18073404	68	16320	2	5.8	9.69	1	1	511.404	1020.79	2	1021.54	-0.7518	0	57.63	35	0.0003	R	AQEVTSFLK
47	Pp1s83_246V6.1|PACid:18073404	68	16320	2	5.8	9.69	1	1	512.011	1022.01	2	1021.54	0.4622	0	45.64	35	0.0045	R	AQEVTSFLK
48	Pp1s28_315V6.1|PACid:18048961	68	28129	1	3	9.15	1	1	463.057	924.1	2	923.482	0.6172	0	67.52	34	2.5e-05	R	EAELIHGR
49	Pp1s134_151V6.1|PACid:18054810	67	24343	3	7.8	11.44	1	1	451.084	900.153	2	900.503	-0.3502	0	51.9	36	0.0013	K	NQGITQLK
49	Pp1s134_151V6.1|PACid:18054810	67	24343	3	7.8	11.44	1	1	451.635	901.256	2	900.503	0.7528	0	43.37	37	0.012	K	NQGITQLK
49	Pp1s134_151V6.1|PACid:18054810	67	24343	3	7.8	11.44	1	1	473.632	945.25	2	944.54	0.7094	1	42.88	36	0.012	R	NNTLSLKR
50	Pp1s10_210V6.1|PACid:18071101	67	14620	3	17.4	10.35	1	1	572.098	1142.18	2	1141.67	0.5102	1	41.85	35	0.011	K	LKEAGGAVILTA
50	Pp1s10_210V6.1|PACid:18071101	67	14620	3	17.4	10.35	1	1	592.837	1183.66	2	1183.63	0.0327	0	53.7	36	0.001	K	GDLPTQPMVVK
50	Pp1s10_210V6.1|PACid:18071101	67	14620	3	17.4	10.35	1	1	600.673	1199.33	2	1199.62	-0.2902	0	42.25	35	0.01	K	GDLPTQPMVVK	Oxidation (M)	0.00000001000.0
51	Pp1s505_19V6.1|PACid:18064035	66	15484	1	10.5	11.22	1	1	700.554	1399.09	2	1398.76	0.3348	0	66.24	35	3.9e-05	R	AAQLNIALTNGSAR
52	Pp1s2_123V6.1|PACid:18052921	64	154809	2	1.5	5.48	1	1	472.678	943.341	2	942.575	0.7657	0	45.74	37	0.0079	R	ALIAVVETK
52	Pp1s2_123V6.1|PACid:18052921	64	154809	2	1.5	5.48	1	1	641.982	1281.95	2	1281.61	0.3441	0	50.44	35	0.0015	R	LGSMEMGTGLVR	2 Oxidation (M)	0.000101000000.0
53	Pp1s239_32V6.1|PACid:18071851	64	20892	2	9.9	10	1	1	468.517	935.019	2	934.512	0.5063	0	36.4	35	0.042	K	YEGVILNK
53	Pp1s239_32V6.1|PACid:18071851	64	20892	2	9.9	10	1	1	553.639	1105.26	2	1104.58	0.679	0	60.64	35	0.00016	K	AMQLLESGLK	Oxidation (M)	0.0100000000.0
54	Pp1s26_26V6.1|PACid:18053766	62	43447	1	2.9	7.57	1	1	630.045	1258.08	2	1257.66	0.4194	0	62.2	35	0.00011	R	IQNAGTEVVEAK
55	Pp1s83_116V6.1|PACid:18073499	61	15496	2	16.3	10.58	1	1	476.844	951.673	2	951.491	0.1813	0	50.48	35	0.0018	R	YSLDVDLK
55	Pp1s83_116V6.1|PACid:18073499	61	15496	2	16.3	10.58	1	1	489.557	1465.65	3	1464.74	0.9069	1	41.46	36	0.017	K	STVTADKLESTASR
56	Pp1s345_25V6.1|PACid:18046536	60	26249	1	3.7	9.58	1	1	466.188	930.361	2	929.493	0.8676	0	60.26	38	0.0003	K	SGNITVSPR
57	Pp1s19_276V6.1|PACid:18063460	60	26120	1	3.7	9.4	1	1	473.163	944.312	2	943.509	0.803	0	59.61	37	0.00031	K	SANITVSPR
58	Pp1s13_419V6.1|PACid:18064578	59	44149	1	3.1	7.04	1	1	579.993	1157.97	2	1157.64	0.3264	0	58.85	35	0.00025	K	GVLLYGPPGTGK
59	PhpapaCp044	58	39622	1	2.8	5.74	1	1	614.479	1226.94	2	1226.59	0.3507	0	58.46	35	0.00024	R	AYDFVSQEIR
60	Pp1s22_267V6.1|PACid:18042547	58	39605	1	3	8.78	1	1	565.846	1129.68	2	1129.61	0.0687	0	57.52	37	0.00048	R	QASAQVLASQK
61	Pp1s101_208V6.1|PACid:18037080	57	21950	1	4.6	9.76	1	1	500.008	998.001	2	997.556	0.445	0	56.8	35	0.00033	R	QAVDISPLR
62	Pp1s169_19V6.1|PACid:18069072	57	13883	1	7.6	10.76	1	1	500.44	998.865	2	998.551	0.3138	0	56.54	35	0.0004	R	NIVEQAAVR
63	Pp1s114_79V6.1|PACid:18037234	55	15043	1	7.1	10.61	1	1	450.889	899.764	2	899.508	0.256	0	55.46	36	0.00061	K	GSAITGPIGK
64	Pp1s152_133V6.1|PACid:18071272	55	10857	1	10.8	12.06	1	1	564.056	1126.1	2	1125.47	0.6273	0	54.84	34	0.0005	R	CSACAYPAAR
65	Pp1s249_65V6.1|PACid:18064382	54	12280	2	10	11.66	1	1	555.966	1109.92	2	1109.54	0.3773	0	42.63	34	0.0084	R	EVAGFAPYEK
65	Pp1s249_65V6.1|PACid:18064382	54	12280	2	10	11.66	1	1	634.248	1266.48	2	1265.64	0.8404	1	42.83	36	0.011	R	EVAGFAPYEKR
66	Pp1s282_25V6.1|PACid:18061979	52	29820	1	3.4	10.17	1	1	530.911	1059.81	2	1059.57	0.232	0	52.26	36	0.0013	R	EVVAIVMQR	Oxidation (M)	0.000000100.0
67	Pp1s121_54V6.1|PACid:18055394	52	26290	1	3.7	9.43	1	1	481.016	960.018	2	959.504	0.514	0	52.05	36	0.0013	K	SSNITVSPR
68	Pp1s17_377V6.1|PACid:18058733	52	16618	2	5.6	10.12	1	1	470.046	938.077	2	938.523	-0.4459	0	40.34	34	0.013	K	ALVAYFQK
68	Pp1s17_377V6.1|PACid:18058733	52	16618	2	5.6	10.12	1	1	470.73	939.445	2	938.523	0.9221	0	46.25	36	0.0051	K	ALVAYFQK
69	Pp1s140_99V6.1|PACid:18059545	51	18526	2	9.9	11.04	1	1	484.093	966.171	2	965.493	0.6776	0	36.74	34	0.033	R	TTNKPYSR
69	Pp1s140_99V6.1|PACid:18059545	51	18526	2	9.9	11.04	1	1	503.064	1004.11	2	1003.55	0.5642	1	46.24	36	0.0048	M	VLKTEVCR
70	Pp1s77_266V6.1|PACid:18050310	50	16294	2	14.4	10.46	1	1	871.789	870.782	1	870.518	0.2643	0	39.37	36	0.023	K	VAGGAVILTA
70	Pp1s77_266V6.1|PACid:18050310	50	16294	2	14.4	10.46	1	1	594.104	1186.19	2	1185.61	0.5875	0	40.63	35	0.016	K	GDLPSQPMVVK	Oxidation (M)	0.00000001000.0
71	Pp1s4_178V6.1|PACid:18046803	50	16305	2	15.8	10.37	1	0	572.098	1142.18	2	1141.67	0.5102	1	41.85	35	0.011	K	IKEAGGAVILTA
71	Pp1s4_178V6.1|PACid:18046803	50	16305	2	15.8	10.37	1	1	585.946	1169.88	2	1169.61	0.2664	0	43.29	35	0.0089	K	GDLPAQPMVVK	Oxidation (M)	0.00000001000.0
72	Pp1s107_188V6.1|PACid:18070218	50	23142	2	8.8	9.81	1	1	509.32	1016.62	2	1016.51	0.1167	0	44.2	38	0.012	K	IQYQFYR
72	Pp1s107_188V6.1|PACid:18070218	50	23142	2	8.8	9.81	1	1	652.927	1303.84	2	1303.65	0.1866	1	42.76	36	0.013	K	DGVYPEKVNAGR
73	Pp1s38_226V6.1|PACid:18057883	50	50668	1	2	7.21	1	1	484.245	966.476	2	966.485	-0.0088	0	49.81	36	0.0024	K	GGVMLEFAK	Oxidation (M)	0.000100000.0
74	Pp1s38_211V6.1|PACid:18058007	49	118793	1	0.8	4.92	1	1	462.023	922.032	2	921.456	0.576	0	49.47	35	0.0018	R	GTDVLFDR
75	Pp1s215_51V6.1|PACid:18054948	49	50141	1	2.2	4.99	1	1	501.22	1000.43	2	1000.56	-0.1296	0	48.61	37	0.0041	K	DVNAAVATIK
76	Pp1s109_234V6.1|PACid:18051375	48	49736	1	2	5.97	1	1	486.97	971.925	2	971.565	0.3595	0	48.18	36	0.003	R	VVGSELIQK
77	PhpapaCp020	48	9475	1	10.8	4.87	1	1	506.926	1011.84	2	1011.57	0.2664	0	47.63	34	0.0027	R	QEVPLITGR
78	Pp1s1365_1V6.1|PACid:18062374	47	22559	1	4	5.03	1	1	479.985	957.956	2	957.513	0.4426	0	47.4	36	0.0038	R	ELAQQIEK
79	Pp1s103_62V6.1|PACid:18044427	46	80726	1	1.7	9.57	1	1	577.402	1152.79	2	1152.56	0.2266	0	46.15	35	0.0046	K	SSGTSSSASGVVK
80	Pp1s21_269V6.1|PACid:18039499	45	18042	1	6.3	10.45	1	1	553.875	1105.73	2	1105.58	0.1545	0	45.43	36	0.0071	R	ILTGTVNCTK
81	Pp1s254_3V6.1|PACid:18038053	45	33030	1	2.6	6.1	1	1	455.129	908.244	2	907.524	0.7197	0	45.38	35	0.0052	R	ALELIHGR
82	Pp1s121_144V6.1|PACid:18055453	45	24336	2	9.1	11.34	1	1	487.168	972.321	2	971.511	0.8097	0	37.09	37	0.05	R	VLMESIHK	Oxidation (M)	0.00100000.0
82	Pp1s121_144V6.1|PACid:18055453	45	24336	2	9.1	11.34	1	1	662.584	1323.15	2	1322.65	0.5072	1	38.96	35	0.02	R	EKTLSDQFEAR
83	Pp1s179_15V6.1|PACid:18062168	45	29987	1	3	9.78	1	1	453.903	905.792	2	905.461	0.331	0	45.02	35	0.006	K	APNTFTQK
84	Pp1s10_190V6.1|PACid:18071205	45	31099	1	2.9	10.3	1	1	491.369	980.723	2	980.5	0.2226	0	44.75	35	0.0057	K	ATFECLLK
85	Pp1s15_409V6.1|PACid:18050594	44	14911	1	8.2	9.89	1	1	608.437	1214.86	2	1214.63	0.2291	0	44.46	36	0.0077	K	VAQPLGPSGDFK
86	Pp1s174_48V6.1|PACid:18038547	44	24062	1	3.4	10.38	1	1	457.862	913.71	2	913.429	0.2803	0	44.34	36	0.0085	K	SNVFYER
87	Pp1s5_384V6.1|PACid:18056359	44	13245	1	6.9	9.94	1	1	466.953	931.891	2	931.487	0.4031	0	44.08	36	0.0083	R	FGLAPSANR
88	Pp1s13_410V6.1|PACid:18064614	44	23024	1	4	10.17	1	1	490.14	978.266	2	977.51	0.7553	0	44	36	0.0082	R	MLLTLDEK	Oxidation (M)	0.10000000.0
89	Pp1s183_53V6.2|PACid:18073769	44	18006	1	6.3	9.82	1	1	590.349	1178.68	2	1178.6	0.0826	2	43.76	37	0.011	R	CRSLKMTAGR
90	Pp1s199_148V6.1|PACid:18051253	43	76482	1	1	5.33	1	1	464.222	926.429	2	925.527	0.9014	1	42.65	36	0.013	K	YLDKFLK
91	Pp1s102_133V6.1|PACid:18060381	43	12675	1	9.9	11.21	1	1	543.06	1084.1	2	1083.57	0.5376	0	42.61	35	0.0094	R	SNLPPSSLGGR
92	Pp1s253_2V6.1|PACid:18061307	42	74641	1	1.3	6.65	1	1	516.995	1031.97	2	1031.56	0.4138	1	42.49	36	0.012	K	TLIGKEESR
93	Pp1s626_4V6.1|PACid:18045663	42	49801	1	2.2	5.36	1	1	554.877	1107.74	2	1107.48	0.2633	0	42.04	36	0.013	K	EGEAADELMK	Oxidation (M)	0.0000000010.0
94	Pp1s9_238V6.1|PACid:18047790	42	94958	1	1.4	8.3	1	1	548.976	1095.94	2	1095.63	0.3088	0	41.55	34	0.011	K	GVLLTGPPGTGK
95	Pp1s227_103V6.1|PACid:18066266	41	6991	1	9.7	11.88	1	1	687.19	686.183	1	686.379	-0.1958	0	41.43	37	0.021	R	CVPALK
96	Pp1s47_145V6.1|PACid:18045104	41	50579	1	1.4	8.79	1	1	718.225	717.218	1	717.391	-0.1731	0	41.34	38	0.026	R	ESLLEK
97	Pp1s132_203V6.1|PACid:18040768	41	15572	1	8.3	4.66	1	1	561.532	1121.05	2	1121.61	-0.5626	1	40.79	35	0.014	-	MSGIGKTTLAK	Oxidation (M)	0.10000000000.0
98	Pp1s33_342V6.1|PACid:18056987	41	89791	1	1	8.4	1	1	454.129	906.243	2	905.464	0.7786	1	40.79	36	0.018	R	MLQKEGGK	Oxidation (M)	0.10000000.0
99	PhpapaCp043	40	51994	1	1.7	6.93	1	1	536.2	1070.39	2	1070.51	-0.1288	0	40.15	36	0.021	K	DIQPWQER
100	Pp1s334_38V6.1|PACid:18067513	40	15422	1	7.5	10.55	1	1	541.663	1081.31	2	1081.46	-0.1447	0	39.87	35	0.018	K	AYDDADVEGK
101	Pp1s136_49V6.1|PACid:18036809	40	47580	1	1.9	9.07	1	1	487.589	973.163	2	972.524	0.6387	0	39.76	36	0.022	R	LQISELDR
102	Pp1s311_61V6.1|PACid:18068179	39	100530	1	1.5	5.56	1	1	670.194	1338.37	2	1337.66	0.7153	0	39.08	35	0.02	R	LFSGSSTPAASSAR
103	Pp1s158_109V6.1|PACid:18042103	39	26006	1	3.3	6.1	1	1	478.116	954.218	2	953.493	0.7246	0	39.02	34	0.019	K	ESELIHAR
104	Pp1s2_737V6.1|PACid:18052954	39	51621	1	1.3	8.08	1	1	687.453	686.446	1	686.298	0.1474	0	38.86	38	0.046	K	DDGQPR
105	Pp1s100_192V6.1|PACid:18055806	38	11402	1	6.8	11.48	1	1	714.072	713.065	1	713.338	-0.2737	0	38.38	34	0.02	R	TLYGFGG
106	Pp1s104_215V6.1|PACid:18044042	36	164389	1	0.7	6.16	1	1	566.634	1131.25	2	1130.68	0.5727	0	35.58	35	0.053	K	AVVFLQSLVR

## Sheet: gel_8
prot_hit_num	prot_acc	prot_score	prot_mass	prot_matches	prot_cover	prot_pi	pep_rank	pep_isbold	pep_exp_mz	pep_exp_mr	pep_exp_z	pep_calc_mr	pep_delta	pep_miss	pep_score	pep_ident	pep_expect	pep_res_before	pep_seq	pep_var_mod	pep_var_mod_pos
1	Pp1s12_390V6.1|PACid:18048351	167	28410	6	12.4	5	1	1	483.835	965.655	2	965.529	0.1252	0	51.34	36	0.0016	R	ELEVIHAR
1	Pp1s12_390V6.1|PACid:18048351	167	28410	6	12.4	5	1	1	492.348	982.681	2	982.491	0.1894	0	45.69	35	0.0053	K	FGEAVWFK
1	Pp1s12_390V6.1|PACid:18048351	167	28410	6	12.4	5	1	1	618.824	1235.63	2	1235.67	-0.0406	1	53.3	36	0.0012	R	NRELEVIHAR
1	Pp1s12_390V6.1|PACid:18048351	167	28410	6	12.4	5	1	1	542.317	1623.93	3	1624.75	-0.8205	0	48.2	36	0.0034	K	SSGSDSIWYGADRPK
1	Pp1s12_390V6.1|PACid:18048351	167	28410	6	12.4	5	1	1	813.338	1624.66	2	1624.75	-0.0865	0	90.85	35	1.6e-07	K	SSGSDSIWYGADRPK
1	Pp1s12_390V6.1|PACid:18048351	167	28410	6	12.4	5	1	1	542.924	1625.75	3	1624.75	1.0014	0	54.82	36	0.00075	K	SSGSDSIWYGADRPK
2	Pp1s4_321V6.1|PACid:18046691	152	22258	4	20.5	9.79	1	1	509.477	1016.94	2	1016.51	0.4317	0	45.43	36	0.0062	K	IQYQFYR
2	Pp1s4_321V6.1|PACid:18046691	152	22258	4	20.5	9.79	1	1	573.452	1144.89	2	1144.6	0.2866	1	67	35	3.9e-05	R	KEQCLALGAR
2	Pp1s4_321V6.1|PACid:18046691	152	22258	4	20.5	9.79	1	1	621.032	1240.05	2	1239.61	0.4404	0	83.72	34	6.6e-07	K	AAGAAPDATAEAPK
2	Pp1s4_321V6.1|PACid:18046691	152	22258	4	20.5	9.79	1	1	621.331	1240.65	2	1240.64	0.0067	0	61.23	36	0.00018	R	SIGQNANPAELK
3	Pp1s10_102V6.1|PACid:18071064	137	44401	4	11.7	10.48	1	1	552.108	1102.2	2	1101.52	0.6782	0	45.9	35	0.005	R	NIMGNPDLGR	Oxidation (M)	0.0010000000.0
3	Pp1s10_102V6.1|PACid:18071064	137	44401	4	11.7	10.48	1	1	592.899	1183.78	2	1183.49	0.2966	0	41.21	36	0.017	R	AGQGAFGNMCR	Oxidation (M)	0.00000000100.0
3	Pp1s10_102V6.1|PACid:18071064	137	44401	4	11.7	10.48	1	1	596.221	1190.43	2	1189.63	0.7924	0	56.71	36	0.00051	R	GPLVVYGTEGAK
3	Pp1s10_102V6.1|PACid:18071064	137	44401	4	11.7	10.48	1	1	722.978	1443.94	2	1443.65	0.2917	0	86.66	36	4.7e-07	K	AGHQTSAESWGTGR
4	Pp1s19_13V6.1|PACid:18063496	130	28291	5	11.7	5.13	1	0	483.835	965.655	2	965.529	0.1252	0	51.34	36	0.0016	R	ELEVIHAR
4	Pp1s19_13V6.1|PACid:18063496	130	28291	5	11.7	5.13	1	0	492.348	982.681	2	982.491	0.1894	0	45.69	35	0.0053	K	FGEAVWFK
4	Pp1s19_13V6.1|PACid:18063496	130	28291	5	11.7	5.13	1	0	618.824	1235.63	2	1235.67	-0.0406	1	53.3	36	0.0012	R	NRELEVIHAR
4	Pp1s19_13V6.1|PACid:18063496	130	28291	5	11.7	5.13	1	1	741.452	1480.89	2	1480.69	0.195	0	72.08	36	1.4e-05	K	SSDSIWYGADRPK
4	Pp1s19_13V6.1|PACid:18063496	130	28291	5	11.7	5.13	1	1	494.874	1481.6	3	1480.69	0.9052	0	48.09	36	0.0033	K	SSDSIWYGADRPK
5	Pp1s182_81V6.1|PACid:18052147	127	28572	5	12.4	5.14	1	0	483.835	965.655	2	965.529	0.1252	0	51.34	36	0.0016	R	ELEVIHAR
5	Pp1s182_81V6.1|PACid:18052147	127	28572	5	12.4	5.14	1	0	492.348	982.681	2	982.491	0.1894	0	45.69	35	0.0053	K	FGEAVWFK
5	Pp1s182_81V6.1|PACid:18052147	127	28572	5	12.4	5.14	1	0	618.824	1235.63	2	1235.67	-0.0406	1	53.3	36	0.0012	R	NRELEVIHAR
5	Pp1s182_81V6.1|PACid:18052147	127	28572	5	12.4	5.14	1	1	537.051	1608.13	3	1608.75	-0.6226	0	46.79	34	0.0032	K	SAGSDSIWYGADRPK
5	Pp1s182_81V6.1|PACid:18052147	127	28572	5	12.4	5.14	1	1	805.356	1608.7	2	1608.75	-0.0564	0	61.28	36	0.00016	K	SAGSDSIWYGADRPK
6	Pp1s199_130V6.1|PACid:18051302	126	35107	3	6.6	7.6	1	1	609.995	1217.97	2	1218.57	-0.598	0	68.33	35	2.7e-05	R	LDNVSDDNVTK
6	Pp1s199_130V6.1|PACid:18051302	126	35107	3	6.6	7.6	1	1	610.561	1219.11	2	1218.57	0.535	0	65.78	35	4.9e-05	R	LDNVSDDNVTK
6	Pp1s199_130V6.1|PACid:18051302	126	35107	3	6.6	7.6	1	1	614.899	1227.78	2	1227.56	0.2201	0	62.51	36	0.00014	K	SFQCELVMAK	Oxidation (M)	0.0000000100.0
7	Pp1s27_97V6.1|PACid:18070793	123	28338	5	12.1	5.14	1	0	483.835	965.655	2	965.529	0.1252	0	51.34	36	0.0016	R	ELEVIHAR
7	Pp1s27_97V6.1|PACid:18070793	123	28338	5	12.1	5.14	1	0	492.348	982.681	2	982.491	0.1894	0	45.69	35	0.0053	K	FGEAVWFK
7	Pp1s27_97V6.1|PACid:18070793	123	28338	5	12.1	5.14	1	0	618.824	1235.63	2	1235.67	-0.0406	1	53.3	36	0.0012	R	NRELEVIHAR
7	Pp1s27_97V6.1|PACid:18070793	123	28338	5	12.1	5.14	1	1	528.255	1581.74	3	1581.74	-0.0007	0	49.35	36	0.0027	K	STSDSIWYGADRPK
7	Pp1s27_97V6.1|PACid:18070793	123	28338	5	12.1	5.14	1	1	791.926	1581.84	2	1581.74	0.0953	0	59.71	36	0.00025	K	STSDSIWYGADRPK
8	Pp1s38_196V6.1|PACid:18058013	120	34413	2	6	5.2	1	1	490.538	979.061	2	978.502	0.5585	1	64.5	35	6e-05	K	EYLKDPSK
8	Pp1s38_196V6.1|PACid:18058013	120	34413	2	6	5.2	1	1	523.278	1044.54	2	1044.58	-0.0408	0	91.24	37	2.3e-07	K	VGSSEAALLAK
9	Pp1s22_94V6.1|PACid:18042752	118	25669	2	8.5	10.28	1	1	458.869	915.723	2	915.503	0.2201	0	58.46	37	0.00036	R	LVNDGVTAK
9	Pp1s22_94V6.1|PACid:18042752	118	25669	2	8.5	10.28	1	1	508.3	1014.58	2	1014.51	0.0712	0	95.55	37	8.2e-08	R	AFIDAAVATH
10	PhpapaCp076	117	9279	3	22.2	5.65	1	1	451.099	900.184	2	899.482	0.7012	0	80.93	36	1.7e-06	K	ASQIASAPR
10	PhpapaCp076	117	9279	3	22.2	5.65	1	1	504.697	1007.38	2	1008.52	-1.1444	0	52.94	36	0.0012	R	VYLGAETTR
10	PhpapaCp076	117	9279	3	22.2	5.65	1	1	505.74	1009.46	2	1008.52	0.9406	0	54.74	36	0.00074	R	VYLGAETTR
11	Pp1s109_234V6.1|PACid:18051375	111	49736	3	7.4	5.97	1	1	487.238	972.462	2	971.565	0.8965	0	63.51	37	0.00014	R	VVGSELIQK
11	Pp1s109_234V6.1|PACid:18051375	111	49736	3	7.4	5.97	1	1	595.9	1189.79	2	1189.63	0.1514	0	43.77	37	0.011	K	GVILYGEPGTGK
11	Pp1s109_234V6.1|PACid:18051375	111	49736	3	7.4	5.97	1	1	619.42	1236.83	2	1236.65	0.1796	0	74.87	36	6.5e-06	K	AVANSTSATFLR
12	Pp1s83_246V6.1|PACid:18073404	109	16320	2	5.8	9.69	1	1	511.525	1021.04	2	1021.54	-0.5088	0	78.05	35	2.6e-06	R	AQEVTSFLK
12	Pp1s83_246V6.1|PACid:18073404	109	16320	2	5.8	9.69	1	1	512.122	1022.23	2	1021.54	0.6852	0	65.88	35	4.4e-05	R	AQEVTSFLK
13	Pp1s472_14V6.1|PACid:18046517	107	32083	3	6.4	6.15	1	1	516.356	1030.7	2	1030.5	0.1925	0	67.63	37	5e-05	K	NEAGDVIGTR
13	Pp1s472_14V6.1|PACid:18046517	107	32083	3	6.4	6.15	1	1	536.171	1070.33	2	1070.54	-0.208	1	51.75	35	0.0012	R	NAELDPEKR
13	Pp1s472_14V6.1|PACid:18046517	107	32083	3	6.4	6.15	1	1	536.825	1071.63	2	1070.54	1.099	1	60.69	37	0.00024	R	NAELDPEKR
14	Pp1s200_25V6.1|PACid:18040997	107	13941	3	23	11.5	1	1	454.905	907.795	2	907.476	0.3183	0	44.05	34	0.0062	R	NVFQTATK
14	Pp1s200_25V6.1|PACid:18040997	107	13941	3	23	11.5	1	1	482.742	963.469	2	962.507	0.9614	0	45.19	37	0.0081	R	AFLVEEQK
14	Pp1s200_25V6.1|PACid:18040997	107	13941	3	23	11.5	1	1	568.528	1135.04	2	1134.58	0.4625	0	87.3	35	3.2e-07	R	AYGGNLAGSAVR
15	PhpapaCp043	99	51994	2	5.3	6.93	1	1	600.828	1199.64	2	1198.61	1.0312	1	47.11	37	0.0051	K	KDIQPWQER
15	PhpapaCp043	99	51994	2	5.3	6.93	1	1	713.992	1425.97	2	1425.76	0.211	0	85.93	35	4.7e-07	R	LGANVGSAQGPTGLGK
16	Pp1s104_128V6.1|PACid:18044054	97	17703	1	9.1	8.81	1	1	672.554	1343.09	2	1342.71	0.3844	0	96.69	35	3.6e-08	R	VTGGEVGAASSLAPK
17	Pp1s147_100V6.1|PACid:18053926	93	46635	2	5.1	5.35	1	1	497.05	992.085	2	991.534	0.5508	0	64.21	35	7.1e-05	R	VVGSEFVQK
17	Pp1s147_100V6.1|PACid:18053926	93	46635	2	5.1	5.35	1	1	579.761	1157.51	2	1157.64	-0.1376	0	64.85	37	9e-05	R	GVLLYGPPGTGK
18	Pp1s13_410V6.1|PACid:18064614	93	23024	4	13.1	10.17	1	1	453.828	905.642	2	905.497	0.1446	0	58.51	37	0.00038	K	LVGEYGLR
18	Pp1s13_410V6.1|PACid:18064614	93	23024	4	13.1	10.17	1	1	482.067	962.12	2	961.515	0.6043	0	42.94	35	0.0099	R	MLLTLDEK
18	Pp1s13_410V6.1|PACid:18064614	93	23024	4	13.1	10.17	1	1	490.295	978.575	2	977.51	1.0643	0	40.58	37	0.023	R	MLLTLDEK	Oxidation (M)	0.10000000.0
18	Pp1s13_410V6.1|PACid:18064614	93	23024	4	13.1	10.17	1	1	583.639	1165.26	2	1165.56	-0.2986	0	56.73	35	0.00034	R	YGLLDENQSK
19	Pp1s126_112V6.1|PACid:18061089	93	25277	2	9.6	10.02	1	1	516.721	1031.43	2	1031.55	-0.1232	0	59.15	37	0.00037	K	VDISSVDVAK
19	Pp1s126_112V6.1|PACid:18061089	93	25277	2	9.6	10.02	1	1	647.893	1293.77	2	1293.69	0.0778	0	65.32	36	7.1e-05	R	VNQAYVIATSTK
20	Pp1s628_7V6.1|PACid:18043577	93	32022	2	6.7	6.85	1	1	480.717	959.42	2	958.472	0.9477	0	57.48	38	0.00056	K	SPLGSDLDR
20	Pp1s628_7V6.1|PACid:18043577	93	32022	2	6.7	6.85	1	1	599.899	1197.78	2	1198.62	-0.8355	0	72.21	36	1.3e-05	K	VNVPSNEELAK
21	Pp1s117_86V6.1|PACid:18074810	85	32095	1	4.3	10.2	1	1	608	1213.98	2	1213.64	0.3431	0	85.3	35	5.1e-07	R	QLGSIGAGTTPGR
22	Pp1s2_233V6.1|PACid:18052729	83	20739	1	5.9	11.45	1	1	556.72	1111.42	2	1111.63	-0.2101	0	83.13	36	9.9e-07	R	APTGANTVLLR
23	Pp1s101_218V6.1|PACid:18037150	83	21175	2	11.3	10.48	1	1	567.51	1133.01	2	1132.58	0.4279	0	48.33	35	0.0028	R	FHQYQVVGR
23	Pp1s101_218V6.1|PACid:18037150	83	21175	2	11.3	10.48	1	1	571.569	1141.12	2	1141.6	-0.475	0	64.23	35	6.4e-05	R	ALPTATNETPK
24	Pp1s105_42V6.1|PACid:18067189	81	86212	1	1.4	5.26	1	1	508.388	1014.76	2	1014.53	0.2261	0	80.56	36	2.2e-06	K	AADVGADLVGK
25	Pp1s107_181V6.1|PACid:18070193	78	18763	2	10.4	10.53	1	1	461.17	920.326	2	920.497	-0.1711	0	63.24	37	0.00012	K	VGQYVDIK
25	Pp1s107_181V6.1|PACid:18070193	78	18763	2	10.4	10.53	1	1	509.657	1017.3	2	1016.57	0.7342	0	51.34	36	0.0018	R	TGIVWNVTK
26	Pp1s132_188V6.1|PACid:18040775	76	48447	1	2.8	5.56	1	1	612.987	1223.96	2	1223.6	0.3565	0	76.14	34	3.8e-06	K	DVGLVGSSAYEK
27	Pp1s18_121V6.1|PACid:18040400	72	24859	1	5.1	9.83	1	1	573.927	1145.84	2	1145.63	0.2095	0	72.12	36	1.3e-05	R	EAITQITTAAK
28	Pp1s304_9V6.1|PACid:18057144	71	20887	1	5.9	11.45	1	1	565.144	1128.27	2	1127.63	0.644	0	71.4	35	1.3e-05	R	APTGSNTVLLR
29	Pp1s14_433V6.1|PACid:18066738	71	17612	1	5.9	10.98	1	1	494.463	986.912	2	986.514	0.3971	0	71.16	36	1.6e-05	R	VLNTNVDGR
30	Pp1s197_123V6.1|PACid:18043425	70	30864	2	7	9.01	1	1	499.542	997.069	2	996.528	0.5406	0	58.37	34	0.00022	K	QYFLGLEK
30	Pp1s197_123V6.1|PACid:18043425	70	30864	2	7	9.01	1	1	680.897	1359.78	2	1359.61	0.166	0	43.76	37	0.011	R	AQDYYKPGSMGK	Oxidation (M)	0.000000000100.0
31	Pp1s27_266V6.1|PACid:18070775	70	7887	1	13.5	6.02	1	1	551.236	1100.46	2	1100.57	-0.1137	0	69.71	37	3.1e-05	M	ATQIIDDTPK
32	Pp1s101_208V6.1|PACid:18037080	67	21950	2	9.2	9.76	1	1	464.22	926.426	2	925.451	0.9752	0	45.11	36	0.0071	K	GSSNSYAIK
32	Pp1s101_208V6.1|PACid:18037080	67	21950	2	9.2	9.76	1	1	499.924	997.833	2	997.556	0.277	0	57.81	35	0.00027	R	QAVDISPLR
33	PhpapaCp039	65	83258	2	2.5	7.33	1	1	464.486	926.957	2	926.507	0.4494	0	58.84	35	0.00021	R	LLDAGVDPK
33	PhpapaCp039	65	83258	2	2.5	7.33	1	1	546.51	1091.01	2	1090.52	0.4827	0	39.4	35	0.021	R	TNFGIGHSMK
34	Pp1s97_57V6.1|PACid:18062339	64	22564	1	4.3	8.67	1	1	500.788	999.561	2	999.596	-0.0358	0	64.27	37	0.0001	R	GTELLLVQK
35	Pp1s259_112V6.1|PACid:18060271	64	64792	1	1.5	5.93	1	1	497.49	992.966	2	992.566	0.4002	0	63.95	35	6.7e-05	K	VYSAVVLSR
36	PhpapaCp040	64	82427	2	3	6.9	1	0	546.51	1091.01	2	1090.52	0.4827	0	39.4	35	0.021	R	TNFGIGHSMK
36	PhpapaCp040	64	82427	2	3	6.9	1	1	638.93	1275.84	2	1275.66	0.1877	0	55.05	36	0.00073	K	EILEAHTPPGGR
37	Pp1s78_205V6.1|PACid:18063339	64	17573	1	5.4	9.3	1	1	495.93	989.845	2	989.522	0.3231	0	63.92	36	8.2e-05	R	AQEVVGMLK	Oxidation (M)	0.000000100.0
38	Pp1s152_13V6.1|PACid:18071274	64	48006	1	3.1	6.79	1	1	711.664	1421.31	2	1420.62	0.6919	0	63.64	35	7.2e-05	R	FDDGLGGDNEVQR
39	Pp1s134_151V6.1|PACid:18054810	63	24343	3	7.8	11.44	1	1	451.016	900.018	2	900.503	-0.4852	0	46.16	36	0.005	K	NQGITQLK
39	Pp1s134_151V6.1|PACid:18054810	63	24343	3	7.8	11.44	1	1	451.604	901.193	2	900.503	0.6898	0	43.29	36	0.011	K	NQGITQLK
39	Pp1s134_151V6.1|PACid:18054810	63	24343	3	7.8	11.44	1	1	473.61	945.206	2	944.54	0.6654	1	43.88	36	0.0091	R	NNTLSLKR
40	Pp1s21_269V6.1|PACid:18039499	62	18042	1	6.3	10.45	1	1	554.235	1106.45	2	1105.58	0.8747	0	62.35	36	0.00014	R	ILTGTVNCTK
41	Pp1s223_73V6.1|PACid:18036632	62	24454	1	4.2	10.34	1	1	483.605	965.195	2	964.486	0.7081	0	61.63	35	0.00012	R	ADGYILEGK
42	Pp1s163_37V6.1|PACid:18047109	61	28243	2	8.2	10.02	1	1	479.203	956.391	2	955.57	0.8204	0	37.32	37	0.051	K	LSAPLGGLTK
42	Pp1s163_37V6.1|PACid:18047109	61	28243	2	8.2	10.02	1	1	561.736	1121.46	2	1121.54	-0.0817	0	57.42	36	0.00044	K	GGFYVEPEPK
43	Pp1s345_25V6.1|PACid:18046536	61	26249	1	3.7	9.58	1	1	465.897	929.779	2	929.493	0.2856	0	61.22	36	0.00017	K	SGNITVSPR
44	Pp1s282_25V6.1|PACid:18061979	61	29820	1	3.4	10.17	1	1	530.982	1059.95	2	1059.57	0.3742	0	60.6	35	0.00017	R	EVVAIVMQR	Oxidation (M)	0.000000100.0
45	Pp1s215_51V6.1|PACid:18054948	60	50141	1	2.2	4.99	1	1	501.799	1001.58	2	1000.56	1.0274	0	60.3	37	0.00029	K	DVNAAVATIK
46	Pp1s15_409V6.1|PACid:18050594	59	14911	1	8.2	9.89	1	1	608.355	1214.69	2	1214.63	0.0653	0	58.98	37	0.00033	K	VAQPLGPSGDFK
47	Pp1s121_54V6.1|PACid:18055394	59	26290	1	3.7	9.43	1	1	480.724	959.433	2	959.504	-0.071	0	58.93	38	0.0004	K	SSNITVSPR
48	Pp1s169_19V6.1|PACid:18069072	59	13883	1	7.6	10.76	1	1	500.496	998.977	2	998.551	0.4258	0	58.93	35	0.00023	R	NIVEQAAVR
49	Pp1s115_101V6.1|PACid:18060161	59	14683	2	13.1	10	1	1	450.748	899.481	2	898.524	0.957	0	44.78	37	0.0096	K	IVVELNGR
49	Pp1s115_101V6.1|PACid:18060161	59	14683	2	13.1	10	1	1	487.37	972.725	2	971.565	1.1595	0	50.98	37	0.0021	R	ISVLNDALK
50	Pp1s17_377V6.1|PACid:18058733	58	16618	2	11.8	10.12	1	1	470.306	938.597	2	938.523	0.0741	0	43.86	36	0.0088	K	ALVAYFQK
50	Pp1s17_377V6.1|PACid:18058733	58	16618	2	11.8	10.12	1	1	507.002	1011.99	2	1011.51	0.4827	0	49.25	34	0.0018	K	TAVAVTYCK
51	PhpapaCp046	58	38900	1	3.7	5.2	1	1	707.361	1412.71	2	1412.61	0.1013	0	58.08	37	0.00039	R	ETTENESANAGYK
52	Pp1s19_276V6.1|PACid:18063460	58	26120	1	3.7	9.4	1	1	473.183	944.352	2	943.509	0.843	0	57.76	38	0.00053	K	SANITVSPR
53	Pp1s330_36V6.1|PACid:18043294	56	44699	2	4.1	10.18	1	1	462.659	923.303	2	922.535	0.7678	0	50.67	35	0.0017	R	VLAHTQVR
53	Pp1s330_36V6.1|PACid:18043294	56	44699	2	4.1	10.18	1	1	495.531	989.047	2	988.482	0.5641	0	41.11	36	0.016	R	DLQSELER
54	Pp1s253_37V6.1|PACid:18061312	56	28394	1	4.9	10.62	1	1	659.067	1316.12	2	1315.66	0.4642	0	55.99	35	0.00045	K	LNIANPTTGCQK
55	Pp1s101_10V6.1|PACid:18037118	55	15419	1	7.5	10.72	1	1	566.984	1131.95	2	1131.56	0.3932	0	54.51	35	0.00069	R	ALIDSPDMVR	Oxidation (M)	0.0000000100.0
56	Pp1s154_131V6.1|PACid:18066930	54	44650	2	4.1	10.19	1	0	462.659	923.303	2	922.535	0.7678	0	50.67	35	0.0017	R	VLAHTQVR
56	Pp1s154_131V6.1|PACid:18066930	54	44650	2	4.1	10.19	1	1	489.129	976.244	2	975.451	0.7928	0	39.32	36	0.025	K	DVESELER
57	Pp1s254_3V6.1|PACid:18038053	53	33030	1	2.6	6.1	1	1	455.031	908.048	2	907.524	0.5237	0	53.07	34	0.00077	R	ALELIHGR
58	Pp1s461_15V6.1|PACid:18071893	51	40255	1	2.8	8.61	1	1	578.062	1154.11	2	1153.59	0.5217	1	51.4	34	0.0011	R	IQGDKGAFYR
59	Pp1s6_222V6.1|PACid:18038961	51	77698	1	1.3	9.2	1	1	453.732	905.449	2	906.429	-0.9808	0	51.11	37	0.0023	R	VETDSSAAK
60	Pp1s298_26V6.1|PACid:18067080	51	71302	1	2.5	5.24	1	1	559.637	1675.89	3	1674.72	1.1652	0	50.95	36	0.0019	K	ATAGDTHLGGEDFDNR
61	Pp1s15_408V6.1|PACid:18050367	50	23551	1	4	9.89	1	1	458.612	915.209	2	914.519	0.6901	0	50.1	36	0.0021	K	APSLTLTGR
62	Pp1s249_65V6.1|PACid:18064382	48	12280	1	9.1	11.66	1	1	555.989	1109.96	2	1109.54	0.4233	0	48.13	34	0.0024	R	EVAGFAPYEK
63	Pp1s44_176V6.1|PACid:18044111	47	24613	1	4.5	10.16	1	1	565.986	1129.96	2	1129.56	0.3948	0	46.86	35	0.0038	R	HNAGINTTFR
64	Pp1s179_15V6.1|PACid:18062168	46	29987	2	6.4	9.78	1	1	454.005	905.996	2	905.461	0.535	0	41.42	35	0.014	K	APNTFTQK
64	Pp1s179_15V6.1|PACid:18062168	46	29987	2	6.4	9.78	1	1	508.754	1015.49	2	1014.55	0.9479	1	38.05	37	0.049	K	LRAEDVQGK
65	Pp1s21_363V6.1|PACid:18039495	45	15693	1	7	10.08	1	1	467.372	932.73	2	932.544	0.1853	1	45.43	36	0.0064	R	GGIGVGAFKK
66	Pp1s58_47V6.1|PACid:18052210	43	44201	1	2.1	5.49	1	1	465.207	928.4	2	927.514	0.8859	0	43.29	37	0.014	K	QGDLLLNR
67	Pp1s126_52V6.1|PACid:18061072	43	23894	1	3.9	10.81	1	1	510.639	1019.26	2	1018.5	0.7642	0	43.14	36	0.0099	R	TWFNQPAR
68	Pp1s193_84V6.1|PACid:18039898	42	38127	1	3.1	9.12	1	1	572.256	1142.5	2	1141.65	0.844	1	42	37	0.017	K	VLAKEGMPVAK
69	Pp1s103_62V6.1|PACid:18044427	42	80726	1	1.7	9.57	1	1	576.858	1151.7	2	1152.56	-0.8604	0	41.96	36	0.015	K	SSGTSSSASGVVK
70	Pp1s5_384V6.1|PACid:18056359	42	13245	1	6.9	9.94	1	1	467.127	932.239	2	931.487	0.7511	0	41.86	36	0.015	R	FGLAPSANR
71	Pp1s15_29V6.1|PACid:18050448	42	17023	1	9.9	10.34	1	1	500.92	1499.74	3	1498.74	1.0003	0	41.62	37	0.017	R	DSHGIAQVNSVTGSK
72	Pp1s2_290V6.1|PACid:18052940	41	16414	1	6.3	10.35	1	1	549.584	1097.15	2	1096.52	0.6306	0	40.95	34	0.013	R	MTLDFQTNK
73	Pp1s127_74V6.1|PACid:18041040	41	26029	1	3.9	9.55	1	1	474.62	947.226	2	947.475	-0.249	0	40.63	36	0.017	K	GCEVIVSGK
74	Pp1s183_53V6.2|PACid:18073769	40	18006	1	6.3	9.82	1	1	590.178	1178.34	2	1178.6	-0.2594	2	40.37	35	0.017	R	CRSLKMTAGR
75	Pp1s101_2V6.1|PACid:18037041	39	13952	1	6.8	9.77	1	1	470	937.986	2	937.523	0.4624	0	39.17	34	0.018	K	EAQPVIGPK
76	PhpapaCp020	39	9475	1	10.8	4.87	1	1	506.672	1011.33	2	1011.57	-0.2416	0	38.55	35	0.025	R	QEVPLITGR
77	Pp1s88_136V6.1|PACid:18064147	38	218098	1	0.5	9.14	1	1	522.376	1042.74	2	1041.62	1.1196	0	37.69	36	0.042	R	LNNLLTVQK
78	Pp1s101_74V6.1|PACid:18037049	37	15595	1	8.1	10.58	1	1	680.231	1358.45	2	1358.68	-0.2296	0	36.89	35	0.04	K	VVNYNHIMPTR	Oxidation (M)	0.00000001000.0
79	Pp1s37_63V6.1|PACid:18040100	37	23191	1	3.8	11.76	1	1	451.916	901.818	2	901.523	0.2944	0	36.79	36	0.048	R	GLTTEILR

## Sheet: gel_9
prot_hit_num	prot_acc	prot_score	prot_mass	prot_matches	prot_cover	prot_pi	pep_rank	pep_isbold	pep_exp_mz	pep_exp_mr	pep_exp_z	pep_calc_mr	pep_delta	pep_miss	pep_score	pep_ident	pep_expect	pep_res_before	pep_seq	pep_var_mod	pep_var_mod_pos
1	Pp1s19_13V6.1|PACid:18063496	205	28291	7	11.7	5.13	1	1	483.554	965.094	2	965.529	-0.4358	0	70.32	35	1.5e-05	R	ELEVIHAR
1	Pp1s19_13V6.1|PACid:18063496	205	28291	7	11.7	5.13	1	1	484.13	966.245	2	965.529	0.7152	0	60.96	35	0.00013	R	ELEVIHAR
1	Pp1s19_13V6.1|PACid:18063496	205	28291	7	11.7	5.13	1	1	491.689	981.363	2	982.491	-1.1286	0	49.04	35	0.0025	K	FGEAVWFK
1	Pp1s19_13V6.1|PACid:18063496	205	28291	7	11.7	5.13	1	1	492.517	983.02	2	982.491	0.5284	0	47.58	34	0.0025	K	FGEAVWFK
1	Pp1s19_13V6.1|PACid:18063496	205	28291	7	11.7	5.13	1	1	619.108	1236.2	2	1235.67	0.5284	1	57.02	35	0.00032	R	NRELEVIHAR
1	Pp1s19_13V6.1|PACid:18063496	205	28291	7	11.7	5.13	1	1	741.492	1480.97	2	1480.69	0.274	0	74.2	35	7.3e-06	K	SSDSIWYGADRPK
1	Pp1s19_13V6.1|PACid:18063496	205	28291	7	11.7	5.13	1	1	494.956	1481.85	3	1480.69	1.1512	0	54.24	36	0.0009	K	SSDSIWYGADRPK
2	Pp1s12_390V6.1|PACid:18048351	185	28410	7	12.4	5	1	0	483.554	965.094	2	965.529	-0.4358	0	70.32	35	1.5e-05	R	ELEVIHAR
2	Pp1s12_390V6.1|PACid:18048351	185	28410	7	12.4	5	1	0	484.13	966.245	2	965.529	0.7152	0	60.96	35	0.00013	R	ELEVIHAR
2	Pp1s12_390V6.1|PACid:18048351	185	28410	7	12.4	5	1	0	491.689	981.363	2	982.491	-1.1286	0	49.04	35	0.0025	K	FGEAVWFK
2	Pp1s12_390V6.1|PACid:18048351	185	28410	7	12.4	5	1	0	492.517	983.02	2	982.491	0.5284	0	47.58	34	0.0025	K	FGEAVWFK
2	Pp1s12_390V6.1|PACid:18048351	185	28410	7	12.4	5	1	0	619.108	1236.2	2	1235.67	0.5284	1	57.02	35	0.00032	R	NRELEVIHAR
2	Pp1s12_390V6.1|PACid:18048351	185	28410	7	12.4	5	1	1	813.461	1624.91	2	1624.75	0.1585	0	63.29	36	0.0001	K	SSGSDSIWYGADRPK
2	Pp1s12_390V6.1|PACid:18048351	185	28410	7	12.4	5	1	1	542.97	1625.89	3	1624.75	1.1385	0	44.37	36	0.0084	K	SSGSDSIWYGADRPK
3	Pp1s15_29V6.1|PACid:18050448	173	17023	4	17.2	10.34	1	1	529.137	1056.26	2	1055.5	0.7639	0	58.26	35	0.00027	K	GMSSSALPYK	Oxidation (M)	0.0100000000.0
3	Pp1s15_29V6.1|PACid:18050448	173	17023	4	17.2	10.34	1	1	606.896	1211.78	2	1211.6	0.181	1	53.24	36	0.0011	K	GMSSSALPYKR	Oxidation (M)	0.01000000000.0
3	Pp1s15_29V6.1|PACid:18050448	173	17023	4	17.2	10.34	1	1	500.326	1497.96	3	1498.74	-0.7817	0	54.94	36	0.00065	R	DSHGIAQVNSVTGSK
3	Pp1s15_29V6.1|PACid:18050448	173	17023	4	17.2	10.34	1	1	750.125	1498.23	2	1498.74	-0.5029	0	107.7	35	2.7e-09	R	DSHGIAQVNSVTGSK
4	Pp1s14_433V6.1|PACid:18066738	156	17612	3	13.8	10.98	1	1	493.981	985.948	2	986.514	-0.5669	0	75.82	36	5.4e-06	R	VLNTNVDGR
4	Pp1s14_433V6.1|PACid:18066738	156	17612	3	13.8	10.98	1	1	494.639	987.263	2	986.514	0.7481	0	71.29	36	1.6e-05	R	VLNTNVDGR
4	Pp1s14_433V6.1|PACid:18066738	156	17612	3	13.8	10.98	1	1	685.995	1369.97	2	1369.65	0.3201	0	79.75	35	2e-06	R	YSQVVSNALDMK	Oxidation (M)	0.000000000010.0
5	Pp1s109_234V6.1|PACid:18051375	119	49736	3	7.4	5.97	1	1	487.118	972.222	2	971.565	0.6565	0	61.37	36	0.00015	R	VVGSELIQK
5	Pp1s109_234V6.1|PACid:18051375	119	49736	3	7.4	5.97	1	1	595.994	1189.97	2	1189.63	0.3394	0	57.22	35	0.00035	K	GVILYGEPGTGK
5	Pp1s109_234V6.1|PACid:18051375	119	49736	3	7.4	5.97	1	1	619.477	1236.94	2	1236.65	0.2936	0	71.17	35	1.2e-05	K	AVANSTSATFLR
6	PhpapaCp031	118	53185	3	6.7	6.29	1	1	511.297	1020.58	2	1020.52	0.0546	0	72.8	37	1.4e-05	K	DTDILAAFR
6	PhpapaCp031	118	53185	3	6.7	6.29	1	1	696.893	1391.77	2	1391.66	0.1098	0	54.3	37	0.00094	R	LTYYTPDYQTK
6	PhpapaCp031	118	53185	3	6.7	6.29	1	1	734.37	1466.73	2	1466.61	0.1162	0	58.18	36	0.00036	K	DDENVNSQPFMR	Oxidation (M)	0.000000000010.0
7	Pp1s117_86V6.1|PACid:18074810	115	32095	2	8.3	10.2	1	1	607.855	1213.7	2	1213.64	0.0543	0	75.24	37	7.7e-06	R	QLGSIGAGTTPGR
7	Pp1s117_86V6.1|PACid:18074810	115	32095	2	8.3	10.2	1	1	666.652	1331.29	2	1331.65	-0.3581	0	76.15	35	4.4e-06	R	VVSAEGFEPNQR
8	PhpapaCp043	114	51994	2	5.3	6.93	1	1	451.254	900.494	2	899.471	1.0224	0	71.85	38	2.1e-05	R	GPNGLDLSK
8	PhpapaCp043	114	51994	2	5.3	6.93	1	1	714.147	1426.28	2	1425.76	0.5212	0	78.17	35	2.5e-06	R	LGANVGSAQGPTGLGK
9	PhpapaCp039	112	83258	3	2.5	7.33	1	1	463.827	925.64	2	926.507	-0.8676	0	69.41	35	2.2e-05	R	LLDAGVDPK
9	PhpapaCp039	112	83258	3	2.5	7.33	1	1	464.774	927.534	2	926.507	1.0264	0	61.18	37	0.0002	R	LLDAGVDPK
9	PhpapaCp039	112	83258	3	2.5	7.33	1	1	554.215	1106.41	2	1106.52	-0.103	0	53.59	36	0.001	R	TNFGIGHSMK	Oxidation (M)	0.0000000010.0
10	Pp1s38_196V6.1|PACid:18058013	105	34413	3	6.9	5.2	1	1	490.358	978.702	2	978.502	0.1995	1	47.04	36	0.0043	K	EYLKDPSK
10	Pp1s38_196V6.1|PACid:18058013	105	34413	3	6.9	5.2	1	1	523.254	1044.49	2	1044.58	-0.0886	0	90.84	37	2.5e-07	K	VGSSEAALLAK
10	Pp1s38_196V6.1|PACid:18058013	105	34413	3	6.9	5.2	1	1	673.697	1345.38	2	1344.72	0.6548	1	37.3	35	0.035	K	GDKVGSSEAALLAK
11	Pp1s282_25V6.1|PACid:18061979	102	29820	2	3.4	10.17	1	1	522.78	1043.54	2	1043.58	-0.0349	0	70.41	37	2.7e-05	R	EVVAIVMQR
11	Pp1s282_25V6.1|PACid:18061979	102	29820	2	3.4	10.17	1	1	531.061	1060.11	2	1059.57	0.5322	0	66.34	35	4.5e-05	R	EVVAIVMQR	Oxidation (M)	0.000000100.0
12	Pp1s179_15V6.1|PACid:18062168	101	29987	4	9.5	9.78	1	1	453.531	905.048	2	905.461	-0.413	0	52.71	36	0.0011	K	APNTFTQK
12	Pp1s179_15V6.1|PACid:18062168	101	29987	4	9.5	9.78	1	1	454.132	906.249	2	905.461	0.788	0	41.16	36	0.017	K	APNTFTQK
12	Pp1s179_15V6.1|PACid:18062168	101	29987	4	9.5	9.78	1	1	506.148	1010.28	2	1009.48	0.7988	0	68.4	35	2.4e-05	K	TTDNYQLR
12	Pp1s179_15V6.1|PACid:18062168	101	29987	4	9.5	9.78	1	1	508.337	1014.66	2	1014.55	0.1139	1	40.24	37	0.027	K	LRAEDVQGK
13	Pp1s13_410V6.1|PACid:18064614	101	23024	4	13.1	10.17	1	1	453.483	904.951	2	905.497	-0.5464	0	63.55	36	8.8e-05	K	LVGEYGLR
13	Pp1s13_410V6.1|PACid:18064614	101	23024	4	13.1	10.17	1	1	482.063	962.112	2	961.515	0.5963	0	44.03	35	0.0077	R	MLLTLDEK
13	Pp1s13_410V6.1|PACid:18064614	101	23024	4	13.1	10.17	1	1	489.74	977.466	2	977.51	-0.0447	0	44.81	37	0.0092	R	MLLTLDEK	Oxidation (M)	0.10000000.0
13	Pp1s13_410V6.1|PACid:18064614	101	23024	4	13.1	10.17	1	1	583.716	1165.42	2	1165.56	-0.1448	0	56.28	36	0.00049	R	YGLLDENQSK
14	Pp1s21_269V6.1|PACid:18039499	99	18042	2	12.5	10.45	1	1	553.934	1105.85	2	1105.58	0.2735	0	66.66	35	3.9e-05	R	ILTGTVNCTK
14	Pp1s21_269V6.1|PACid:18039499	99	18042	2	12.5	10.45	1	1	576.497	1150.98	2	1150.54	0.4357	0	66.45	34	3.6e-05	K	CPFTGDVSIR
15	PhpapaCp076	98	9279	3	22.2	5.65	1	1	451.126	900.237	2	899.482	0.7542	0	63.19	36	0.0001	K	ASQIASAPR
15	PhpapaCp076	98	9279	3	22.2	5.65	1	1	504.909	1007.8	2	1008.52	-0.7214	0	54.88	35	0.00053	R	VYLGAETTR
15	PhpapaCp076	98	9279	3	22.2	5.65	1	1	505.535	1009.06	2	1008.52	0.5316	0	49.93	34	0.0015	R	VYLGAETTR
16	Pp1s83_246V6.1|PACid:18073404	97	16320	2	5.8	9.69	1	1	511.456	1020.9	2	1021.54	-0.6468	0	76.5	35	3.8e-06	R	AQEVTSFLK
16	Pp1s83_246V6.1|PACid:18073404	97	16320	2	5.8	9.69	1	1	512.245	1022.48	2	1021.54	0.9312	0	56.02	36	0.00061	R	AQEVTSFLK
17	Pp1s17_377V6.1|PACid:18058733	95	16618	4	19.4	10.12	1	1	470.042	938.07	2	938.523	-0.4529	0	57.13	34	0.00028	K	ALVAYFQK
17	Pp1s17_377V6.1|PACid:18058733	95	16618	4	19.4	10.12	1	1	470.763	939.512	2	938.523	0.9891	0	42.5	36	0.012	K	ALVAYFQK
17	Pp1s17_377V6.1|PACid:18058733	95	16618	4	19.4	10.12	1	1	499.081	996.147	2	995.492	0.6543	1	56.44	34	0.00033	K	YVDEQSKK
17	Pp1s17_377V6.1|PACid:18058733	95	16618	4	19.4	10.12	1	1	630.46	1258.91	2	1258.64	0.2638	0	39.21	36	0.024	K	GGGHTSQIYAIR
18	Pp1s152_13V6.1|PACid:18071274	94	48006	1	3.1	6.79	1	1	711.396	1420.78	2	1420.62	0.1559	0	93.94	36	1e-07	R	FDDGLGGDNEVQR
19	Pp1s127_74V6.1|PACid:18041040	91	26029	2	9.1	9.55	1	1	517.538	1033.06	2	1032.49	0.5658	0	41.32	36	0.015	K	IMLDWDPK	Oxidation (M)	0.01000000.0
19	Pp1s127_74V6.1|PACid:18041040	91	26029	2	9.1	9.55	1	1	712.468	1422.92	2	1422.66	0.2582	0	85.17	35	6e-07	R	ELAEDGYSGVEVR
20	Pp1s101_208V6.1|PACid:18037080	89	21950	2	4.6	9.76	1	1	499.446	996.878	2	997.556	-0.678	0	72.19	34	9e-06	R	QAVDISPLR
20	Pp1s101_208V6.1|PACid:18037080	89	21950	2	4.6	9.76	1	1	500.041	998.068	2	997.556	0.512	0	51.54	35	0.0011	R	QAVDISPLR
21	Pp1s219_50V6.1|PACid:18039154	89	30000	4	9.5	9.78	1	0	453.531	905.048	2	905.461	-0.413	0	52.71	36	0.0011	K	APNTFTQK
21	Pp1s219_50V6.1|PACid:18039154	89	30000	4	9.5	9.78	1	0	454.132	906.249	2	905.461	0.788	0	41.16	36	0.017	K	APNTFTQK
21	Pp1s219_50V6.1|PACid:18039154	89	30000	4	9.5	9.78	1	0	508.337	1014.66	2	1014.55	0.1139	1	40.24	37	0.027	K	LRAEDVQGK
21	Pp1s219_50V6.1|PACid:18039154	89	30000	4	9.5	9.78	1	1	515.524	1029.03	2	1028.46	0.5742	0	57.2	35	0.00038	K	TTDNYMIR	Oxidation (M)	0.00000100.0
22	Pp1s104_128V6.1|PACid:18044054	86	17703	1	9.1	8.81	1	1	672.474	1342.93	2	1342.71	0.2234	0	86.06	35	4.9e-07	R	VTGGEVGAASSLAPK
23	Pp1s628_3V6.1|PACid:18043575	83	22521	1	5.8	8.91	1	1	608.947	1215.88	2	1215.67	0.2086	0	83.15	36	1e-06	K	TGALLLEGDSIK
24	Pp1s304_9V6.1|PACid:18057144	83	20887	1	5.9	11.45	1	1	565.084	1128.15	2	1127.63	0.524	0	82.62	35	9.7e-07	R	APTGSNTVLLR
25	Pp1s259_112V6.1|PACid:18060271	81	64792	1	1.5	5.93	1	1	497.573	993.131	2	992.566	0.5652	0	80.78	35	1.4e-06	K	VYSAVVLSR
26	Pp1s105_42V6.1|PACid:18067189	81	86212	1	1.4	5.26	1	1	508.493	1014.97	2	1014.53	0.4371	0	80.58	36	1.8e-06	K	AADVGADLVGK
27	Pp1s199_130V6.1|PACid:18051302	79	35107	2	6.6	7.6	1	1	610.415	1218.82	2	1218.57	0.243	0	57.64	36	0.00041	R	LDNVSDDNVTK
27	Pp1s199_130V6.1|PACid:18051302	79	35107	2	6.6	7.6	1	1	615.03	1228.04	2	1227.56	0.4821	0	53.69	35	0.00076	K	SFQCELVMAK	Oxidation (M)	0.0000000100.0
28	Pp1s97_59V6.1|PACid:18062303	78	21797	2	8.4	8.83	1	1	469.754	937.494	2	937.498	-0.0045	0	45.72	36	0.0061	R	VNQHVVDK
28	Pp1s97_59V6.1|PACid:18062303	78	21797	2	8.4	8.83	1	1	501.177	1000.34	2	999.596	0.7422	0	66.5	36	5.6e-05	R	GTELLIVQK
29	PhpapaCp044	76	39622	1	2.8	5.74	1	1	614.513	1227.01	2	1226.59	0.4175	0	75.7	35	4.4e-06	R	AYDFVSQEIR
30	Pp1s2_290V6.1|PACid:18052940	75	16414	3	11.8	10.35	1	1	544.796	1087.58	2	1087.53	0.0519	1	37.03	37	0.057	K	LQEEERER
30	Pp1s2_290V6.1|PACid:18052940	75	16414	3	11.8	10.35	1	1	549.377	1096.74	2	1096.52	0.2164	0	61.74	36	0.00014	R	MTLDFQTNK
30	Pp1s2_290V6.1|PACid:18052940	75	16414	3	11.8	10.35	1	1	557.479	1112.94	2	1112.52	0.4266	0	48.4	35	0.0025	R	MTLDFQTNK	Oxidation (M)	0.100000000.0
31	Pp1s77_69V6.1|PACid:18050208	74	22338	2	11	9.88	1	1	573.415	1144.81	2	1144.6	0.2126	1	44.27	36	0.0087	R	KEQCLALGAR
31	Pp1s77_69V6.1|PACid:18050208	74	22338	2	11	9.88	1	1	577.54	1153.07	2	1152.58	0.4884	0	59.52	34	0.00017	K	AAAAPDAAAEAPK
32	Pp1s271_98V6.1|PACid:18060901	73	16340	1	7.3	10.45	1	1	527.849	1053.68	2	1053.56	0.1271	0	73.29	36	9.9e-06	K	TPGPGAQSALR
33	Pp1s101_2V6.1|PACid:18037041	71	13952	2	14.4	9.77	1	1	469.829	937.644	2	937.523	0.1204	0	40.3	36	0.019	K	EAQPVIGPK
33	Pp1s101_2V6.1|PACid:18037041	71	13952	2	14.4	9.77	1	1	623.938	1245.86	2	1245.53	0.3316	0	65.39	36	6.5e-05	R	ESYWFNDTGK
34	Pp1s169_19V6.1|PACid:18069072	70	13883	2	7.6	10.76	1	1	499.704	997.394	2	998.551	-1.1572	0	51.68	36	0.0014	R	NIVEQAAVR
34	Pp1s169_19V6.1|PACid:18069072	70	13883	2	7.6	10.76	1	1	500.211	998.407	2	998.551	-0.1442	0	52.08	36	0.0015	R	NIVEQAAVR
35	Pp1s253_37V6.1|PACid:18061312	70	28394	2	7.3	10.62	1	1	477.159	952.303	2	951.514	0.7889	1	37.13	35	0.036	R	RSFVSATGK
35	Pp1s253_37V6.1|PACid:18061312	70	28394	2	7.3	10.62	1	1	516.926	1031.84	2	1031.51	0.3234	1	68.54	36	2.9e-05	K	KVEIDDDAK
36	Pp1s7_389V6.1|PACid:18051703	70	40357	1	2.9	4.27	1	1	486.344	970.674	2	969.561	1.113	0	69.99	37	2.5e-05	K	AAAAVANAIAK
37	Pp1s15_197V6.1|PACid:18050368	69	35344	2	5.4	8.34	1	1	517.884	1033.75	2	1033.5	0.2514	0	37.87	36	0.037	K	VWNLTNCK
37	Pp1s15_197V6.1|PACid:18050368	69	35344	2	5.4	8.34	1	1	560.962	1119.91	2	1119.54	0.3706	0	63.11	35	8.8e-05	K	LWNTLGECK
38	Pp1s13_40V6.1|PACid:18064557	69	17932	1	5.8	9.81	1	1	502.449	1002.88	2	1002.51	0.3742	1	69.32	36	2.5e-05	K	VDDSGKVQR
39	Pp1s134_167V6.1|PACid:18054784	69	22433	3	13.3	9.81	1	1	453.701	905.388	2	906.481	-1.0934	0	39.27	37	0.035	R	DLFINSAK
39	Pp1s134_167V6.1|PACid:18054784	69	22433	3	13.3	9.81	1	1	493.16	984.305	2	983.562	0.7422	1	60.66	35	0.00016	K	KGSAVNRPR
39	Pp1s134_167V6.1|PACid:18054784	69	22433	3	13.3	9.81	1	1	507.459	1012.9	2	1012.52	0.3807	0	38.7	35	0.023	K	LDTFAGVYK
40	PhpapaCp068	68	13508	1	7.6	10.48	1	1	480.314	958.614	2	957.549	1.0642	0	68.47	37	4.4e-05	R	ANLIISEAK
41	Pp1s18_121V6.1|PACid:18040400	67	24859	1	5.1	9.83	1	1	573.995	1145.98	2	1145.63	0.3467	0	67.37	35	3.5e-05	R	EAITQITTAAK
42	PhpafMp30	67	56306	2	3.5	8.09	1	1	465.271	928.527	2	928.498	0.0289	0	41.22	37	0.022	K	LQVDEIGR
42	PhpafMp30	67	56306	2	3.5	8.09	1	1	487.094	972.174	2	971.54	0.6336	0	62.04	36	0.00012	R	VVSVGDGIAR
43	Pp1s162_83V6.1|PACid:18043555	67	24496	1	6	10.39	1	1	517.448	1549.32	3	1548.75	0.5709	2	66.72	35	3.6e-05	K	KEEVAETTEEEKK
44	Pp1s147_100V6.1|PACid:18053926	66	46635	2	5.1	5.35	1	1	497.052	992.09	2	991.534	0.5558	0	49.91	35	0.0019	R	VVGSEFVQK
44	Pp1s147_100V6.1|PACid:18053926	66	46635	2	5.1	5.35	1	1	579.963	1157.91	2	1157.64	0.2662	0	47.62	35	0.0033	R	GVLLYGPPGTGK
45	Pp1s4_321V6.1|PACid:18046691	66	22258	2	11.4	9.79	1	0	573.415	1144.81	2	1144.6	0.2126	1	44.27	36	0.0087	R	KEQCLALGAR
45	Pp1s4_321V6.1|PACid:18046691	66	22258	2	11.4	9.79	1	1	621.001	1239.99	2	1239.61	0.3784	0	53.74	34	0.00066	K	AAGAAPDATAEAPK
46	Pp1s2_233V6.1|PACid:18052729	65	20739	1	5.9	11.45	1	1	557.167	1112.32	2	1111.63	0.6849	0	64.82	35	5.5e-05	R	APTGANTVLLR
47	Pp1s126_112V6.1|PACid:18061089	63	25277	1	4.3	10.02	1	1	517.116	1032.22	2	1031.55	0.667	0	63.2	36	9.9e-05	K	VDISSVDVAK
48	Pp1s145_172V6.1|PACid:18049945	62	25310	1	3.8	4.39	1	1	450.613	899.212	2	898.585	0.6265	0	61.67	35	0.00013	K	LVTVVAGIK
49	Pp1s236_80V6.1|PACid:18068923	62	41377	3	8.1	9.56	1	1	467.547	933.079	2	932.5	0.5786	0	41.14	36	0.015	K	CLIESIAK
49	Pp1s236_80V6.1|PACid:18068923	62	41377	3	8.1	9.56	1	1	567.082	1132.15	2	1131.59	0.5574	0	47.71	35	0.0033	K	ATLVWGDTAAK
49	Pp1s236_80V6.1|PACid:18068923	62	41377	3	8.1	9.56	1	1	577.959	1153.9	2	1153.65	0.2583	0	42.68	35	0.0086	R	TVQQAVNAVPK
50	Pp1s223_73V6.1|PACid:18036632	61	24454	1	4.2	10.34	1	1	483.636	965.258	2	964.486	0.7711	0	61.38	35	0.00013	R	ADGYILEGK
51	Pp1s27_266V6.1|PACid:18070775	61	7887	1	13.5	6.02	1	1	551.495	1100.97	2	1100.57	0.4035	0	60.92	35	0.00016	M	ATQIIDDTPK
52	Pp1s101_218V6.1|PACid:18037150	61	21175	1	6.2	10.48	1	1	571.867	1141.72	2	1141.6	0.1208	0	60.8	36	0.00021	R	ALPTATNETPK
53	Pp1s138_83V6.1|PACid:18060491	61	25323	1	5.2	10.01	1	1	647.398	1292.78	2	1292.66	0.116	0	60.58	36	0.00021	R	TLTDNMVIGVSK	Oxidation (M)	0.000001000000.0
54	Pp1s28_315V6.1|PACid:18048961	60	28129	2	9.8	9.15	1	1	462.873	923.732	2	923.482	0.2492	0	43.6	34	0.0066	R	EAELIHGR
54	Pp1s28_315V6.1|PACid:18048961	60	28129	2	9.8	9.15	1	1	619.115	1854.32	3	1853.85	0.4673	0	47.86	34	0.0024	R	TAENFNNSTGLQGYPGGK
55	Pp1s19_276V6.1|PACid:18063460	60	26120	1	3.7	9.4	1	1	472.791	943.568	2	943.509	0.059	0	59.5	37	0.00035	K	SANITVSPR
56	Pp1s115_101V6.1|PACid:18060161	59	14683	2	13.1	10	1	1	450.623	899.231	2	898.524	0.707	0	44.04	35	0.0075	K	IVVELNGR
56	Pp1s115_101V6.1|PACid:18060161	59	14683	2	13.1	10	1	1	486.804	971.594	2	971.565	0.0285	0	50.64	37	0.0025	R	ISVLNDALK
57	PhpapaCp070	58	30770	1	3.6	11.29	1	1	611.209	1220.4	2	1220.6	-0.1999	0	57.6	36	0.00035	K	ITTIEYDPNR
58	Pp1s15_409V6.1|PACid:18050594	57	14911	1	8.2	9.89	1	1	608.445	1214.87	2	1214.63	0.2451	0	57.26	36	0.00039	K	VAQPLGPSGDFK
59	Pp1s78_205V6.1|PACid:18063339	57	17573	1	5.4	9.3	1	1	496.238	990.461	2	989.522	0.9391	0	57.26	37	0.00057	R	AQEVVGMLK	Oxidation (M)	0.000000100.0
60	Pp1s37_63V6.1|PACid:18040100	55	23191	1	3.8	11.76	1	1	452.125	902.235	2	901.523	0.7114	0	54.85	36	0.00081	R	GLTTEILR
61	Pp1s227_85V6.1|PACid:18066295	51	24596	1	4.2	10.35	1	1	497.361	992.708	2	992.518	0.1898	0	51.46	36	0.0016	R	VDGYILEGK
62	Pp1s146_96V6.1|PACid:18037917	51	17433	1	7.1	10.37	1	1	592.673	1183.33	2	1182.67	0.6588	0	51.11	35	0.0013	K	VNTLIRPDGAK
63	Pp1s450_3V6.1|PACid:18045060	51	15557	1	6.7	10.7	1	1	480.363	958.711	2	958.545	0.1659	1	51.02	37	0.0022	R	NGLATKVEK
64	Pp1s269_10V6.1|PACid:18036862	51	41377	1	2.8	9.7	1	1	681.419	1360.82	2	1359.71	1.1159	0	50.89	36	0.002	K	LLIQNQDEMLK	Oxidation (M)	0.00000000100.0
65	Pp1s249_65V6.1|PACid:18064382	49	12280	1	9.1	11.66	1	1	555.65	1109.28	2	1109.54	-0.2545	0	49.16	34	0.0019	R	EVAGFAPYEK
66	Pp1s37_247V6.1|PACid:18040076	49	28346	1	4.2	11.09	1	1	509.646	1017.28	2	1017.5	-0.2249	0	49.05	36	0.0029	R	AMVGQVAGGGR	Oxidation (M)	0.01000000000.0
67	PhpapaCp062	48	4606	1	24.3	11.64	1	1	524.175	1046.34	2	1046.53	-0.1894	0	48.33	36	0.0037	R	IMVVCSNPK
68	Pp1s5_384V6.1|PACid:18056359	48	13245	1	6.9	9.94	1	1	466.433	930.852	2	931.487	-0.6359	0	47.98	36	0.0035	R	FGLAPSANR
69	Pp1s158_109V6.1|PACid:18042103	48	26006	1	3.3	6.1	1	1	477.87	953.726	2	953.493	0.2326	0	47.8	35	0.0028	K	ESELIHAR
70	Pp1s132_203V6.1|PACid:18040768	47	15572	1	8.3	4.66	1	1	561.253	1120.49	2	1121.61	-1.1196	1	46.71	37	0.0055	-	MSGIGKTTLAK	Oxidation (M)	0.10000000000.0
71	Pp1s200_25V6.1|PACid:18040997	47	13941	1	6.6	11.5	1	1	482.556	963.097	2	962.507	0.5894	0	46.71	35	0.0039	R	AFLVEEQK
72	Pp1s21_358V6.1|PACid:18039347	47	274136	1	0.3	9.15	1	1	487.339	972.664	2	973.425	-0.7612	0	46.62	37	0.0064	K	EMMGSYLK	Oxidation (M)	0.00100000.0
73	Pp1s197_123V6.1|PACid:18043425	46	30864	1	2.8	9.01	1	1	499.353	996.691	2	996.528	0.1626	0	45.93	35	0.005	K	QYFLGLEK
74	Pp1s21_4V6.1|PACid:18039491	46	11814	1	9.3	10.51	1	1	544.082	1086.15	2	1085.61	0.5418	0	45.85	35	0.0046	K	LVTPSVLSDR
75	Pp1s257_89V6.1|PACid:18045918	46	52341	1	2	6.17	1	1	523.501	1044.99	2	1044.53	0.4595	0	45.8	36	0.0054	K	HLSEMVVSK	Oxidation (M)	0.000010000.0
76	PhpapaCp012	46	56821	1	1.6	6.44	1	1	494.172	986.329	2	985.498	0.8305	0	45.65	37	0.0071	R	EGHELFVR
77	Pp1s154_131V6.1|PACid:18066930	46	44650	2	4.3	10.19	1	1	488.792	975.57	2	975.451	0.1188	0	37.27	37	0.056	K	DVESELER
77	Pp1s154_131V6.1|PACid:18066930	46	44650	2	4.3	10.19	1	1	524.225	1046.44	2	1046.54	-0.1038	0	45.3	37	0.0089	K	EVPVDSVFR
78	Pp1s22_94V6.1|PACid:18042752	45	25669	1	4	10.28	1	1	459.009	916.003	2	915.503	0.5001	0	45.45	36	0.0062	R	LVNDGVTAK
79	Pp1s199_148V6.1|PACid:18051253	45	76482	1	1	5.33	1	1	464.209	926.404	2	925.527	0.8764	1	45.41	36	0.0066	K	YLDKFLK
80	Pp1s253_2V6.1|PACid:18061307	45	74641	1	1.3	6.65	1	1	516.916	1031.82	2	1031.56	0.2556	1	45.28	36	0.0063	K	TLIGKEESR
81	Pp1s227_44V6.1|PACid:18066236	45	18199	1	4.5	7.66	1	1	492.652	983.289	2	982.418	0.8708	0	45.13	35	0.0051	K	ANYDNCVK
82	Pp1s149_30V6.1|PACid:18061431	43	29979	1	4.2	10.35	1	1	582.864	1163.71	2	1163.62	0.0916	0	43.48	37	0.011	K	TATALCLTSVK
83	Pp1s107_181V6.1|PACid:18070193	43	18763	1	5.5	10.53	1	1	509.648	1017.28	2	1016.57	0.7162	0	43.29	36	0.011	R	TGIVWNVTK
84	Pp1s21_363V6.1|PACid:18039495	43	15693	1	7	10.08	1	1	467.436	932.857	2	932.544	0.3123	1	42.77	36	0.011	R	GGIGVGAFKK
85	Pp1s41_267V6.1|PACid:18058179	42	23376	1	4	9.9	1	1	458.678	915.342	2	914.519	0.8231	0	42.17	37	0.019	K	APSLTLTGR
86	Pp1s103_62V6.1|PACid:18044427	42	80726	2	1.7	9.57	1	1	577.206	1152.4	2	1152.56	-0.1654	0	35.64	35	0.054	K	SSGTSSSASGVVK
86	Pp1s103_62V6.1|PACid:18044427	42	80726	2	1.7	9.57	1	1	577.702	1153.39	2	1152.56	0.8274	0	41.43	35	0.014	K	SSGTSSSASGVVK
87	Pp1s330_36V6.1|PACid:18043294	41	44699	1	2	10.18	1	1	495.191	988.368	2	988.482	-0.1149	0	41.27	37	0.022	R	DLQSELER
88	Pp1s134_151V6.1|PACid:18054810	40	24343	1	3.9	11.44	1	1	451.387	900.76	2	900.503	0.2568	0	40.46	36	0.021	K	NQGITQLK
89	Pp1s154_66V6.1|PACid:18067005	40	57360	1	1.9	8.83	1	1	587.859	1173.7	2	1172.66	1.0485	0	40.44	37	0.026	K	VVDLLAPYQR
90	Pp1s10_102V6.1|PACid:18071064	40	44401	1	2.5	10.48	1	1	551.772	1101.53	2	1101.52	0.0052	0	40.32	37	0.027	R	NIMGNPDLGR	Oxidation (M)	0.0010000000.0
91	Pp1s58_94V6.1|PACid:18052201	40	6671	1	14.3	9.72	1	1	506.516	1011.02	2	1010.5	0.5209	1	40.3	34	0.013	R	KYGINTCR
92	Pp1s183_53V6.2|PACid:18073769	40	18006	1	6.3	9.82	1	1	590.249	1178.48	2	1178.6	-0.1184	2	40.04	36	0.024	R	CRSLKMTAGR
93	Pp1s258_32V6.2|PACid:18043598	39	61925	1	1.1	8.77	1	1	685.3	684.293	1	684.453	-0.1607	0	39.41	36	0.026	R	LQIALK
94	Pp1s163_37V6.1|PACid:18047109	39	28243	1	4.1	10.02	1	1	478.759	955.504	2	955.57	-0.0666	0	39.38	37	0.029	K	LSAPLGGLTK
95	Pp1s165_40V6.1|PACid:18061928	39	24019	1	3.8	10.46	1	1	452.19	902.365	2	901.494	0.8704	0	39.37	38	0.038	R	MVIPDALK	Oxidation (M)	0.10000000.0
96	Pp1s475_27V6.1|PACid:18064066	39	37278	1	3.2	5.91	1	1	592.594	1183.17	2	1182.5	0.6698	0	39.17	34	0.019	K	YSAEGEAEEAK
97	PhpapaCp058	39	155293	2	1.4	9.66	1	1	473.089	944.163	2	943.545	0.6176	1	37.69	36	0.038	R	KGVVDTAVR
97	PhpapaCp058	39	155293	2	1.4	9.66	1	1	514.506	1027	2	1026.57	0.4269	0	36.46	35	0.039	K	SGDIIQGLPK
98	Pp1s472_14V6.1|PACid:18046517	39	32083	1	3	6.15	1	1	536.247	1070.48	2	1070.54	-0.057	1	38.54	37	0.036	R	NAELDPEKR
99	Pp1s254_3V6.1|PACid:18038053	38	33030	1	2.6	6.1	1	1	454.805	907.596	2	907.524	0.0717	0	38.35	36	0.036	R	ALELIHGR
100	PhpapaCp060	38	124545	1	1	9.43	1	1	522.3	1042.58	2	1042.58	0.0077	0	37.6	37	0.048	R	LSSLGPGGVTR
101	Pp1s2_598V6.1|PACid:18052839	37	31066	1	3.4	9.39	1	1	547.644	1093.27	2	1093.5	-0.228	0	37.36	35	0.031	-	MASNAMLANR	Oxidation (M)	0.0000010000.0
102	Pp1s300_32V6.1|PACid:18041959	37	129189	1	0.7	6.72	1	1	510.212	1018.41	2	1017.63	0.7762	1	37.06	37	0.059	K	LKTLQFLR
103	Pp1s37_287V6.1|PACid:18040213	36	17612	1	5	8.25	1	1	497.986	993.957	2	993.485	0.4718	1	35.59	34	0.042	R	GVCSMRLR	Oxidation (M)	0.00001000.0
104	Pp1s14_316V6.1|PACid:18066731	34	61185	1	2.1	5.66	1	1	541.541	1081.07	2	1080.49	0.5797	0	34.07	34	0.06	K	STMGSTPGTSR

[truncated: 57 more sheets: gel_10, gel_11, gel_12, gel_13, gel_14, gel_15, gel_16, gel_17, gel_18, gel_19, gel_20, gel_21, gel_22, gel_23, gel_24, gel_25, gel_26, gel_27, gel_28, gel_29 …]
